# Supplementary material for: Exosomes Released from M.tuberculosis Infected Cells Can Suppress IFN-γ Mediated Activation of Naïve Macrophages
Source: PLoS One. 2011 Apr 14;6(4):e18564. doi: 10.1371/journal.pone.0018564 (PMC3077381; doi:10.1371/journal.pone.0018564)
Supplement: Table S1 — List of genes suppressed or rescued by exosomes isolated from M.tb infected cells following stimulation with IFN-γ. (XLSX) [file pone.0018564.s001.xlsx]

## Sheet: Rv exosome induced
p value	Fold change Rv exosomes	GENE_INFO
0.0105421	3.71982	XM_989549|MM8|transcript|chr7|20636445|20638863|ExemplarFor 'XM_989549,XM_989998,XM_990594,XM_991175'; gene_id '667283'; transcript_id 'XM_989549'; gene_name 'LOC667283'; alt '-'; similar to vomeronasal 1 receptor, D14|http://www.ncbi.nlm.nih.gov/entrez/query.fcgi?db=gene&cmd=Retrieve&dopt=full_report&list_uids=667283
0.0146103	3.26105	NM_001011741|MM8|transcript|chr11|49313575|49314505|ExemplarFor 'NM_001011741'; gene_id '257888'; transcript_id 'NM_001011741'; gene_name 'Olfr1386'; alt 'MOR256-50'; olfactory receptor 1386|http://www.ncbi.nlm.nih.gov/entrez/query.fcgi?db=gene&cmd=Retrieve&dopt=full_report&list_uids=257888
0.0265009	3.25209	NM_001033157|MM8|transcript|chr12|18679209|18699915|ExemplarFor 'NM_001033157'; gene_id '236366'; transcript_id 'NM_001033157'; gene_name '5730507C01Rik'; alt '-'; RIKEN cDNA 5730507C01 gene|http://www.ncbi.nlm.nih.gov/entrez/query.fcgi?db=gene&cmd=Retrieve&dopt=full_report&list_uids=236366
0.0430686	3.23903	XM_888594|MM8|transcript|chr1|85035923|85036724|ExemplarFor 'XM_888594'; gene_id '624074'; transcript_id 'XM_888594'; gene_name 'LOC624074'; alt '-'; similar to component of Sp100-rs|http://www.ncbi.nlm.nih.gov/entrez/query.fcgi?db=gene&cmd=Retrieve&dopt=full_report&list_uids=624074
0.015353	3.20724	NM_007904|MM8|transcript|chr14|102700304|102729375|ExemplarFor 'NM_007904'; gene_id '13618'; transcript_id 'NM_007904'; gene_name 'Ednrb'; alt 'AU022549|ET-B|ET>B<|ETb|Sox10m1|s'; endothelin receptor type B|http://www.ncbi.nlm.nih.gov/entrez/query.fcgi?db=gene&cmd=Retrieve&dopt=full_report&list_uids=13618
0.0243201	2.98922	XM_994410|MM8|transcript|chr7|105981662|105982154|ExemplarFor 'XM_994410'; gene_id '668122'; transcript_id 'XM_994410'; gene_name 'LOC668122'; alt '-'; similar to very large inducible GTPase 1 isoform A|http://www.ncbi.nlm.nih.gov/entrez/query.fcgi?db=gene&cmd=Retrieve&dopt=full_report&list_uids=668122
0.0277222	2.97408	XM_982027|MM8|transcript|chr14|40356456|40362221|ExemplarFor 'XM_982027'; gene_id '666156'; transcript_id 'XM_982027'; gene_name 'LOC666156'; alt '-'; similar to Spetex-2F protein|http://www.ncbi.nlm.nih.gov/entrez/query.fcgi?db=gene&cmd=Retrieve&dopt=full_report&list_uids=666156
0.0206339	2.96459	XM_194527|MM8|transcript|chr7|47992196|48000453|ExemplarFor 'XM_194527'; gene_id '270335'; transcript_id 'XM_194527'; gene_name 'LOC270335'; alt '-'; hypothetical gene supported by BC019681; BC027236|http://www.ncbi.nlm.nih.gov/entrez/query.fcgi?db=gene&cmd=Retrieve&dopt=full_report&list_uids=270335
0.0301147	2.93032	XM_984371|MM8|transcript|chr11|31475481|31475814|ExemplarFor 'XM_984371'; gene_id '666522'; transcript_id 'XM_984371'; gene_name 'LOC666522'; alt '-'; hypothetical protein LOC666522|http://www.ncbi.nlm.nih.gov/entrez/query.fcgi?db=gene&cmd=Retrieve&dopt=full_report&list_uids=666522
0.0216916	2.8464	XM_972844|MM8|transcript|chr4|130324528|130330287|ExemplarFor 'XM_972844'; gene_id '664816'; transcript_id 'XM_972844'; gene_name 'LOC664816'; alt '-'; hypothetical protein LOC664816|http://www.ncbi.nlm.nih.gov/entrez/query.fcgi?db=gene&cmd=Retrieve&dopt=full_report&list_uids=664816
0.0489222	2.83978	NM_009610|MM8|transcript|chr6|83478567|83501883|ExemplarFor 'NM_009610'; gene_id '11468'; transcript_id 'NM_009610'; gene_name 'Actg2'; alt 'ACTA3|Act-4|Act4|SMGA'; actin, gamma 2, smooth muscle, enteric|http://www.ncbi.nlm.nih.gov/entrez/query.fcgi?db=gene&cmd=Retrieve&dopt=full_report&list_uids=11468
0.0427058	2.80126	NM_183119|MM8|transcript|chr13|66702693|66725698|ExemplarFor 'NM_183119'; gene_id '76803'; transcript_id 'NM_183119'; gene_name '2410141K09Rik'; alt '-'; RIKEN cDNA 2410141K09 gene|http://www.ncbi.nlm.nih.gov/entrez/query.fcgi?db=gene&cmd=Retrieve&dopt=full_report&list_uids=76803
0.0358505	2.69388	XM_620426|MM8|transcript|chr7|14427534|14430093|ExemplarFor 'XM_620426,XM_900102'; gene_id '545921'; transcript_id 'XM_620426'; gene_name 'LOC545921'; alt '-'; similar to oocyte specific homeobox 3|http://www.ncbi.nlm.nih.gov/entrez/query.fcgi?db=gene&cmd=Retrieve&dopt=full_report&list_uids=545921
0.0335639	2.66941	NM_053218|MM8|transcript|chr6|90001436|90002345|ExemplarFor 'NM_053218'; gene_id '113845'; transcript_id 'NM_053218'; gene_name 'V1ra3'; alt '-'; vomeronasal 1 receptor, A3|http://www.ncbi.nlm.nih.gov/entrez/query.fcgi?db=gene&cmd=Retrieve&dopt=full_report&list_uids=113845
0.00792498	2.65975	XM_979163|MM8|transcript|chr1|84917972|84920842|ExemplarFor 'XM_979163'; gene_id '665317'; transcript_id 'XM_979163'; gene_name 'LOC665317'; alt '-'; similar to component of Sp100-rs|http://www.ncbi.nlm.nih.gov/entrez/query.fcgi?db=gene&cmd=Retrieve&dopt=full_report&list_uids=665317
0.0427946	2.61938	XM_487996|MM8|transcript|chr7|19703355|19704279|ExemplarFor 'XM_487996,XM_990975'; gene_id '435946'; transcript_id 'XM_487996'; gene_name 'LOC435946'; alt '-'; similar to vomeronasal 1 receptor, D14|http://www.ncbi.nlm.nih.gov/entrez/query.fcgi?db=gene&cmd=Retrieve&dopt=full_report&list_uids=435946
0.0103239	2.59655	XM_984322|MM8|transcript|chr11|31445800|31448455|ExemplarFor 'XM_984322'; gene_id '666509'; transcript_id 'XM_984322'; gene_name 'LOC666509'; alt '-'; hypothetical protein LOC666509|http://www.ncbi.nlm.nih.gov/entrez/query.fcgi?db=gene&cmd=Retrieve&dopt=full_report&list_uids=666509
0.0409908	2.58596	XM_981707|MM8|transcript|chr5|94918950|94938934|ExemplarFor 'XM_981707'; gene_id '665802'; transcript_id 'XM_981707'; gene_name 'LOC665802'; alt '-'; similar to PRAME family member 8|http://www.ncbi.nlm.nih.gov/entrez/query.fcgi?db=gene&cmd=Retrieve&dopt=full_report&list_uids=665802
0.0467889	2.55567	XM_891604|MM8|transcript|chr14|40636938|40642180|ExemplarFor 'XM_891604'; gene_id '623168'; transcript_id 'XM_891604'; gene_name 'LOC623168'; alt '-'; similar to Spetex-2E protein|http://www.ncbi.nlm.nih.gov/entrez/query.fcgi?db=gene&cmd=Retrieve&dopt=full_report&list_uids=623168
0.0233604	2.5532	NM_001001892|MM8|transcript|chr17|33606925|33610711|ExemplarFor 'NM_001001892'; gene_id '14972'; transcript_id 'NM_001001892'; gene_name 'H2-K1'; alt 'H-2K|H-2K(d)|H2-K|MGC7052|MHC I'; histocompatibility 2, K1, K region|http://www.ncbi.nlm.nih.gov/entrez/query.fcgi?db=gene&cmd=Retrieve&dopt=full_report&list_uids=14972
0.0414862	2.54351	XM_989397|MM8|transcript|chr7|20524565|20525489|ExemplarFor 'XM_989397'; gene_id '667262'; transcript_id 'XM_989397'; gene_name 'LOC667262'; alt '-'; similar to vomeronasal 1 receptor, D14|http://www.ncbi.nlm.nih.gov/entrez/query.fcgi?db=gene&cmd=Retrieve&dopt=full_report&list_uids=667262
0.00306466	2.52752	XM_485880|MM8|transcript|chr7|22922979|22927354|ExemplarFor 'XM_485880'; gene_id '434137'; transcript_id 'XM_485880'; gene_name 'LOC434137'; alt '-'; similar to vomeronasal 1 receptor, D14|http://www.ncbi.nlm.nih.gov/entrez/query.fcgi?db=gene&cmd=Retrieve&dopt=full_report&list_uids=434137
0.0175196	2.50943	XM_980873|MM8|transcript|chr18|28330862|28331454|ExemplarFor 'XM_980873'; gene_id '666003'; transcript_id 'XM_980873'; gene_name 'LOC666003'; alt '-'; similar to Cold shock domain-containing protein E1 (UNR protein)|http://www.ncbi.nlm.nih.gov/entrez/query.fcgi?db=gene&cmd=Retrieve&dopt=full_report&list_uids=666003
0.0434754	2.50472	XM_619179|MM8|transcript|chr14|3464900|3473330|ExemplarFor 'XM_619179'; gene_id '544990'; transcript_id 'XM_619179'; gene_name 'LOC544990'; alt '-'; hypothetical LOC544990|http://www.ncbi.nlm.nih.gov/entrez/query.fcgi?db=gene&cmd=Retrieve&dopt=full_report&list_uids=544990
0.0120245	2.49738	XM_984613|MM8|transcript|chr14|42551828|42557056|ExemplarFor 'XM_984613'; gene_id '666561'; transcript_id 'XM_984613'; gene_name 'LOC666561'; alt '-'; similar to Spetex-2E protein|http://www.ncbi.nlm.nih.gov/entrez/query.fcgi?db=gene&cmd=Retrieve&dopt=full_report&list_uids=666561
0.00970593	2.49436	NM_001011870|MM8|transcript|chr4|118414455|118415397|ExemplarFor 'NM_001011870'; gene_id '258214'; transcript_id 'NM_001011870'; gene_name 'Olfr1329'; alt 'MOR259-2'; olfactory receptor 1329|http://www.ncbi.nlm.nih.gov/entrez/query.fcgi?db=gene&cmd=Retrieve&dopt=full_report&list_uids=258214
0.0210873	2.47952	XM_620914|MM8|transcript|chr14|43004323|43008482|ExemplarFor 'XM_620914'; gene_id '546249'; transcript_id 'XM_620914'; gene_name 'LOC546249'; alt '-'; similar to Spetex-2E protein|http://www.ncbi.nlm.nih.gov/entrez/query.fcgi?db=gene&cmd=Retrieve&dopt=full_report&list_uids=546249
0.0317883	2.46705	XM_893594|MM8|transcript|chr7|10290504|10290855|ExemplarFor 'XM_893594'; gene_id '546928'; transcript_id 'XM_893594'; gene_name 'LOC546928'; alt '-'; similar to Ewing sarcoma breakpoint region 1 isoform EWS|http://www.ncbi.nlm.nih.gov/entrez/query.fcgi?db=gene&cmd=Retrieve&dopt=full_report&list_uids=546928
0.0389063	2.46201	XM_980259|MM8|transcript|chr7|10437849|10438200|ExemplarFor 'XM_980259'; gene_id '665909'; transcript_id 'XM_980259'; gene_name 'LOC665909'; alt '-'; similar to Ewing sarcoma breakpoint region 1 isoform EWS|http://www.ncbi.nlm.nih.gov/entrez/query.fcgi?db=gene&cmd=Retrieve&dopt=full_report&list_uids=665909
0.0490405	2.4304	XM_992856|MM8|transcript|chr10|109677935|109678676|ExemplarFor 'XM_992856'; gene_id '667843'; transcript_id 'XM_992856'; gene_name 'LOC667843'; alt '-'; hypothetical protein LOC667843|http://www.ncbi.nlm.nih.gov/entrez/query.fcgi?db=gene&cmd=Retrieve&dopt=full_report&list_uids=667843
0.0325241	2.42581	NM_026492|MM8|transcript|chrX|7570263|7579116|ExemplarFor 'NM_026492'; gene_id '67985'; transcript_id 'NM_026492'; gene_name 'Ssxb1'; alt '4930414C09Rik'; synovial sarcoma, X member B, breakpoint 1|http://www.ncbi.nlm.nih.gov/entrez/query.fcgi?db=gene&cmd=Retrieve&dopt=full_report&list_uids=67985
0.00370718	2.41446	XM_989470|MM8|transcript|chr7|20563701|20584339|ExemplarFor 'XM_989470'; gene_id '667273'; transcript_id 'XM_989470'; gene_name 'LOC667273'; alt '-'; similar to vomeronasal 1 receptor, D14|http://www.ncbi.nlm.nih.gov/entrez/query.fcgi?db=gene&cmd=Retrieve&dopt=full_report&list_uids=667273
0.00472417	2.41404	XM_485878|MM8|transcript|chr7|21469269|21483162|ExemplarFor 'XM_485878,XM_991297'; gene_id '434135'; transcript_id 'XM_485878'; gene_name 'LOC434135'; alt '-'; similar to vomeronasal 1 receptor, D21|http://www.ncbi.nlm.nih.gov/entrez/query.fcgi?db=gene&cmd=Retrieve&dopt=full_report&list_uids=434135
0.0446485	2.41111	XM_979784|MM8|transcript|chr16|90230453|90238512|ExemplarFor 'XM_979784'; gene_id '665837'; transcript_id 'XM_979784'; gene_name 'LOC665837'; alt '-'; hypothetical protein LOC665837|http://www.ncbi.nlm.nih.gov/entrez/query.fcgi?db=gene&cmd=Retrieve&dopt=full_report&list_uids=665837
0.047333	2.4024	NM_028778|MM8|transcript|chr1|134143683|134161034|ExemplarFor 'NM_028778'; gene_id '74137'; transcript_id 'NM_028778'; gene_name 'Nuak2'; alt '1200013B22Rik|Snark|mKIAA0537'; NUAK family, SNF1-like kinase, 2|http://www.ncbi.nlm.nih.gov/entrez/query.fcgi?db=gene&cmd=Retrieve&dopt=full_report&list_uids=74137
0.0375893	2.39322	XM_487990|MM8|transcript|chr7|21552103|21553027|ExemplarFor 'XM_487990,XM_885914,XM_991394'; gene_id '435940'; transcript_id 'XM_487990'; gene_name 'LOC435940'; alt '-'; similar to vomeronasal 1 receptor, D14|http://www.ncbi.nlm.nih.gov/entrez/query.fcgi?db=gene&cmd=Retrieve&dopt=full_report&list_uids=435940
0.0154179	2.37289	NM_001029842|MM8|transcript|chr11|109266944|109289686|ExemplarFor 'NM_001029842,NM_134038'; gene_id '104681'; transcript_id 'NM_001029842'; gene_name 'Slc16a6'; alt 'AW743111|ESTM12|MCT6|MGC27628'; solute carrier family 16 (monocarboxylic acid transporters), member 6|http://www.ncbi.nlm.nih.gov/entrez/query.fcgi?db=gene&cmd=Retrieve&dopt=full_report&list_uids=104681
0.0138014	2.37135	XM_981856|MM8|transcript|chr14|40290340|40305244|ExemplarFor 'XM_981856'; gene_id '666138'; transcript_id 'XM_981856'; gene_name 'LOC666138'; alt '-'; similar to Spetex-2E protein|http://www.ncbi.nlm.nih.gov/entrez/query.fcgi?db=gene&cmd=Retrieve&dopt=full_report&list_uids=666138
0.00619404	2.34601	XM_910415|MM8|transcript|chr12|21050870|21062269|ExemplarFor 'XM_910415'; gene_id '69513'; transcript_id 'XM_910415'; gene_name '1700030C10Rik'; alt '-'; RIKEN cDNA 1700030C10 gene|http://www.ncbi.nlm.nih.gov/entrez/query.fcgi?db=gene&cmd=Retrieve&dopt=full_report&list_uids=69513
0.0357976	2.33503	XM_984410|MM8|transcript|chr4|145957731|146025857|ExemplarFor 'XM_984410'; gene_id '666532'; transcript_id 'XM_984410'; gene_name 'LOC666532'; alt '-'; similar to zinc finger protein 665|http://www.ncbi.nlm.nih.gov/entrez/query.fcgi?db=gene&cmd=Retrieve&dopt=full_report&list_uids=666532
0.0096867	2.33462	XM_893545|MM8|transcript|chr12|88038473|88044588|ExemplarFor 'XM_893545'; gene_id '625237'; transcript_id 'XM_893545'; gene_name 'LOC625237'; alt '-'; hypothetical LOC625237|http://www.ncbi.nlm.nih.gov/entrez/query.fcgi?db=gene&cmd=Retrieve&dopt=full_report&list_uids=625237
0.0337523	2.33048	NM_028362|MM8|transcript|chr12|23104900|23161186|ExemplarFor 'NM_028362'; gene_id '69732'; transcript_id 'NM_028362'; gene_name '2410018L13Rik'; alt '2810480C08Rik'; RIKEN cDNA 2410018L13 gene|http://www.ncbi.nlm.nih.gov/entrez/query.fcgi?db=gene&cmd=Retrieve&dopt=full_report&list_uids=69732
0.0475178	2.32996	XM_984543|MM8|transcript|chr14|3236552|3245006|ExemplarFor 'XM_984543,XM_986074'; gene_id '666549'; transcript_id 'XM_984543'; gene_name 'LOC666549'; alt '-'; hypothetical protein LOC666549|http://www.ncbi.nlm.nih.gov/entrez/query.fcgi?db=gene&cmd=Retrieve&dopt=full_report&list_uids=666549
0.0405295	2.30891	NM_001018110|MM8|transcript|chr12|21165042|21167754|ExemplarFor 'NM_001018110'; gene_id '382686'; transcript_id 'NM_001018110'; gene_name 'LOC382686'; alt '-'; similar to RIKEN cDNA 6030426L16|http://www.ncbi.nlm.nih.gov/entrez/query.fcgi?db=gene&cmd=Retrieve&dopt=full_report&list_uids=382686
0.0310438	2.30592	XM_973024|MM8|transcript|chr5|26380562|26389372|ExemplarFor 'XM_973024'; gene_id '664804'; transcript_id 'XM_973024'; gene_name 'LOC664804'; alt '-'; similar to RIKEN cDNA 5031410I06|http://www.ncbi.nlm.nih.gov/entrez/query.fcgi?db=gene&cmd=Retrieve&dopt=full_report&list_uids=664804
0.020075	2.28868	XM_888715|MM8|transcript|chr14|40311597|40316988|ExemplarFor 'XM_888715'; gene_id '624191'; transcript_id 'XM_888715'; gene_name 'LOC624191'; alt '-'; similar to Spetex-2E protein|http://www.ncbi.nlm.nih.gov/entrez/query.fcgi?db=gene&cmd=Retrieve&dopt=full_report&list_uids=624191
0.0406061	2.28276	XM_982175|MM8|transcript|chr13|68448493|68453258|ExemplarFor 'XM_982175'; gene_id '666185'; transcript_id 'XM_982175'; gene_name 'LOC666185'; alt '-'; hypothetical protein LOC666185|http://www.ncbi.nlm.nih.gov/entrez/query.fcgi?db=gene&cmd=Retrieve&dopt=full_report&list_uids=666185
0.0393367	2.28065	XM_985481|MM8|transcript|chr14|43444222|43457186|ExemplarFor 'XM_985481'; gene_id '666699'; transcript_id 'XM_985481'; gene_name 'LOC666699'; alt '-'; hypothetical protein LOC666699|http://www.ncbi.nlm.nih.gov/entrez/query.fcgi?db=gene&cmd=Retrieve&dopt=full_report&list_uids=666699
0.0464596	2.27751	XM_983726|MM8|transcript|chr14|41951008|41956504|ExemplarFor 'XM_983726'; gene_id '666420'; transcript_id 'XM_983726'; gene_name 'LOC666420'; alt '-'; similar to Spetex-2E protein|http://www.ncbi.nlm.nih.gov/entrez/query.fcgi?db=gene&cmd=Retrieve&dopt=full_report&list_uids=666420
0.0481093	2.26649	XM_919663|MM8|transcript|chr17|21990570|22019510|ExemplarFor 'XM_919663'; gene_id '631624'; transcript_id 'XM_919663'; gene_name 'LOC631624'; alt '-'; similar to reduced expression 2|http://www.ncbi.nlm.nih.gov/entrez/query.fcgi?db=gene&cmd=Retrieve&dopt=full_report&list_uids=631624
0.0396164	2.2616	XM_982314|MM8|transcript|chr14|40576043|40581515|ExemplarFor 'XM_982314'; gene_id '666207'; transcript_id 'XM_982314'; gene_name 'LOC666207'; alt '-'; similar to Spetex-2E protein|http://www.ncbi.nlm.nih.gov/entrez/query.fcgi?db=gene&cmd=Retrieve&dopt=full_report&list_uids=666207
0.0394517	2.25331	XM_982721|MM8|transcript|chr14|41171114|41186756|ExemplarFor 'XM_982721'; gene_id '666280'; transcript_id 'XM_982721'; gene_name 'LOC666280'; alt '-'; similar to Spetex-2E protein|http://www.ncbi.nlm.nih.gov/entrez/query.fcgi?db=gene&cmd=Retrieve&dopt=full_report&list_uids=666280
0.0199988	2.24794	XM_902065|MM8|transcript|chr4|146518024|146546373|ExemplarFor 'XM_902065'; gene_id '626665'; transcript_id 'XM_902065'; gene_name 'LOC626665'; alt '-'; similar to zinc finger protein 665|http://www.ncbi.nlm.nih.gov/entrez/query.fcgi?db=gene&cmd=Retrieve&dopt=full_report&list_uids=626665
0.0190826	2.24658	NM_172929|MM8|transcript|chr2|175398971|176535308|ExemplarFor 'NM_172929'; gene_id '76958'; transcript_id 'NM_172929'; gene_name '2210418O10Rik'; alt 'C230069C04|MGC116027'; RIKEN cDNA 2210418O10 gene|http://www.ncbi.nlm.nih.gov/entrez/query.fcgi?db=gene&cmd=Retrieve&dopt=full_report&list_uids=76958
0.0485511	2.23388	XM_986178|MM8|transcript|chr14|4754386|4764320|ExemplarFor 'XM_986178'; gene_id '666817'; transcript_id 'XM_986178'; gene_name 'LOC666817'; alt '-'; similar to Spetex-2C protein|http://www.ncbi.nlm.nih.gov/entrez/query.fcgi?db=gene&cmd=Retrieve&dopt=full_report&list_uids=666817
0.0204177	2.2303	NM_001033362|MM8|transcript|chrX|97464095|97466711|ExemplarFor 'NM_001033362'; gene_id '245536'; transcript_id 'NM_001033362'; gene_name 'Gm614'; alt '-'; gene model 614, (NCBI)|http://www.ncbi.nlm.nih.gov/entrez/query.fcgi?db=gene&cmd=Retrieve&dopt=full_report&list_uids=245536
0.0231997	2.22016	XM_973292|MM8|transcript|chr5|26588503|26592255|ExemplarFor 'XM_973292'; gene_id '664837'; transcript_id 'XM_973292'; gene_name 'LOC664837'; alt '-'; similar to RIKEN cDNA 5031410I06|http://www.ncbi.nlm.nih.gov/entrez/query.fcgi?db=gene&cmd=Retrieve&dopt=full_report&list_uids=664837
0.0491053	2.21864	NM_029376|MM8|transcript|chr5|26365476|26378341|ExemplarFor 'NM_029376'; gene_id '75657'; transcript_id 'NM_029376'; gene_name 'Speer4a'; alt '1700027N01Rik|SPEER-4A'; spermatogenesis associated glutamate (E)-rich protein 4a|http://www.ncbi.nlm.nih.gov/entrez/query.fcgi?db=gene&cmd=Retrieve&dopt=full_report&list_uids=75657
0.00318946	2.21819	XM_988902|MM8|transcript|chr14|42805256|42813283|ExemplarFor 'XM_988902,XM_988931'; gene_id '666451'; transcript_id 'XM_988902'; gene_name 'LOC666451'; alt '-'; hypothetical protein LOC666451|http://www.ncbi.nlm.nih.gov/entrez/query.fcgi?db=gene&cmd=Retrieve&dopt=full_report&list_uids=666451
0.0417583	2.21333	XM_980487|MM8|transcript|chr7|6731161|6740810|ExemplarFor 'XM_980487'; gene_id '76373'; transcript_id 'XM_980487'; gene_name '2810409K11Rik'; alt '-'; RIKEN cDNA 2810409K11 gene|http://www.ncbi.nlm.nih.gov/entrez/query.fcgi?db=gene&cmd=Retrieve&dopt=full_report&list_uids=76373
0.0216007	2.20779	XM_894864|MM8|transcript|chr11|99656062|99656365|ExemplarFor 'XM_894864'; gene_id '629924'; transcript_id 'XM_894864'; gene_name 'LOC629924'; alt '-'; similar to SMT3 suppressor of mif two 3 homolog 2|http://www.ncbi.nlm.nih.gov/entrez/query.fcgi?db=gene&cmd=Retrieve&dopt=full_report&list_uids=629924
0.0139064	2.19452	XM_001004290|MM8|transcript|chr2|175637850|175661393|ExemplarFor 'XM_001004290'; gene_id '668030'; transcript_id 'XM_001004290'; gene_name 'LOC668030'; alt '-'; similar to gonadotropin inducible ovarian transcription factor 1|http://www.ncbi.nlm.nih.gov/entrez/query.fcgi?db=gene&cmd=Retrieve&dopt=full_report&list_uids=668030
0.0293635	2.18396	NM_011852|MM8|transcript|chr5|121136758|121148215|ExemplarFor 'NM_011852'; gene_id '23960'; transcript_id 'NM_011852'; gene_name 'Oas1g'; alt 'AI449562|L2|Mmu-L|Mmu-L2|Oas1a|Oias-1|Oias1'; 2'-5' oligoadenylate synthetase 1G|http://www.ncbi.nlm.nih.gov/entrez/query.fcgi?db=gene&cmd=Retrieve&dopt=full_report&list_uids=23960
0.0317715	2.18026	XM_618963|MM8|transcript|chr12|19295994|19303976|ExemplarFor 'XM_618963'; gene_id '544835'; transcript_id 'XM_618963'; gene_name 'LOC544835'; alt '-'; hypothetical LOC544835|http://www.ncbi.nlm.nih.gov/entrez/query.fcgi?db=gene&cmd=Retrieve&dopt=full_report&list_uids=544835
0.0438258	2.17298	XM_981811|MM8|transcript|chr5|94918981|94931914|ExemplarFor 'XM_981811,XM_981847,XM_981891'; gene_id '665802'; transcript_id 'XM_981811'; gene_name 'LOC665802'; alt '-'; similar to PRAME family member 8|http://www.ncbi.nlm.nih.gov/entrez/query.fcgi?db=gene&cmd=Retrieve&dopt=full_report&list_uids=665802
0.0218834	2.16949	NM_001011853|MM8|transcript|chr19|12140739|12141675|ExemplarFor 'NM_001011853'; gene_id '258155'; transcript_id 'NM_001011853'; gene_name 'Olfr1425'; alt 'MOR239-7'; olfactory receptor 1425|http://www.ncbi.nlm.nih.gov/entrez/query.fcgi?db=gene&cmd=Retrieve&dopt=full_report&list_uids=258155
0.0372618	2.15381	NM_175172|MM8|transcript|chr19|59026607|59129319|ExemplarFor 'NM_175172'; gene_id '71653'; transcript_id 'NM_175172'; gene_name '4930506M07Rik'; alt 'KIAA1598|mKIAA1598'; RIKEN cDNA 4930506M07 gene|http://www.ncbi.nlm.nih.gov/entrez/query.fcgi?db=gene&cmd=Retrieve&dopt=full_report&list_uids=71653
0.038972	2.14744	XM_972874|MM8|transcript|chr14|18323389|18340575|ExemplarFor 'XM_972874,XM_986756,XM_988676'; gene_id '664820'; transcript_id 'XM_972874'; gene_name 'LOC664820'; alt '-'; similar to Spetex-2C protein|http://www.ncbi.nlm.nih.gov/entrez/query.fcgi?db=gene&cmd=Retrieve&dopt=full_report&list_uids=664820
0.0104591	2.14503	NM_207657|MM8|transcript|chr5|26429454|26436101|ExemplarFor 'NM_207657'; gene_id '381622'; transcript_id 'NM_207657'; gene_name '5031410I06Rik'; alt '-'; RIKEN cDNA 5031410I06 gene|http://www.ncbi.nlm.nih.gov/entrez/query.fcgi?db=gene&cmd=Retrieve&dopt=full_report&list_uids=381622
0.0476396	2.14217	XM_355585|MM8|transcript|chr5|28647963|28750033|ExemplarFor 'XM_355585,XM_973895'; gene_id '381626'; transcript_id 'XM_355585'; gene_name '3200001K10Rik'; alt '6430512A10Rik|AA386890'; RIKEN cDNA 3200001K10 gene|http://www.ncbi.nlm.nih.gov/entrez/query.fcgi?db=gene&cmd=Retrieve&dopt=full_report&list_uids=381626
0.0213663	2.13519	XM_897719|MM8|transcript|chrX|143036050|143079824|ExemplarFor 'XM_897719,XM_897795,XM_982089,XM_982791,XM_982837'; gene_id '434863'; transcript_id 'XM_897719'; gene_name 'LOC434863'; alt '-'; similar to ovary testis transcribed|http://www.ncbi.nlm.nih.gov/entrez/query.fcgi?db=gene&cmd=Retrieve&dopt=full_report&list_uids=434863
0.0108707	2.13181	NM_007752|MM8|transcript|chr3|20149329|20184741|ExemplarFor 'NM_007752'; gene_id '12870'; transcript_id 'NM_007752'; gene_name 'Cp'; alt 'D3Ertd555e'; ceruloplasmin|http://www.ncbi.nlm.nih.gov/entrez/query.fcgi?db=gene&cmd=Retrieve&dopt=full_report&list_uids=12870
0.0493572	2.12404	NM_009529|MM8|transcript|chrX|27084574|27107497|ExemplarFor 'NM_009529'; gene_id '22526'; transcript_id 'NM_009529'; gene_name 'Xmr'; alt 'MGC107294|MGC118207'; Xlr-related, meiosis regulated|http://www.ncbi.nlm.nih.gov/entrez/query.fcgi?db=gene&cmd=Retrieve&dopt=full_report&list_uids=22526
0.00170595	2.12117	XM_897326|MM8|transcript|chr16|89018115|89018322|ExemplarFor 'XM_897326'; gene_id '622794'; transcript_id 'XM_897326'; gene_name 'LOC622794'; alt '-'; hypothetical LOC622794|http://www.ncbi.nlm.nih.gov/entrez/query.fcgi?db=gene&cmd=Retrieve&dopt=full_report&list_uids=622794
0.0292862	2.11809	XM_001002441|MM8|transcript|chr4|145597240|145634724|ExemplarFor 'XM_001002441,XM_001002453,XM_001002460,XM_001002471,XM_001002484,XM_001002491,XM_001002500,XM_001002509,XM_001002516'; gene_id '667666'; transcript_id 'XM_001002441'; gene_name 'LOC667666'; alt '-'; similar to reduced expression 2|http://www.ncbi.nlm.nih.gov/entrez/query.fcgi?db=gene&cmd=Retrieve&dopt=full_report&list_uids=667666
0.0414374	2.11469	XM_982378|MM8|transcript|chr13|68589749|68594517|ExemplarFor 'XM_982378'; gene_id '666222'; transcript_id 'XM_982378'; gene_name 'LOC666222'; alt '-'; hypothetical protein LOC666222|http://www.ncbi.nlm.nih.gov/entrez/query.fcgi?db=gene&cmd=Retrieve&dopt=full_report&list_uids=666222
0.00526175	2.08996	NM_146502|MM8|transcript|chr11|58367499|58368432|ExemplarFor 'NM_146502'; gene_id '258495'; transcript_id 'NM_146502'; gene_name 'Olfr328'; alt 'MGC123536|MGC123537|MOR275-2'; olfactory receptor 328|http://www.ncbi.nlm.nih.gov/entrez/query.fcgi?db=gene&cmd=Retrieve&dopt=full_report&list_uids=258495
0.034357	2.08637	NM_001002777|MM8|transcript|chr4|3733781|3735898|ExemplarFor 'NM_001002777'; gene_id '442813'; transcript_id 'NM_001002777'; gene_name '9430025C20Rik'; alt '-'; RIKEN cDNA 9430025C20 gene|http://www.ncbi.nlm.nih.gov/entrez/query.fcgi?db=gene&cmd=Retrieve&dopt=full_report&list_uids=442813
0.0106226	2.07545	NM_001037248|MM8|transcript|chr7|22422370|22428470|ExemplarFor 'NM_001037248'; gene_id '381936'; transcript_id 'NM_001037248'; gene_name 'LOC381936'; alt '-'; similar to Ser/Thr protein kinase PAR-1A|http://www.ncbi.nlm.nih.gov/entrez/query.fcgi?db=gene&cmd=Retrieve&dopt=full_report&list_uids=381936
0.0290887	2.07144	NM_010266|MM8|transcript|chr19|21458403|21539758|ExemplarFor 'NM_010266'; gene_id '14544'; transcript_id 'NM_010266'; gene_name 'Gda'; alt 'AU015411|AW047581'; guanine deaminase|http://www.ncbi.nlm.nih.gov/entrez/query.fcgi?db=gene&cmd=Retrieve&dopt=full_report&list_uids=14544
0.0235733	2.06269	NM_001012323|MM8|transcript|chr4|61536594|61540478|ExemplarFor 'NM_001012323'; gene_id '381530'; transcript_id 'NM_001012323'; gene_name 'MGC107671'; alt 'MGC103310'; similar to alpha-2u-globulin V precursor - mouse|http://www.ncbi.nlm.nih.gov/entrez/query.fcgi?db=gene&cmd=Retrieve&dopt=full_report&list_uids=381530
0.0210036	2.05736	XM_621774|MM8|transcript|chr7|32873967|32874435|ExemplarFor 'XM_621774'; gene_id '546954'; transcript_id 'XM_621774'; gene_name 'LOC546954'; alt '-'; similar to 60S ribosomal protein L23a|http://www.ncbi.nlm.nih.gov/entrez/query.fcgi?db=gene&cmd=Retrieve&dopt=full_report&list_uids=546954
0.00705637	2.0568	XM_992922|MM8|transcript|chr19|27159435|27160290|ExemplarFor 'XM_992922'; gene_id '667856'; transcript_id 'XM_992922'; gene_name 'LOC667856'; alt '-'; hypothetical protein LOC667856|http://www.ncbi.nlm.nih.gov/entrez/query.fcgi?db=gene&cmd=Retrieve&dopt=full_report&list_uids=667856
0.0436834	2.05314	XM_001006650|MM8|transcript|chrX|10459447|10459765|ExemplarFor 'XM_001006650'; gene_id '668983'; transcript_id 'XM_001006650'; gene_name 'LOC668983'; alt '-'; similar to Histone H2A.x (H2a/x)|http://www.ncbi.nlm.nih.gov/entrez/query.fcgi?db=gene&cmd=Retrieve&dopt=full_report&list_uids=668983
0.0354024	2.04343	XM_898489|MM8|transcript|chr5|109885140|109893365|ExemplarFor 'XM_898489,XM_991868,XM_991904'; gene_id '624831'; transcript_id 'XM_898489'; gene_name 'LOC624831'; alt '-'; hypothetical LOC624831|http://www.ncbi.nlm.nih.gov/entrez/query.fcgi?db=gene&cmd=Retrieve&dopt=full_report&list_uids=624831
0.0425107	2.03748	XM_001004269|MM8|transcript|chr2|175088993|175111039|ExemplarFor 'XM_001004269'; gene_id '626832'; transcript_id 'XM_001004269'; gene_name 'LOC626832'; alt '-'; similar to gonadotropin inducible ovarian transcription factor 1|http://www.ncbi.nlm.nih.gov/entrez/query.fcgi?db=gene&cmd=Retrieve&dopt=full_report&list_uids=626832
0.0315075	2.01784	XM_982411|MM8|transcript|chr14|40697556|40711033|ExemplarFor 'XM_982411'; gene_id '75535'; transcript_id 'XM_982411'; gene_name '1700016D02Rik'; alt '-'; RIKEN cDNA 1700016D02 gene|http://www.ncbi.nlm.nih.gov/entrez/query.fcgi?db=gene&cmd=Retrieve&dopt=full_report&list_uids=75535
0.0332783	2.01297	XM_890923|MM8|transcript|chr7|31475711|31476179|ExemplarFor 'XM_890923'; gene_id '626330'; transcript_id 'XM_890923'; gene_name 'LOC626330'; alt '-'; similar to 60S ribosomal protein L23a|http://www.ncbi.nlm.nih.gov/entrez/query.fcgi?db=gene&cmd=Retrieve&dopt=full_report&list_uids=626330
0.048553	2.00705	XM_001003254|MM8|transcript|chr12|24951409|24954097|ExemplarFor 'XM_001003254'; gene_id '668711'; transcript_id 'XM_001003254'; gene_name 'LOC668711'; alt '-'; hypothetical protein LOC668711|http://www.ncbi.nlm.nih.gov/entrez/query.fcgi?db=gene&cmd=Retrieve&dopt=full_report&list_uids=668711

## Sheet: Rv infection induced
p value	Fold change H37Rv infection	GENE_INFO
0.00770601	22.2429	NM_011315|MM8|transcript|chr7|46580039|46583718|ExemplarFor 'NM_011315'; gene_id '20210'; transcript_id 'NM_011315'; gene_name 'Saa3'; alt 'AV098916|Saa-3'; serum amyloid A 3|http://www.ncbi.nlm.nih.gov/entrez/query.fcgi?db=gene&cmd=Retrieve&dopt=full_report&list_uids=20210
0.00188198	18.4855	NM_054055|MM8|transcript|chr2|165096499|165164402|ExemplarFor 'NM_054055'; gene_id '114644'; transcript_id 'NM_054055'; gene_name 'Slc13a3'; alt 'NaDC-3|NaDC3|SDCT2'; solute carrier family 13 (sodium-dependent dicarboxylate transporter), member 3|http://www.ncbi.nlm.nih.gov/entrez/query.fcgi?db=gene&cmd=Retrieve&dopt=full_report&list_uids=114644
0.00110755	13.3657	NM_008039|MM8|transcript|chr17|17592441|17598570|ExemplarFor 'NM_008039'; gene_id '14289'; transcript_id 'NM_008039'; gene_name 'Fpr-rs2'; alt 'E330010I07Rik'; formyl peptide receptor, related sequence 2|http://www.ncbi.nlm.nih.gov/entrez/query.fcgi?db=gene&cmd=Retrieve&dopt=full_report&list_uids=14289
0.00916087	12.3455	NM_008400|MM8|transcript|chr7|127087557|127124876|ExemplarFor 'NM_008400'; gene_id '16408'; transcript_id 'NM_008400'; gene_name 'Itgal'; alt 'Cd11a|LFA-1|Ly-15|Ly-21'; integrin alpha L|http://www.ncbi.nlm.nih.gov/entrez/query.fcgi?db=gene&cmd=Retrieve&dopt=full_report&list_uids=16408
0.00230927	11.9278	NM_007987|MM8|transcript|chr19|34356662|34393767|ExemplarFor 'NM_007987'; gene_id '14102'; transcript_id 'NM_007987'; gene_name 'Fas'; alt 'AI196731|APO-1|APT1|CD95|TNFR6|Tnfrsf6|lpr'; Fas (TNF receptor superfamily member)|http://www.ncbi.nlm.nih.gov/entrez/query.fcgi?db=gene&cmd=Retrieve&dopt=full_report&list_uids=14102
0.00111693	11.4467	NM_013671|MM8|transcript|chr17|12850770|12861051|ExemplarFor 'NM_013671'; gene_id '20656'; transcript_id 'NM_013671'; gene_name 'Sod2'; alt 'MGC6144|MnSOD|Sod-2'; superoxide dismutase 2, mitochondrial|http://www.ncbi.nlm.nih.gov/entrez/query.fcgi?db=gene&cmd=Retrieve&dopt=full_report&list_uids=20656
0.0250359	10.6577	NM_008198|MM8|transcript|chr17|34464436|34470273|ExemplarFor 'NM_008198'; gene_id '14962'; transcript_id 'NM_008198'; gene_name 'Cfb'; alt 'AI195813|AI255840|B|Bf|FB|H2-Bf'; complement factor B|http://www.ncbi.nlm.nih.gov/entrez/query.fcgi?db=gene&cmd=Retrieve&dopt=full_report&list_uids=14962
8.41e-06	8.53729	NM_031181|MM8|transcript|chr7|43519111|43528187|ExemplarFor 'NM_031181'; gene_id '83382'; transcript_id 'NM_031181'; gene_name 'Siglece'; alt 'Cd170|Siglec5|Siglec9|Siglecl1|mSiglec-E'; sialic acid binding Ig-like lectin E|http://www.ncbi.nlm.nih.gov/entrez/query.fcgi?db=gene&cmd=Retrieve&dopt=full_report&list_uids=83382
0.00362406	8.14441	NM_019811|MM8|transcript|chr2|155209483|155254184|ExemplarFor 'NM_019811'; gene_id '60525'; transcript_id 'NM_019811'; gene_name 'Acss2'; alt '1110017C11Rik|ACAS|Acas1|Acas2|AceCS1|Acs1'; acyl-CoA synthetase short-chain family member 2|http://www.ncbi.nlm.nih.gov/entrez/query.fcgi?db=gene&cmd=Retrieve&dopt=full_report&list_uids=60525
0.00512975	8.07126	NM_011171|MM8|transcript|chr2|155442783|155446899|ExemplarFor 'NM_011171'; gene_id '19124'; transcript_id 'NM_011171'; gene_name 'Procr'; alt 'AI325044|Ccca|EPCR'; protein C receptor, endothelial|http://www.ncbi.nlm.nih.gov/entrez/query.fcgi?db=gene&cmd=Retrieve&dopt=full_report&list_uids=19124
0.00635807	7.37973	NM_172976|MM8|transcript|chr2|11389680|11416238|ExemplarFor 'NM_172976'; gene_id 'N/A'; transcript_id 'NM_172976'; gene_name 'N/A'; alt 'N/A'; Mus musculus 6-phosphofructo-2-kinase/fructose-2,6-biphosphatase 3 (Pfkfb3), transcript variant 2, mRNA.|http://www.ncbi.nlm.nih.gov/gquery/gquery.fcgi?term=NM_172976
0.00146408	7.14695	NM_183195|MM8|transcript|chr19|42200745|42205009|ExemplarFor 'NM_183195'; gene_id '277010'; transcript_id 'NM_183195'; gene_name 'Marveld1'; alt 'AI504298|MGC62793|Mrvldc1'; MARVEL (membrane-associating) domain containing 1|http://www.ncbi.nlm.nih.gov/entrez/query.fcgi?db=gene&cmd=Retrieve&dopt=full_report&list_uids=277010
0.00267996	6.80158	NM_010329|MM8|transcript|chr4|142534132|142566099|ExemplarFor 'NM_010329'; gene_id '14726'; transcript_id 'NM_010329'; gene_name 'Pdpn'; alt 'Gp38|OTS-8|PA2.26|T1a|T1alpha'; podoplanin|http://www.ncbi.nlm.nih.gov/entrez/query.fcgi?db=gene&cmd=Retrieve&dopt=full_report&list_uids=14726
0.00830658	6.46174	NM_013831|MM8|transcript|chr18|77998644|78086955|ExemplarFor 'NM_013831'; gene_id '19201'; transcript_id 'NM_013831'; gene_name 'Pstpip2'; alt 'MAYP|cmo'; proline-serine-threonine phosphatase-interacting protein 2|http://www.ncbi.nlm.nih.gov/entrez/query.fcgi?db=gene&cmd=Retrieve&dopt=full_report&list_uids=19201
0.0015888	6.36345	NM_009657|MM8|transcript|chr11|78140392|78142955|ExemplarFor 'NM_009657'; gene_id '11676'; transcript_id 'NM_009657'; gene_name 'Aldoc'; alt 'AI847350|AU040929|Aldo3|Scrg2'; aldolase 3, C isoform|http://www.ncbi.nlm.nih.gov/entrez/query.fcgi?db=gene&cmd=Retrieve&dopt=full_report&list_uids=11676
0.030847	6.30151	NM_153510|MM8|transcript|chr5|138053175|138075341|ExemplarFor 'NM_153510'; gene_id '231805'; transcript_id 'NM_153510'; gene_name 'Pilra'; alt 'AV021745|FDF03'; paired immunoglobin-like type 2 receptor alpha|http://www.ncbi.nlm.nih.gov/entrez/query.fcgi?db=gene&cmd=Retrieve&dopt=full_report&list_uids=231805
0.0181308	6.19857	NM_007388|MM8|transcript|chr9|21877147|21881056|ExemplarFor 'NM_007388'; gene_id '11433'; transcript_id 'NM_007388'; gene_name 'Acp5'; alt 'TRACP|TRAP'; acid phosphatase 5, tartrate resistant|http://www.ncbi.nlm.nih.gov/entrez/query.fcgi?db=gene&cmd=Retrieve&dopt=full_report&list_uids=11433
0.00177863	6.00196	NM_027878|MM8|transcript|chr10|87752602|87786874|ExemplarFor 'NM_027878'; gene_id '71712'; transcript_id 'NM_027878'; gene_name '1200002N14Rik'; alt '-'; RIKEN cDNA 1200002N14 gene|http://www.ncbi.nlm.nih.gov/entrez/query.fcgi?db=gene&cmd=Retrieve&dopt=full_report&list_uids=71712
0.000118087	5.90494	NM_029852|MM8|transcript|chr10|94118452|94219844|ExemplarFor 'NM_029852'; gene_id '77048'; transcript_id 'NM_029852'; gene_name '4921537D05Rik'; alt '2600001G24Rik|5730513H21Rik'; RIKEN cDNA 4921537D05 gene|http://www.ncbi.nlm.nih.gov/entrez/query.fcgi?db=gene&cmd=Retrieve&dopt=full_report&list_uids=77048
0.0210518	5.8566	NM_177363|MM8|transcript|chrUn_random|157468|170945|ExemplarFor 'NM_177363'; gene_id '245126'; transcript_id 'NM_177363'; gene_name '9930022N03Rik'; alt '-'; RIKEN cDNA 9930022N03 gene|http://www.ncbi.nlm.nih.gov/entrez/query.fcgi?db=gene&cmd=Retrieve&dopt=full_report&list_uids=245126
0.0478233	5.84139	NM_015774|MM8|transcript|chr14|44206197|44240404|ExemplarFor 'NM_015774'; gene_id '50527'; transcript_id 'NM_015774'; gene_name 'Ero1l'; alt '-'; ERO1-like (S. cerevisiae)|http://www.ncbi.nlm.nih.gov/entrez/query.fcgi?db=gene&cmd=Retrieve&dopt=full_report&list_uids=50527
0.000682299	5.82925	NM_008869|MM8|transcript|chr1|151591839|151723502|ExemplarFor 'NM_008869'; gene_id '18783'; transcript_id 'NM_008869'; gene_name 'Pla2g4a'; alt 'Pla2g4|cPLA2'; phospholipase A2, group IVA (cytosolic, calcium-dependent)|http://www.ncbi.nlm.nih.gov/entrez/query.fcgi?db=gene&cmd=Retrieve&dopt=full_report&list_uids=18783
0.0116715	5.74958	NM_133888|MM8|transcript|chr4|132005041|132029247|ExemplarFor 'NM_133888'; gene_id '100340'; transcript_id 'NM_133888'; gene_name 'Smpdl3b'; alt '1110054A24Rik|AU045240|Asml3b'; sphingomyelin phosphodiesterase, acid-like 3B|http://www.ncbi.nlm.nih.gov/entrez/query.fcgi?db=gene&cmd=Retrieve&dopt=full_report&list_uids=100340
0.00472793	5.69325	NM_139308|MM8|transcript|chr2|126961679|126990374|ExemplarFor 'NM_139308'; gene_id '99138'; transcript_id 'NM_139308'; gene_name 'Stard7'; alt 'AI852671|AL022671|AW544915|MGC27663'; START domain containing 7|http://www.ncbi.nlm.nih.gov/entrez/query.fcgi?db=gene&cmd=Retrieve&dopt=full_report&list_uids=99138
0.0350923	5.62071	NM_007707|MM8|transcript|chr11|117782168|117785252|ExemplarFor 'NM_007707'; gene_id '12702'; transcript_id 'NM_007707'; gene_name 'Socs3'; alt 'CIS3|Cish3|EF-10|SOCS-3|SSI-3'; suppressor of cytokine signaling 3|http://www.ncbi.nlm.nih.gov/entrez/query.fcgi?db=gene&cmd=Retrieve&dopt=full_report&list_uids=12702
0.00420231	5.38425	NM_009338|MM8|transcript|chr17|12785821|12803643|ExemplarFor 'NM_009338'; gene_id '110460'; transcript_id 'NM_009338'; gene_name 'Acat2'; alt 'AW742799|Tcp-1x|Tcp1-rs1'; acetyl-Coenzyme A acetyltransferase 2|http://www.ncbi.nlm.nih.gov/entrez/query.fcgi?db=gene&cmd=Retrieve&dopt=full_report&list_uids=110460
0.00141532	5.08036	NM_145360|MM8|transcript|chr13|8885230|8891614|ExemplarFor 'NM_145360,NM_177960'; gene_id '319554'; transcript_id 'NM_145360'; gene_name 'Idi1'; alt '4832416K17Rik|MGC118013|MGC8139'; isopentenyl-diphosphate delta isomerase|http://www.ncbi.nlm.nih.gov/entrez/query.fcgi?db=gene&cmd=Retrieve&dopt=full_report&list_uids=319554
0.000562415	5.05951	NM_138656|MM8|transcript|chr8|125319693|125329480|ExemplarFor 'NM_138656'; gene_id '192156'; transcript_id 'NM_138656'; gene_name 'Mvd'; alt 'C78718'; mevalonate (diphospho) decarboxylase|http://www.ncbi.nlm.nih.gov/entrez/query.fcgi?db=gene&cmd=Retrieve&dopt=full_report&list_uids=192156
0.00983977	5.00118	NM_013790|MM8|transcript|chr16|20244845|20339937|ExemplarFor 'NM_013790'; gene_id '27416'; transcript_id 'NM_013790'; gene_name 'Abcc5'; alt '2900011L11Rik|AI132311|Abcc5a|Abcc5b|MGC116567|Mrp5'; ATP-binding cassette, sub-family C (CFTR/MRP), member 5|http://www.ncbi.nlm.nih.gov/entrez/query.fcgi?db=gene&cmd=Retrieve&dopt=full_report&list_uids=27416
0.00114476	4.9831	NM_028679|MM8|transcript|chr10|119544713|119604597|ExemplarFor 'NM_028679'; gene_id '73914'; transcript_id 'NM_028679'; gene_name 'Irak3'; alt '4833428C18Rik|AI563835|IRAK-M'; interleukin-1 receptor-associated kinase 3|http://www.ncbi.nlm.nih.gov/entrez/query.fcgi?db=gene&cmd=Retrieve&dopt=full_report&list_uids=73914
0.0157951	4.96326	NM_001033759|MM8|transcript|chr19|21845438|21925424|ExemplarFor 'NM_001033759,NM_031997'; gene_id '83921'; transcript_id 'NM_001033759'; gene_name 'Tmem2'; alt '3110012M15Rik|MGC102198|mKIAA1412'; transmembrane protein 2|http://www.ncbi.nlm.nih.gov/entrez/query.fcgi?db=gene&cmd=Retrieve&dopt=full_report&list_uids=83921
0.0129961	4.75671	NM_007752|MM8|transcript|chr3|20149329|20184741|ExemplarFor 'NM_007752'; gene_id '12870'; transcript_id 'NM_007752'; gene_name 'Cp'; alt 'D3Ertd555e'; ceruloplasmin|http://www.ncbi.nlm.nih.gov/entrez/query.fcgi?db=gene&cmd=Retrieve&dopt=full_report&list_uids=12870
0.000609626	4.57923	NM_144926|MM8|transcript|chr7|126741710|126761751|ExemplarFor 'NM_144926'; gene_id '233878'; transcript_id 'NM_144926'; gene_name 'Sez6l2'; alt 'AI835913|AW121566|BSRP-A|MGC19060|MGC90604|Psk1'; seizure related 6 homolog like 2|http://www.ncbi.nlm.nih.gov/entrez/query.fcgi?db=gene&cmd=Retrieve&dopt=full_report&list_uids=233878
0.00385073	4.54327	NM_178607|MM8|transcript|chr2|130989928|131044266|ExemplarFor 'NM_178607'; gene_id '51902'; transcript_id 'NM_178607'; gene_name 'Rnf24'; alt '2810473M14Rik|4930505A13Rik|AI317164|C86507|D2Ertd504e'; ring finger protein 24|http://www.ncbi.nlm.nih.gov/entrez/query.fcgi?db=gene&cmd=Retrieve&dopt=full_report&list_uids=51902
0.0014364	4.38115	NM_011809|MM8|transcript|chr16|95811283|95829847|ExemplarFor 'NM_011809'; gene_id '23872'; transcript_id 'NM_011809'; gene_name 'Ets2'; alt 'AU022856|Ets-2'; E26 avian leukemia oncogene 2, 3' domain|http://www.ncbi.nlm.nih.gov/entrez/query.fcgi?db=gene&cmd=Retrieve&dopt=full_report&list_uids=23872
0.0459313	4.37701	NM_133662|MM8|transcript|chr17|35429765|35430964|ExemplarFor 'NM_133662'; gene_id '15937'; transcript_id 'NM_133662'; gene_name 'Ier3'; alt 'AI663993|IEX-1|cI-3|gly96'; immediate early response 3|http://www.ncbi.nlm.nih.gov/entrez/query.fcgi?db=gene&cmd=Retrieve&dopt=full_report&list_uids=15937
0.00035289	4.32659	NM_010700|MM8|transcript|chr9|21474179|21498819|ExemplarFor 'NM_010700'; gene_id '16835'; transcript_id 'NM_010700'; gene_name 'Ldlr'; alt 'Hlb301'; low density lipoprotein receptor|http://www.ncbi.nlm.nih.gov/entrez/query.fcgi?db=gene&cmd=Retrieve&dopt=full_report&list_uids=16835
0.00465486	4.27643	NM_025465|MM8|transcript|chr8|69405334|69415496|ExemplarFor 'NM_025465'; gene_id '66282'; transcript_id 'NM_025465'; gene_name '1810029B16Rik'; alt '-'; RIKEN cDNA 1810029B16 gene|http://www.ncbi.nlm.nih.gov/entrez/query.fcgi?db=gene&cmd=Retrieve&dopt=full_report&list_uids=66282
0.00470932	4.25312	NM_033563|MM8|transcript|chr1|63969938|64055665|ExemplarFor 'NM_033563'; gene_id '93691'; transcript_id 'NM_033563'; gene_name 'Klf7'; alt '9830124P08Rik'; Kruppel-like factor 7 (ubiquitous)|http://www.ncbi.nlm.nih.gov/entrez/query.fcgi?db=gene&cmd=Retrieve&dopt=full_report&list_uids=93691
0.0108121	4.17469	XM_888919|MM8|transcript|chr18|17971845|17972040|ExemplarFor 'XM_888919'; gene_id '624372'; transcript_id 'XM_888919'; gene_name 'LOC624372'; alt '-'; hypothetical LOC624372|http://www.ncbi.nlm.nih.gov/entrez/query.fcgi?db=gene&cmd=Retrieve&dopt=full_report&list_uids=624372
0.0288087	4.14959	XM_894564|MM8|transcript|chr18|60719341|60749998|ExemplarFor 'XM_894564'; gene_id '104027'; transcript_id 'XM_894564'; gene_name 'Synpo'; alt '9330140I15Rik|AW046661'; synaptopodin|http://www.ncbi.nlm.nih.gov/entrez/query.fcgi?db=gene&cmd=Retrieve&dopt=full_report&list_uids=104027
0.00105281	4.13398	NM_031167|MM8|transcript|chr2|24158868|24173490|ExemplarFor 'NM_031167'; gene_id '16181'; transcript_id 'NM_031167'; gene_name 'Il1rn'; alt 'F630041P17Rik|IL-1ra'; interleukin 1 receptor antagonist|http://www.ncbi.nlm.nih.gov/entrez/query.fcgi?db=gene&cmd=Retrieve&dopt=full_report&list_uids=16181
0.00426919	4.10291	NM_173408|MM8|transcript|chr7|119646961|119686552|ExemplarFor 'NM_173408'; gene_id '233805'; transcript_id 'NM_173408'; gene_name 'Dcun1d3'; alt 'BC030335|MGC40975'; DCN1, defective in cullin neddylation 1, domain containing 3 (S. cerevisiae)|http://www.ncbi.nlm.nih.gov/entrez/query.fcgi?db=gene&cmd=Retrieve&dopt=full_report&list_uids=233805
0.00688239	4.09175	NM_009270|MM8|transcript|chr15|59144772|59160874|ExemplarFor 'NM_009270'; gene_id '20775'; transcript_id 'NM_009270'; gene_name 'Sqle'; alt 'AI323792'; squalene epoxidase|http://www.ncbi.nlm.nih.gov/entrez/query.fcgi?db=gene&cmd=Retrieve&dopt=full_report&list_uids=20775
0.0165613	4.05997	NM_007494|MM8|transcript|chr2|31292278|31342679|ExemplarFor 'NM_007494'; gene_id '11898'; transcript_id 'NM_007494'; gene_name 'Ass1'; alt 'AA408052|ASS|Ass-1|MGC103151'; argininosuccinate synthetase 1|http://www.ncbi.nlm.nih.gov/entrez/query.fcgi?db=gene&cmd=Retrieve&dopt=full_report&list_uids=11898
0.0258991	4.0051	NM_010295|MM8|transcript|chr9|77540493|77579335|ExemplarFor 'NM_010295'; gene_id '14629'; transcript_id 'NM_010295'; gene_name 'Gclc'; alt 'D9Wsu168e|GLCL-H|Ggcs-hs|Glclc'; glutamate-cysteine ligase, catalytic subunit|http://www.ncbi.nlm.nih.gov/entrez/query.fcgi?db=gene&cmd=Retrieve&dopt=full_report&list_uids=14629
0.00591701	3.99792	NM_172734|MM8|transcript|chr6|146682177|146735977|ExemplarFor 'NM_172734'; gene_id '232533'; transcript_id 'NM_172734'; gene_name 'Stk38l'; alt '4930473A22Rik|B230328I19|Ndr2|Ndr54'; serine/threonine kinase 38 like|http://www.ncbi.nlm.nih.gov/entrez/query.fcgi?db=gene&cmd=Retrieve&dopt=full_report&list_uids=232533
0.000405697	3.95632	XM_898566|MM8|transcript|chr1|36493185|36504590|ExemplarFor 'XM_898566'; gene_id '20353'; transcript_id 'XM_898566'; gene_name 'Sema4c'; alt 'AI426163|Semacl1|Semaf|Semai|mKIAA1739'; sema domain, immunoglobulin domain (Ig), transmembrane domain (TM) and short cytoplasmic domain, (semaphorin) 4C|http://www.ncbi.nlm.nih.gov/entrez/query.fcgi?db=gene&cmd=Retrieve&dopt=full_report&list_uids=20353
0.0179862	3.94855	NM_001038653|MM8|transcript|chr11|120765156|120775090|ExemplarFor 'NM_001038653,NM_001038654,NM_030696'; gene_id '80879'; transcript_id 'NM_001038653'; gene_name 'Slc16a3'; alt 'Mct3|Mct4'; solute carrier family 16 (monocarboxylic acid transporters), member 3|http://www.ncbi.nlm.nih.gov/entrez/query.fcgi?db=gene&cmd=Retrieve&dopt=full_report&list_uids=80879
0.00453094	3.94324	NM_184053|MM8|transcript|chr6|29298190|29324694|ExemplarFor 'NM_184053'; gene_id '12321'; transcript_id 'NM_184053'; gene_name 'Calu'; alt '9530075H20Rik'; calumenin|http://www.ncbi.nlm.nih.gov/entrez/query.fcgi?db=gene&cmd=Retrieve&dopt=full_report&list_uids=12321
0.00424173	3.93756	NM_011400|MM8|transcript|chr4|118606699|118635259|ExemplarFor 'NM_011400'; gene_id '20525'; transcript_id 'NM_011400'; gene_name 'Slc2a1'; alt 'Glut-1|Glut1'; solute carrier family 2 (facilitated glucose transporter), member 1|http://www.ncbi.nlm.nih.gov/entrez/query.fcgi?db=gene&cmd=Retrieve&dopt=full_report&list_uids=20525
0.0325602	3.93705	NM_009760|MM8|transcript|chr7|138729178|138747849|ExemplarFor 'NM_009760'; gene_id '12176'; transcript_id 'NM_009760'; gene_name 'Bnip3'; alt 'Nip3'; BCL2/adenovirus E1B interacting protein 1, NIP3|http://www.ncbi.nlm.nih.gov/entrez/query.fcgi?db=gene&cmd=Retrieve&dopt=full_report&list_uids=12176
0.036724	3.92116	NM_146090|MM8|transcript|chr18|84222350|84231707|ExemplarFor 'NM_146090'; gene_id '225791'; transcript_id 'NM_146090'; gene_name 'Zadh2'; alt 'C530046K17Rik|MGC32469'; zinc binding alcohol dehydrogenase, domain containing 2|http://www.ncbi.nlm.nih.gov/entrez/query.fcgi?db=gene&cmd=Retrieve&dopt=full_report&list_uids=225791
0.0131148	3.87891	NM_173394|MM8|transcript|chr18|46683561|46699863|ExemplarFor 'NM_173394'; gene_id '225471'; transcript_id 'NM_173394'; gene_name 'Ticam2'; alt 'B430113A10|MGC107370|TICAM-2|TRAM|Tirp|Trif'; toll-like receptor adaptor molecule 2|http://www.ncbi.nlm.nih.gov/entrez/query.fcgi?db=gene&cmd=Retrieve&dopt=full_report&list_uids=225471
0.00272089	3.87522	NM_010431|MM8|transcript|chr12|74826867|74865729|ExemplarFor 'NM_010431'; gene_id '15251'; transcript_id 'NM_010431'; gene_name 'Hif1a'; alt 'AA959795|HIF-1alpha|MOP1'; hypoxia inducible factor 1, alpha subunit|http://www.ncbi.nlm.nih.gov/entrez/query.fcgi?db=gene&cmd=Retrieve&dopt=full_report&list_uids=15251
0.0185919	3.84679	NM_001002898|MM8|transcript|chr3|15348570|15403171|ExemplarFor 'NM_001002898'; gene_id '320832'; transcript_id 'NM_001002898'; gene_name 'Sirpb1'; alt '9930027N05Rik|SIRP-beta|Sirpb'; signal-regulatory protein beta 1|http://www.ncbi.nlm.nih.gov/entrez/query.fcgi?db=gene&cmd=Retrieve&dopt=full_report&list_uids=320832
0.00931528	3.84661	NM_013820|MM8|transcript|chr6|82690704|82740117|ExemplarFor 'NM_013820'; gene_id '15277'; transcript_id 'NM_013820'; gene_name 'Hk2'; alt 'AI642394|HKII'; hexokinase 2|http://www.ncbi.nlm.nih.gov/entrez/query.fcgi?db=gene&cmd=Retrieve&dopt=full_report&list_uids=15277
0.0347292	3.7921	NM_023380|MM8|transcript|chr16|75741473|75791946|ExemplarFor 'NM_023380'; gene_id '67742'; transcript_id 'NM_023380'; gene_name 'Samsn1'; alt '4930571B16Rik|930571B16Rik|Hacs1'; SAM domain, SH3 domain and nuclear localization signals, 1|http://www.ncbi.nlm.nih.gov/entrez/query.fcgi?db=gene&cmd=Retrieve&dopt=full_report&list_uids=67742
0.00240231	3.77222	NM_178751|MM8|transcript|chr5|136432090|136455283|ExemplarFor 'NM_178751'; gene_id '269717'; transcript_id 'NM_178751'; gene_name 'A730041O15Rik'; alt '-'; RIKEN cDNA A730041O15 gene|http://www.ncbi.nlm.nih.gov/entrez/query.fcgi?db=gene&cmd=Retrieve&dopt=full_report&list_uids=269717
0.00167825	3.77048	NM_025549|MM8|transcript|chr7|68615123|68622716|ExemplarFor 'NM_025549'; gene_id '66412'; transcript_id 'NM_025549'; gene_name 'Arrdc4'; alt '2410003C09Rik'; arrestin domain containing 4|http://www.ncbi.nlm.nih.gov/entrez/query.fcgi?db=gene&cmd=Retrieve&dopt=full_report&list_uids=66412
0.00577313	3.76558	NM_134079|MM8|transcript|chr14|19841182|20237099|ExemplarFor 'NM_134079'; gene_id '11534'; transcript_id 'NM_134079'; gene_name 'Adk'; alt '2310026J05Rik|5033405D03Rik|AI255373|AI987814|Ak|MGC6593'; adenosine kinase|http://www.ncbi.nlm.nih.gov/entrez/query.fcgi?db=gene&cmd=Retrieve&dopt=full_report&list_uids=11534
0.00349547	3.73966	NM_008990|MM8|transcript|chr7|18875182|18907991|ExemplarFor 'NM_008990'; gene_id '19294'; transcript_id 'NM_008990'; gene_name 'Pvrl2'; alt 'AI325026|AI987993|Cd112|MPH|Pvr|Pvs|nectin-2'; poliovirus receptor-related 2|http://www.ncbi.nlm.nih.gov/entrez/query.fcgi?db=gene&cmd=Retrieve&dopt=full_report&list_uids=19294
0.00984834	3.73295	NM_010432|MM8|transcript|chr3|103872731|103920240|ExemplarFor 'NM_010432'; gene_id '15257'; transcript_id 'NM_010432'; gene_name 'Hipk1'; alt '1110062K04Rik|Myak'; homeodomain interacting protein kinase 1|http://www.ncbi.nlm.nih.gov/entrez/query.fcgi?db=gene&cmd=Retrieve&dopt=full_report&list_uids=15257
0.0022626	3.71677	NM_028053|MM8|transcript|chr4|53847161|53881691|ExemplarFor 'NM_028053'; gene_id '52076'; transcript_id 'NM_028053'; gene_name 'Tmem38b'; alt '1600017F22Rik|AA437809|D4Ertd89e'; transmembrane protein 38B|http://www.ncbi.nlm.nih.gov/entrez/query.fcgi?db=gene&cmd=Retrieve&dopt=full_report&list_uids=52076
0.0042341	3.66954	NM_028341|MM8|transcript|chr18|12786968|12880220|ExemplarFor 'NM_028341'; gene_id '72747'; transcript_id 'NM_028341'; gene_name '2810439F02Rik'; alt '1700008N02Rik'; RIKEN cDNA 2810439F02 gene|http://www.ncbi.nlm.nih.gov/entrez/query.fcgi?db=gene&cmd=Retrieve&dopt=full_report&list_uids=72747
0.0299687	3.65037	NM_019738|MM8|transcript|chr7|126414393|126416618|ExemplarFor 'NM_019738'; gene_id '56312'; transcript_id 'NM_019738'; gene_name 'Nupr1'; alt '2310032H04Rik|Com1|p8'; nuclear protein 1|http://www.ncbi.nlm.nih.gov/entrez/query.fcgi?db=gene&cmd=Retrieve&dopt=full_report&list_uids=56312
0.00864314	3.64653	NM_007981|MM8|transcript|chr8|47969858|48034867|ExemplarFor 'NM_007981'; gene_id '14081'; transcript_id 'NM_007981'; gene_name 'Acsl1'; alt 'Acas|Acas1|Acs|FACS|Facl2'; acyl-CoA synthetase long-chain family member 1|http://www.ncbi.nlm.nih.gov/entrez/query.fcgi?db=gene&cmd=Retrieve&dopt=full_report&list_uids=14081
0.00137436	3.64555	NM_146068|MM8|transcript|chr16|15802804|16060411|ExemplarFor 'NM_146068'; gene_id '224008'; transcript_id 'NM_146068'; gene_name '2310008H04Rik'; alt 'MGC115787|MGC30630'; RIKEN cDNA 2310008H04 gene|http://www.ncbi.nlm.nih.gov/entrez/query.fcgi?db=gene&cmd=Retrieve&dopt=full_report&list_uids=224008
3.06e-05	3.64193	NM_012054|MM8|transcript|chr13|20801583|21031717|ExemplarFor 'NM_012054'; gene_id '27052'; transcript_id 'NM_012054'; gene_name 'Aoah'; alt 'MGC107583'; acyloxyacyl hydrolase|http://www.ncbi.nlm.nih.gov/entrez/query.fcgi?db=gene&cmd=Retrieve&dopt=full_report&list_uids=27052
0.0342601	3.64056	NM_017373|MM8|transcript|chr13|52979640|52993471|ExemplarFor 'NM_017373'; gene_id '18030'; transcript_id 'NM_017373'; gene_name 'Nfil3'; alt 'AV225605|E4BP4'; nuclear factor, interleukin 3, regulated|http://www.ncbi.nlm.nih.gov/entrez/query.fcgi?db=gene&cmd=Retrieve&dopt=full_report&list_uids=18030
0.038344	3.6402	NM_172308|MM8|transcript|chr10|6190429|6373423|ExemplarFor 'NM_172308'; gene_id '270685'; transcript_id 'NM_172308'; gene_name 'Mthfd1l'; alt '2410004L15Rik|AI647056|Fthfsdc1'; methylenetetrahydrofolate dehydrogenase (NADP+ dependent) 1-like|http://www.ncbi.nlm.nih.gov/entrez/query.fcgi?db=gene&cmd=Retrieve&dopt=full_report&list_uids=270685
0.0105997	3.63525	NM_026331|MM8|transcript|chr14|68195180|68238433|ExemplarFor 'NM_026331,NM_030054'; gene_id '67712'; transcript_id 'NM_026331'; gene_name 'Slc25a37'; alt '1700020E22Rik|4930513O14Rik|4930526G11Rik|AI848481|C330015G08Rik|Mscp'; solute carrier family 25, member 37|http://www.ncbi.nlm.nih.gov/entrez/query.fcgi?db=gene&cmd=Retrieve&dopt=full_report&list_uids=67712
0.0479114	3.58885	XM_987560|MM8|transcript|chr5|105455206|105479836|ExemplarFor 'XM_987560,XM_987589,XM_987614,XM_987647,XM_987685,XM_987723,XM_987759,XM_987793,XM_987820'; gene_id '626578'; transcript_id 'XM_987560'; gene_name 'LOC626578'; alt 'MGC117865|MGC118098'; similar to macrophage activation 2 like|http://www.ncbi.nlm.nih.gov/entrez/query.fcgi?db=gene&cmd=Retrieve&dopt=full_report&list_uids=626578
0.0215288	3.56792	NM_001033600|MM8|transcript|chrX|137564360|137636903|ExemplarFor 'NM_001033600,NM_019477,NM_207625'; gene_id '50790'; transcript_id 'NM_001033600'; gene_name 'Acsl4'; alt '9430020A05Rik|ACS4|AU018108|Facl4|Lacs4'; acyl-CoA synthetase long-chain family member 4|http://www.ncbi.nlm.nih.gov/entrez/query.fcgi?db=gene&cmd=Retrieve&dopt=full_report&list_uids=50790
0.022914	3.53627	NM_009263|MM8|transcript|chr5|104657299|104681345|ExemplarFor 'NM_009263'; gene_id '20750'; transcript_id 'NM_009263'; gene_name 'Spp1'; alt 'AA960535|AI790405|Apl-1|BNSP|BSPI|Bsp|ETA-1|Eta|OP|Opn|Opnl|Ric|Spp-1|minopontin'; secreted phosphoprotein 1|http://www.ncbi.nlm.nih.gov/entrez/query.fcgi?db=gene&cmd=Retrieve&dopt=full_report&list_uids=20750
0.000648577	3.53578	NM_001039701|MM8|transcript|chr2|24167426|24173383|ExemplarFor 'NM_001039701'; gene_id '16181'; transcript_id 'NM_001039701'; gene_name 'Il1rn'; alt 'F630041P17Rik|IL-1ra'; interleukin 1 receptor antagonist|http://www.ncbi.nlm.nih.gov/entrez/query.fcgi?db=gene&cmd=Retrieve&dopt=full_report&list_uids=16181
0.00209515	3.46962	NM_145151|MM8|transcript|chr7|90318763|90319967|ExemplarFor 'NM_145151'; gene_id '233490'; transcript_id 'NM_145151'; gene_name 'Zf'; alt '1110034C16Rik|AI606244|LAZip|LAZipII'; HCF-binding transcription factor Zhangfei|http://www.ncbi.nlm.nih.gov/entrez/query.fcgi?db=gene&cmd=Retrieve&dopt=full_report&list_uids=233490
0.00587426	3.45867	NM_001002268|MM8|transcript|chr10|14092782|14235234|ExemplarFor 'NM_001002268'; gene_id '215798'; transcript_id 'NM_001002268'; gene_name 'Gpr126'; alt '1190004A11Rik|AI449247|AW045736|DREG|Gm222'; G protein-coupled receptor 126|http://www.ncbi.nlm.nih.gov/entrez/query.fcgi?db=gene&cmd=Retrieve&dopt=full_report&list_uids=215798
0.000330916	3.41972	NM_010344|MM8|transcript|chr8|35119172|35164097|ExemplarFor 'NM_010344'; gene_id '14782'; transcript_id 'NM_010344'; gene_name 'Gsr'; alt 'AI325518|D8Ertd238e|Gr-1|Gr1'; glutathione reductase 1|http://www.ncbi.nlm.nih.gov/entrez/query.fcgi?db=gene&cmd=Retrieve&dopt=full_report&list_uids=14782
0.0122325	3.4156	NM_009667|MM8|transcript|chr7|110563780|110603572|ExemplarFor 'NM_009667'; gene_id '11717'; transcript_id 'NM_009667'; gene_name 'Ampd3'; alt '-'; AMP deaminase 3|http://www.ncbi.nlm.nih.gov/entrez/query.fcgi?db=gene&cmd=Retrieve&dopt=full_report&list_uids=11717
0.0157236	3.4136	NM_026002|MM8|transcript|chr15|34027369|34085968|ExemplarFor 'NM_026002'; gene_id '67154'; transcript_id 'NM_026002'; gene_name 'Mtdh'; alt '2610103J23Rik|3D3|3D3/Lyric|AV353288|D8Bwg1112e|Lyric'; Metadherin|http://www.ncbi.nlm.nih.gov/entrez/query.fcgi?db=gene&cmd=Retrieve&dopt=full_report&list_uids=67154
0.00248188	3.37779	NM_133753|MM8|transcript|chr4|149698890|149712680|ExemplarFor 'NM_133753'; gene_id '74155'; transcript_id 'NM_133753'; gene_name 'Errfi1'; alt '1300002F13Rik|AI788755|Mig-6|Mig6|RALT'; ERBB receptor feedback inhibitor 1|http://www.ncbi.nlm.nih.gov/entrez/query.fcgi?db=gene&cmd=Retrieve&dopt=full_report&list_uids=74155
0.0399624	3.37302	NM_175523|MM8|transcript|chr6|57436079|57465004|ExemplarFor 'NM_175523'; gene_id '243382'; transcript_id 'NM_175523'; gene_name 'Ppm1k'; alt '2900063A19Rik|A930026L03Rik|MGC115965'; protein phosphatase 1K (PP2C domain containing)|http://www.ncbi.nlm.nih.gov/entrez/query.fcgi?db=gene&cmd=Retrieve&dopt=full_report&list_uids=243382
0.000513657	3.36707	NM_008129|MM8|transcript|chr3|122237613|122258670|ExemplarFor 'NM_008129'; gene_id '14630'; transcript_id 'NM_008129'; gene_name 'Gclm'; alt 'Glclr'; glutamate-cysteine ligase , modifier subunit|http://www.ncbi.nlm.nih.gov/entrez/query.fcgi?db=gene&cmd=Retrieve&dopt=full_report&list_uids=14630
0.0021261	3.32389	NM_026667|MM8|transcript|chr5|65249246|65321009|ExemplarFor 'NM_026667'; gene_id '68303'; transcript_id 'NM_026667'; gene_name '9130005N14Rik'; alt '1190001N04Rik|MGC117924|Noxp20'; RIKEN cDNA 9130005N14 gene|http://www.ncbi.nlm.nih.gov/entrez/query.fcgi?db=gene&cmd=Retrieve&dopt=full_report&list_uids=68303
0.00570724	3.3214	NM_134469|MM8|transcript|chr3|89179514|89187872|ExemplarFor 'NM_134469'; gene_id '110196'; transcript_id 'NM_134469'; gene_name 'Fdps'; alt '6030492I17Rik|AI256750|Fdpsl1|MGC107162|mKIAA1293'; farnesyl diphosphate synthetase|http://www.ncbi.nlm.nih.gov/entrez/query.fcgi?db=gene&cmd=Retrieve&dopt=full_report&list_uids=110196
0.0172017	3.27275	NM_008255|MM8|transcript|chr13|97750032|97771547|ExemplarFor 'NM_008255'; gene_id '15357'; transcript_id 'NM_008255'; gene_name 'Hmgcr'; alt 'HMG-CoAR|MGC103269|Red'; 3-hydroxy-3-methylglutaryl-Coenzyme A reductase|http://www.ncbi.nlm.nih.gov/entrez/query.fcgi?db=gene&cmd=Retrieve&dopt=full_report&list_uids=15357
0.00697256	3.24107	NM_009778|MM8|transcript|chr17|56889308|56913426|ExemplarFor 'NM_009778'; gene_id '12266'; transcript_id 'NM_009778'; gene_name 'C3'; alt 'AI255234|ASP|Plp'; complement component 3|http://www.ncbi.nlm.nih.gov/entrez/query.fcgi?db=gene&cmd=Retrieve&dopt=full_report&list_uids=12266
0.00123693	3.22099	NM_023680|MM8|transcript|chr7|143446114|143459028|ExemplarFor 'NM_023680'; gene_id '79202'; transcript_id 'NM_023680'; gene_name 'Tnfrsf22'; alt '2810028K06Rik|C130035G06Rik|SOBa|Tnfrh2|Tnfrsf1al2|mDcTrailr2'; tumor necrosis factor receptor superfamily, member 22|http://www.ncbi.nlm.nih.gov/entrez/query.fcgi?db=gene&cmd=Retrieve&dopt=full_report&list_uids=79202
0.0304315	3.21644	NM_182806|MM8|transcript|chr14|121046613|121050954|ExemplarFor 'NM_182806'; gene_id '110168'; transcript_id 'NM_182806'; gene_name 'Gpr18'; alt '-'; G protein-coupled receptor 18|http://www.ncbi.nlm.nih.gov/entrez/query.fcgi?db=gene&cmd=Retrieve&dopt=full_report&list_uids=110168
0.0056064	3.21345	XM_896098|MM8|transcript|chr4|35380168|35414767|ExemplarFor 'XM_896098,XM_896108,XM_896118'; gene_id '73205'; transcript_id 'XM_896098'; gene_name '3110043O21Rik'; alt 'AI840585'; RIKEN cDNA 3110043O21 gene|http://www.ncbi.nlm.nih.gov/entrez/query.fcgi?db=gene&cmd=Retrieve&dopt=full_report&list_uids=73205
0.0029303	3.20047	NM_010438|MM8|transcript|chr10|61665218|61775240|ExemplarFor 'NM_010438'; gene_id '15275'; transcript_id 'NM_010438'; gene_name 'Hk1'; alt 'BB404130|Hk-1|Hk1-s|dea|mHk1-s'; hexokinase 1|http://www.ncbi.nlm.nih.gov/entrez/query.fcgi?db=gene&cmd=Retrieve&dopt=full_report&list_uids=15275
0.00724247	3.19028	NM_013737|MM8|transcript|chr17|43031499|43075242|ExemplarFor 'NM_013737'; gene_id '27226'; transcript_id 'NM_013737'; gene_name 'Pla2g7'; alt 'R75400'; phospholipase A2, group VII (platelet-activating factor acetylhydrolase, plasma)|http://www.ncbi.nlm.nih.gov/entrez/query.fcgi?db=gene&cmd=Retrieve&dopt=full_report&list_uids=27226
0.00636116	3.17547	NM_011459|MM8|transcript|chr1|109417617|109436456|ExemplarFor 'NM_011459'; gene_id '20725'; transcript_id 'NM_011459'; gene_name 'Serpinb8'; alt 'CAP-2|CAP2|NK10|Spi8|ovalbumin'; serine (or cysteine) peptdiase inhibitor, clade B, member 8|http://www.ncbi.nlm.nih.gov/entrez/query.fcgi?db=gene&cmd=Retrieve&dopt=full_report&list_uids=20725
0.000803519	3.16713	NM_010637|MM8|transcript|chr4|55548364|55553566|ExemplarFor 'NM_010637'; gene_id '16600'; transcript_id 'NM_010637'; gene_name 'Klf4'; alt 'EZF|Gklf|Zie'; Kruppel-like factor 4 (gut)|http://www.ncbi.nlm.nih.gov/entrez/query.fcgi?db=gene&cmd=Retrieve&dopt=full_report&list_uids=16600
0.0106026	3.15872	XM_974900|MM8|transcript|chr8|64405370|64794832|ExemplarFor 'XM_974900'; gene_id '72333'; transcript_id 'XM_974900'; gene_name 'Palld'; alt '2410003B16Rik|6030492A02'; palladin, cytoskeletal associated protein|http://www.ncbi.nlm.nih.gov/entrez/query.fcgi?db=gene&cmd=Retrieve&dopt=full_report&list_uids=72333
0.00339979	3.14852	NM_016690|MM8|transcript|chr5|100275022|100279179|ExemplarFor 'NM_016690'; gene_id '50926'; transcript_id 'NM_016690'; gene_name 'Hnrpdl'; alt 'AA407431|AA959857|D5Ertd650e|D5Wsu145e|JKTBP|hnRNP-DL'; heterogeneous nuclear ribonucleoprotein D-like|http://www.ncbi.nlm.nih.gov/entrez/query.fcgi?db=gene&cmd=Retrieve&dopt=full_report&list_uids=50926
0.0214936	3.14021	NM_009684|MM8|transcript|chr10|90420400|90512501|ExemplarFor 'NM_009684'; gene_id '11783'; transcript_id 'NM_009684'; gene_name 'Apaf1'; alt '6230400I06Rik|Apaf-1|Apaf1l|KIAA0413|fog|mKIAA0413'; apoptotic peptidase activating factor 1|http://www.ncbi.nlm.nih.gov/entrez/query.fcgi?db=gene&cmd=Retrieve&dopt=full_report&list_uids=11783
0.0121513	3.0911	NM_010162|MM8|transcript|chr15|52898621|53176027|ExemplarFor 'NM_010162'; gene_id '14042'; transcript_id 'NM_010162'; gene_name 'Ext1'; alt 'AA409028'; exostoses (multiple) 1|http://www.ncbi.nlm.nih.gov/entrez/query.fcgi?db=gene&cmd=Retrieve&dopt=full_report&list_uids=14042
0.00145956	3.08025	NM_007464|MM8|transcript|chr9|7849219|7873545|ExemplarFor 'NM_007464'; gene_id '11796'; transcript_id 'NM_007464'; gene_name 'Birc3'; alt 'AW107670|Api1|Api2|Birc2|HIAP2|IAP1|IAP2|MIAP1|MIAP2|MIHB|MIHC|RNF49|cIAP-1|cIAP-2|cIAP1|cIAP2'; baculoviral IAP repeat-containing 3|http://www.ncbi.nlm.nih.gov/entrez/query.fcgi?db=gene&cmd=Retrieve&dopt=full_report&list_uids=11796
0.00171451	3.07418	NM_009006|MM8|transcript|chr19|6341249|6353527|ExemplarFor 'NM_009006'; gene_id '26412'; transcript_id 'NM_009006'; gene_name 'Map4k2'; alt 'AI385662|BL44|GCK|Rab8ip'; mitogen activated protein kinase kinase kinase kinase 2|http://www.ncbi.nlm.nih.gov/entrez/query.fcgi?db=gene&cmd=Retrieve&dopt=full_report&list_uids=26412
0.013893	3.07115	NM_030720|MM8|transcript|chr15|103136268|103138472|ExemplarFor 'NM_030720'; gene_id '80910'; transcript_id 'NM_030720'; gene_name 'Gpr84'; alt 'EX33'; G protein-coupled receptor 84|http://www.ncbi.nlm.nih.gov/entrez/query.fcgi?db=gene&cmd=Retrieve&dopt=full_report&list_uids=80910
0.0166296	3.04241	XM_984043|MM8|transcript|chrX|136303270|136342019|ExemplarFor 'XM_984043'; gene_id '666468'; transcript_id 'XM_984043'; gene_name 'LOC666468'; alt '-'; similar to Cysteine protease ATG4A (Autophagy-related protein 4 homolog A) (Autophagin-2) (Autophagy-related cysteine endopeptidase 2) (AUT-like 2 cysteine endopeptidase)|http://www.ncbi.nlm.nih.gov/entrez/query.fcgi?db=gene&cmd=Retrieve&dopt=full…
0.0146141	3.04035	NM_013562|MM8|transcript|chr12|40713552|40733587|ExemplarFor 'NM_013562'; gene_id '15982'; transcript_id 'NM_013562'; gene_name 'Ifrd1'; alt 'Ifnl|PC4|Tis7'; interferon-related developmental regulator 1|http://www.ncbi.nlm.nih.gov/entrez/query.fcgi?db=gene&cmd=Retrieve&dopt=full_report&list_uids=15982
0.00788592	3.029	NM_001033573|MM8|transcript|chr19|55351545|55369282|ExemplarFor 'NM_001033573,NM_025883'; gene_id '66980'; transcript_id 'NM_001033573'; gene_name 'Zdhhc6'; alt '2400007G07Rik|5930409M18Rik|AI462345|C77369'; zinc finger, DHHC domain containing 6|http://www.ncbi.nlm.nih.gov/entrez/query.fcgi?db=gene&cmd=Retrieve&dopt=full_report&list_uids=66980
0.0286092	3.02283	NM_028132|MM8|transcript|chr4|99427438|99485223|ExemplarFor 'NM_028132'; gene_id '72157'; transcript_id 'NM_028132'; gene_name 'Pgm2'; alt '2610020G18Rik|AA407108|AI098105|Pgm-2|Pgm1'; phosphoglucomutase 2|http://www.ncbi.nlm.nih.gov/entrez/query.fcgi?db=gene&cmd=Retrieve&dopt=full_report&list_uids=72157
0.00095607	3.01418	NM_009295|MM8|transcript|chr2|32609970|32669135|ExemplarFor 'NM_009295'; gene_id '20910'; transcript_id 'NM_009295'; gene_name 'Stxbp1'; alt 'AI317162|AI326233|MMS10-G|Ms10g|Munc-18a|Munc18-1|N-sec1|Rb-sec1|Sxtbp1|Unc18h|nsec1'; syntaxin binding protein 1|http://www.ncbi.nlm.nih.gov/entrez/query.fcgi?db=gene&cmd=Retrieve&dopt=full_report&list_uids=20910
0.010102	2.98948	XM_900677|MM8|transcript|chr8|28608961|28640584|ExemplarFor 'XM_900677'; gene_id '75767'; transcript_id 'XM_900677'; gene_name 'Rab11fip1'; alt '2010200K21Rik|4833414G05Rik|Rcp'; RAB11 family interacting protein 1 (class I)|http://www.ncbi.nlm.nih.gov/entrez/query.fcgi?db=gene&cmd=Retrieve&dopt=full_report&list_uids=75767
0.000287678	2.97411	NM_133714|MM8|transcript|chr15|98346845|98362272|ExemplarFor 'NM_133714'; gene_id '69612'; transcript_id 'NM_133714'; gene_name '2310037I24Rik'; alt 'B930009D17|MGC101985|MGC102368'; RIKEN cDNA 2310037I24 gene|http://www.ncbi.nlm.nih.gov/entrez/query.fcgi?db=gene&cmd=Retrieve&dopt=full_report&list_uids=69612
0.0328923	2.96825	NM_023732|MM8|transcript|chr1|75054786|75063430|ExemplarFor 'NM_023732'; gene_id '74104'; transcript_id 'NM_023732'; gene_name 'Abcb6'; alt '1200005B17Rik'; ATP-binding cassette, sub-family B (MDR/TAP), member 6|http://www.ncbi.nlm.nih.gov/entrez/query.fcgi?db=gene&cmd=Retrieve&dopt=full_report&list_uids=74104
0.000732875	2.96804	NM_175090|MM8|transcript|chr4|61847109|61878123|ExemplarFor 'NM_175090'; gene_id '20529'; transcript_id 'NM_175090'; gene_name 'Slc31a1'; alt '4930445G01Rik|AI787263|AU016967|Ctr1'; solute carrier family 31, member 1|http://www.ncbi.nlm.nih.gov/entrez/query.fcgi?db=gene&cmd=Retrieve&dopt=full_report&list_uids=20529
0.00114167	2.95592	NM_133360|MM8|transcript|chr11|84011658|84215878|ExemplarFor 'NM_133360'; gene_id '107476'; transcript_id 'NM_133360'; gene_name 'Acaca'; alt 'Acac|Acc1|Gm738'; acetyl-Coenzyme A carboxylase alpha|http://www.ncbi.nlm.nih.gov/entrez/query.fcgi?db=gene&cmd=Retrieve&dopt=full_report&list_uids=107476
0.0130325	2.95438	NM_026232|MM8|transcript|chr14|74496153|74521192|ExemplarFor 'NM_026232'; gene_id '67554'; transcript_id 'NM_026232'; gene_name 'Slc25a30'; alt '4933433D23Rik|AW319655|KMCP1'; solute carrier family 25, member 30|http://www.ncbi.nlm.nih.gov/entrez/query.fcgi?db=gene&cmd=Retrieve&dopt=full_report&list_uids=67554
0.0215757	2.93286	NM_023124|MM8|transcript|chr17|35002151|35003685|ExemplarFor 'NM_023124'; gene_id '15019'; transcript_id 'NM_023124'; gene_name 'H2-Q8'; alt 'H-2Q8|MMS10-T|Ms10t|Qa-2|Qa-8|Qa8'; histocompatibility 2, Q region locus 8|http://www.ncbi.nlm.nih.gov/entrez/query.fcgi?db=gene&cmd=Retrieve&dopt=full_report&list_uids=15019
0.0404865	2.92712	NM_030241|MM8|transcript|chr5|124700547|124722925|ExemplarFor 'NM_030241'; gene_id '67956'; transcript_id 'NM_030241'; gene_name 'Setd8'; alt '2410195B05Rik|AA617402|AW536475|MGC117832'; SET domain containing (lysine methyltransferase) 8|http://www.ncbi.nlm.nih.gov/entrez/query.fcgi?db=gene&cmd=Retrieve&dopt=full_report&list_uids=67956
0.0121451	2.92114	XM_129809|MM8|transcript|chr1|23320698|23337450|ExemplarFor 'XM_129809'; gene_id '70155'; transcript_id 'XM_129809'; gene_name 'Ogfrl1'; alt '2210417C17Rik'; opioid growth factor receptor-like 1|http://www.ncbi.nlm.nih.gov/entrez/query.fcgi?db=gene&cmd=Retrieve&dopt=full_report&list_uids=70155
0.0156227	2.91757	NM_172507|MM8|transcript|chr9|83344973|83397010|ExemplarFor 'NM_172507'; gene_id '212531'; transcript_id 'NM_172507'; gene_name 'Sh3bgrl2'; alt 'A930014C21Rik|AA408038|B930089I21'; SH3 domain binding glutamic acid-rich protein like 2|http://www.ncbi.nlm.nih.gov/entrez/query.fcgi?db=gene&cmd=Retrieve&dopt=full_report&list_uids=212531
0.014785	2.9085	NM_030250|MM8|transcript|chr10|52106014|52125181|ExemplarFor 'NM_030250'; gene_id '52014'; transcript_id 'NM_030250'; gene_name 'D10Ertd438e'; alt '1600027K07Rik|AU019165|AW538011|BC003223|MGC7199'; DNA segment, Chr 10, ERATO Doi 438, expressed|http://www.ncbi.nlm.nih.gov/entrez/query.fcgi?db=gene&cmd=Retrieve&dopt=full_report&list_uids=52014
0.00364652	2.9015	NM_026313|MM8|transcript|chr11|94107228|94138001|ExemplarFor 'NM_026313'; gene_id '67684'; transcript_id 'NM_026313'; gene_name '3300001P08Rik'; alt 'Luc7a'; RIKEN cDNA 3300001P08 gene|http://www.ncbi.nlm.nih.gov/entrez/query.fcgi?db=gene&cmd=Retrieve&dopt=full_report&list_uids=67684
0.000910146	2.89272	NM_138952|MM8|transcript|chr4|16050521|16090647|ExemplarFor 'NM_138952'; gene_id '192656'; transcript_id 'NM_138952'; gene_name 'Ripk2'; alt 'CARD3|CARDIAK|CCK|D4Bwg0615e|RICK|RIP2'; receptor (TNFRSF)-interacting serine-threonine kinase 2|http://www.ncbi.nlm.nih.gov/entrez/query.fcgi?db=gene&cmd=Retrieve&dopt=full_report&list_uids=192656
0.0210437	2.88663	NM_009035|MM8|transcript|chr5|53878592|53944281|ExemplarFor 'NM_009035'; gene_id '19664'; transcript_id 'NM_009035'; gene_name 'Rbpsuh'; alt 'AI843960|CBF1|Igkjrb|Igkrsbp|RBP-J|RBPjk'; recombining binding protein suppressor of hairless (Drosophila)|http://www.ncbi.nlm.nih.gov/entrez/query.fcgi?db=gene&cmd=Retrieve&dopt=full_report&list_uids=19664
0.00169815	2.88066	NM_144937|MM8|transcript|chr9|66315886|66390986|ExemplarFor 'NM_144937'; gene_id '235441'; transcript_id 'NM_144937'; gene_name 'Usp3'; alt 'AA409661|BC017156|MGC28886'; ubiquitin specific peptidase 3|http://www.ncbi.nlm.nih.gov/entrez/query.fcgi?db=gene&cmd=Retrieve&dopt=full_report&list_uids=235441
0.00233432	2.8717	NM_007754|MM8|transcript|chr11|76598183|76663191|ExemplarFor 'NM_007754'; gene_id '12874'; transcript_id 'NM_007754'; gene_name 'Cpd'; alt 'AA960140|AW322530|D830034L15Rik'; carboxypeptidase D|http://www.ncbi.nlm.nih.gov/entrez/query.fcgi?db=gene&cmd=Retrieve&dopt=full_report&list_uids=12874
0.0234672	2.85979	NM_011989|MM8|transcript|chr2|29624688|29639531|ExemplarFor 'NM_011989'; gene_id '26569'; transcript_id 'NM_011989'; gene_name 'Slc27a4'; alt 'BB144259|FATP4'; solute carrier family 27 (fatty acid transporter), member 4|http://www.ncbi.nlm.nih.gov/entrez/query.fcgi?db=gene&cmd=Retrieve&dopt=full_report&list_uids=26569
0.00220183	2.85651	NM_134013|MM8|transcript|chr11|30672061|30779734|ExemplarFor 'NM_134013'; gene_id '103554'; transcript_id 'NM_134013'; gene_name 'Psme4'; alt 'AA409398|AU041366|KIAA0077|TEMO|mKIAA0077'; proteasome (prosome, macropain) activator subunit 4|http://www.ncbi.nlm.nih.gov/entrez/query.fcgi?db=gene&cmd=Retrieve&dopt=full_report&list_uids=103554
0.0438266	2.83974	NM_023143|MM8|transcript|chr6|124478023|124488743|ExemplarFor 'NM_023143'; gene_id '50909'; transcript_id 'NM_023143'; gene_name 'C1r'; alt 'AI132558|C1rb'; complement component 1, r subcomponent|http://www.ncbi.nlm.nih.gov/entrez/query.fcgi?db=gene&cmd=Retrieve&dopt=full_report&list_uids=50909
0.0145317	2.81834	XM_902525|MM8|transcript|chr2|154824945|154894151|ExemplarFor 'XM_902525'; gene_id '16396'; transcript_id 'XM_902525'; gene_name 'Itch'; alt '6720481N21Rik|A130065M08|KIAA4011|mKIAA4011'; itchy|http://www.ncbi.nlm.nih.gov/entrez/query.fcgi?db=gene&cmd=Retrieve&dopt=full_report&list_uids=16396
0.00642683	2.81724	XM_988632|MM8|transcript|chr4|59423263|59532681|ExemplarFor 'XM_988632'; gene_id '634731'; transcript_id 'XM_988632'; gene_name 'LOC634731'; alt '-'; similar to sushi domain containing 1|http://www.ncbi.nlm.nih.gov/entrez/query.fcgi?db=gene&cmd=Retrieve&dopt=full_report&list_uids=634731
0.0363814	2.79496	NM_030887|MM8|transcript|chr12|86488518|86528981|ExemplarFor 'NM_030887'; gene_id '81703'; transcript_id 'NM_030887'; gene_name 'Jundm2'; alt 'Jdp2|Jundp2|TIF'; Jun dimerization protein 2|http://www.ncbi.nlm.nih.gov/entrez/query.fcgi?db=gene&cmd=Retrieve&dopt=full_report&list_uids=81703
0.0348835	2.78788	NM_145629|MM8|transcript|chrX|72038382|72127258|ExemplarFor 'NM_145629'; gene_id '102866'; transcript_id 'NM_145629'; gene_name 'Pls3'; alt 'AI115446|AL024105|T-fimbrin'; plastin 3 (T-isoform)|http://www.ncbi.nlm.nih.gov/entrez/query.fcgi?db=gene&cmd=Retrieve&dopt=full_report&list_uids=102866
0.00458625	2.78498	NM_016862|MM8|transcript|chr19|55369600|55679811|ExemplarFor 'NM_016862'; gene_id '53611'; transcript_id 'NM_016862'; gene_name 'Vti1a'; alt '1110014F16Rik|1110018K19Rik|4921537J05Rik|MGC102006|MVti1|MVti1a|Vti1|Vti1-rp2'; vesicle transport through interaction with t-SNAREs homolog 1A (yeast)|http://www.ncbi.nlm.nih.gov/entrez/query.fcgi?db=gene&cmd=Retrieve&dopt=full_report&list_uids=53611
0.00114447	2.76181	NM_001039194|MM8|transcript|chr10|61110644|61133550|ExemplarFor 'NM_001039194'; gene_id '71361'; transcript_id 'NM_001039194'; gene_name 'Amid'; alt '5430437E11Rik|D730001I10Rik|PRG3'; apoptosis-inducing factor (AIF)-like mitochondrion-associated inducer of death|http://www.ncbi.nlm.nih.gov/entrez/query.fcgi?db=gene&cmd=Retrieve&dopt=full_report&list_uids=71361
0.0241023	2.75955	NM_030612|MM8|transcript|chr16|55736328|55763805|ExemplarFor 'NM_030612'; gene_id '80859'; transcript_id 'NM_030612'; gene_name 'Nfkbiz'; alt 'AA408868|INAP|Mail'; nuclear factor of kappa light polypeptide gene enhancer in B-cells inhibitor, zeta|http://www.ncbi.nlm.nih.gov/entrez/query.fcgi?db=gene&cmd=Retrieve&dopt=full_report&list_uids=80859
0.0214378	2.75106	NM_019840|MM8|transcript|chr4|101752934|102103771|ExemplarFor 'NM_019840'; gene_id '18578'; transcript_id 'NM_019840'; gene_name 'Pde4b'; alt 'Dpde4|R74983|TCRB|dunce'; phosphodiesterase 4B, cAMP specific|http://www.ncbi.nlm.nih.gov/entrez/query.fcgi?db=gene&cmd=Retrieve&dopt=full_report&list_uids=18578
0.0108534	2.74846	XM_619803|MM8|transcript|chr2|120852136|120862590|ExemplarFor 'XM_619803'; gene_id '99334'; transcript_id 'XM_619803'; gene_name 'Zfp690'; alt 'AW125441|MGC117957'; zinc finger protein 690|http://www.ncbi.nlm.nih.gov/entrez/query.fcgi?db=gene&cmd=Retrieve&dopt=full_report&list_uids=99334
0.0494655	2.74638	NM_030685|MM8|transcript|chr3|58609906|58613683|ExemplarFor 'NM_030685'; gene_id '28146'; transcript_id 'NM_030685'; gene_name 'D3Ucla1'; alt 'RAMP4|Serp1'; DNA segment, Chr 3, University of California at Los Angeles 1|http://www.ncbi.nlm.nih.gov/entrez/query.fcgi?db=gene&cmd=Retrieve&dopt=full_report&list_uids=28146
0.0217624	2.74334	NM_177387|MM8|transcript|chr10|7897456|8208962|ExemplarFor 'NM_177387'; gene_id '338362'; transcript_id 'NM_177387'; gene_name 'Ust'; alt 'D930010O20Rik'; uronyl-2-sulfotransferase|http://www.ncbi.nlm.nih.gov/entrez/query.fcgi?db=gene&cmd=Retrieve&dopt=full_report&list_uids=338362
0.0307135	2.74178	NM_026191|MM8|transcript|chr11|86585948|86623832|ExemplarFor 'NM_026191'; gene_id '67487'; transcript_id 'NM_026191'; gene_name 'Dhx40'; alt '2410016C14Rik|ARG147|DDX40|PAD'; DEAH (Asp-Glu-Ala-His) box polypeptide 40|http://www.ncbi.nlm.nih.gov/entrez/query.fcgi?db=gene&cmd=Retrieve&dopt=full_report&list_uids=67487
0.0116937	2.7383	NM_133897|MM8|transcript|chr5|105759772|105849256|ExemplarFor 'NM_133897'; gene_id '100604'; transcript_id 'NM_133897'; gene_name 'Lrrc8c'; alt 'AD158|AI326115|E430036I04Rik|fad158'; leucine rich repeat containing 8 family, member C|http://www.ncbi.nlm.nih.gov/entrez/query.fcgi?db=gene&cmd=Retrieve&dopt=full_report&list_uids=100604
0.0371035	2.72678	NM_008654|MM8|transcript|chr7|45390961|45394255|ExemplarFor 'NM_008654'; gene_id '17872'; transcript_id 'NM_008654'; gene_name 'Myd116'; alt '9630030H21'; myeloid differentiation primary response gene 116|http://www.ncbi.nlm.nih.gov/entrez/query.fcgi?db=gene&cmd=Retrieve&dopt=full_report&list_uids=17872
0.00404323	2.72388	XM_909177|MM8|transcript|chrX|14522158|14522449|ExemplarFor 'XM_909177'; gene_id '628627'; transcript_id 'XM_909177'; gene_name 'LOC628627'; alt '-'; similar to B-cell translocation gene 1, anti-proliferative|http://www.ncbi.nlm.nih.gov/entrez/query.fcgi?db=gene&cmd=Retrieve&dopt=full_report&list_uids=628627
0.0256121	2.72028	NM_026254|MM8|transcript|chr16|57090220|57152825|ExemplarFor 'NM_026254'; gene_id '67581'; transcript_id 'NM_026254'; gene_name 'Tbc1d23'; alt '4930451A13Rik|AU015720|AU043671|AU043778|W51689'; TBC1 domain family, member 23|http://www.ncbi.nlm.nih.gov/entrez/query.fcgi?db=gene&cmd=Retrieve&dopt=full_report&list_uids=67581
0.0119761	2.71292	NM_001012330|MM8|transcript|chr1|179281335|179287439|ExemplarFor 'NM_001012330,NM_013915'; gene_id '30928'; transcript_id 'NM_001012330'; gene_name 'Zfp238'; alt 'RP58'; zinc finger protein 238|http://www.ncbi.nlm.nih.gov/entrez/query.fcgi?db=gene&cmd=Retrieve&dopt=full_report&list_uids=30928
0.0235528	2.71069	NM_016811|MM8|transcript|chr10|128123082|128147005|ExemplarFor 'NM_016811'; gene_id '13139'; transcript_id 'NM_016811'; gene_name 'Dgka'; alt '80kDa|AW146112|Dagk1'; diacylglycerol kinase, alpha|http://www.ncbi.nlm.nih.gov/entrez/query.fcgi?db=gene&cmd=Retrieve&dopt=full_report&list_uids=13139
0.0293565	2.7086	NM_133917|MM8|transcript|chr5|123655547|123714131|ExemplarFor 'NM_133917'; gene_id '208104'; transcript_id 'NM_133917'; gene_name 'Mlxip'; alt 'AW228700|B930074I24|Mir|mKIAA0867'; MLX interacting protein|http://www.ncbi.nlm.nih.gov/entrez/query.fcgi?db=gene&cmd=Retrieve&dopt=full_report&list_uids=208104
0.0411132	2.70745	NM_009373|MM8|transcript|chr2|157807845|157837833|ExemplarFor 'NM_009373'; gene_id '21817'; transcript_id 'NM_009373'; gene_name 'Tgm2'; alt 'G[a]h|tTG|tTGas'; transglutaminase 2, C polypeptide|http://www.ncbi.nlm.nih.gov/entrez/query.fcgi?db=gene&cmd=Retrieve&dopt=full_report&list_uids=21817
0.00181314	2.70377	NM_133198|MM8|transcript|chr12|71109415|71146222|ExemplarFor 'NM_133198'; gene_id '110095'; transcript_id 'NM_133198'; gene_name 'Pygl'; alt '-'; liver glycogen phosphorylase|http://www.ncbi.nlm.nih.gov/entrez/query.fcgi?db=gene&cmd=Retrieve&dopt=full_report&list_uids=110095
0.00229761	2.70062	NM_008638|MM8|transcript|chr6|83271363|83283262|ExemplarFor 'NM_008638'; gene_id '17768'; transcript_id 'NM_008638'; gene_name 'Mthfd2'; alt 'AW558851|NMDMC'; methylenetetrahydrofolate dehydrogenase (NAD+ dependent), methenyltetrahydrofolate cyclohydrolase|http://www.ncbi.nlm.nih.gov/entrez/query.fcgi?db=gene&cmd=Retrieve&dopt=full_report&list_uids=17768
0.046277	2.69892	NM_016773|MM8|transcript|chr7|116295517|116331703|ExemplarFor 'NM_016773'; gene_id '53322'; transcript_id 'NM_016773'; gene_name 'Nucb2'; alt 'AI607786|Nefa'; nucleobindin 2|http://www.ncbi.nlm.nih.gov/entrez/query.fcgi?db=gene&cmd=Retrieve&dopt=full_report&list_uids=53322
0.00562863	2.68787	NM_026097|MM8|transcript|chr11|82621801|82645225|ExemplarFor 'NM_026097'; gene_id '67338'; transcript_id 'NM_026097'; gene_name 'Rffl'; alt '1700051E09Rik|4930516L10Rik|BG080975'; ring finger and FYVE like domain containing protein|http://www.ncbi.nlm.nih.gov/entrez/query.fcgi?db=gene&cmd=Retrieve&dopt=full_report&list_uids=67338
0.000870606	2.67583	NM_010683|MM8|transcript|chr1|154981139|155095004|ExemplarFor 'NM_010683'; gene_id '226519'; transcript_id 'NM_010683'; gene_name 'Lamc1'; alt 'Lamb2'; laminin, gamma 1|http://www.ncbi.nlm.nih.gov/entrez/query.fcgi?db=gene&cmd=Retrieve&dopt=full_report&list_uids=226519
0.0449161	2.66872	NM_177861|MM8|transcript|chr4|11966791|12015104|ExemplarFor 'NM_177861'; gene_id '329795'; transcript_id 'NM_177861'; gene_name 'Tmem67'; alt '5330408M12Rik|B230117O07'; transmembrane protein 67|http://www.ncbi.nlm.nih.gov/entrez/query.fcgi?db=gene&cmd=Retrieve&dopt=full_report&list_uids=329795
0.0463239	2.66011	NM_009344|MM8|transcript|chr10|110910395|110912758|ExemplarFor 'NM_009344'; gene_id '21664'; transcript_id 'NM_009344'; gene_name 'Phlda1'; alt 'DT1P1B11|TDAG51|Tdag'; pleckstrin homology-like domain, family A, member 1|http://www.ncbi.nlm.nih.gov/entrez/query.fcgi?db=gene&cmd=Retrieve&dopt=full_report&list_uids=21664
0.00441016	2.65976	XM_001003197|MM8|transcript|chr14|101956721|101964130|ExemplarFor 'XM_001003197'; gene_id '211286'; transcript_id 'XM_001003197'; gene_name 'Cln5'; alt 'A730075N08Rik'; ceroid-lipofuscinosis, neuronal 5|http://www.ncbi.nlm.nih.gov/entrez/query.fcgi?db=gene&cmd=Retrieve&dopt=full_report&list_uids=211286
0.000211173	2.6576	XM_897794|MM8|transcript|chr9|59415289|59429915|ExemplarFor 'XM_897794'; gene_id '67287'; transcript_id 'XM_897794'; gene_name 'Parp6'; alt '1700119G14Rik|2310028P13Rik|3110038K10Rik|C030013N01Rik'; poly (ADP-ribose) polymerase family, member 6|http://www.ncbi.nlm.nih.gov/entrez/query.fcgi?db=gene&cmd=Retrieve&dopt=full_report&list_uids=67287
0.0133654	2.65654	XM_001002804|MM8|transcript|chr6|124535680|124546793|ExemplarFor 'XM_001002804'; gene_id '667277'; transcript_id 'XM_001002804'; gene_name 'LOC667277'; alt '-'; similar to Complement C1r-B subcomponent precursor (Complement component 1, r-B subcomponent)|http://www.ncbi.nlm.nih.gov/entrez/query.fcgi?db=gene&cmd=Retrieve&dopt=full_report&list_uids=667277
0.0141491	2.63528	NM_007679|MM8|transcript|chr16|15800863|15803123|ExemplarFor 'NM_007679'; gene_id '12609'; transcript_id 'NM_007679'; gene_name 'Cebpd'; alt '-'; CCAAT/enhancer binding protein (C/EBP), delta|http://www.ncbi.nlm.nih.gov/entrez/query.fcgi?db=gene&cmd=Retrieve&dopt=full_report&list_uids=12609
0.0150695	2.63331	NM_029688|MM8|transcript|chr2|151797170|151802794|ExemplarFor 'NM_029688'; gene_id '76650'; transcript_id 'NM_029688'; gene_name 'Srxn1'; alt '1700127B04Rik|AI854065|AW488194|Npn3|Srx|TX01'; sulfiredoxin 1 homolog (S. cerevisiae)|http://www.ncbi.nlm.nih.gov/entrez/query.fcgi?db=gene&cmd=Retrieve&dopt=full_report&list_uids=76650
0.0082149	2.62885	NM_024201|MM8|transcript|chr13|74816366|74825663|ExemplarFor 'NM_024201'; gene_id '67433'; transcript_id 'NM_024201'; gene_name '0610011N22Rik'; alt '5430420E17Rik|A430066A18|AI256405|AW050060|C130002N06'; RIKEN cDNA 0610011N22 gene|http://www.ncbi.nlm.nih.gov/entrez/query.fcgi?db=gene&cmd=Retrieve&dopt=full_report&list_uids=67433
0.00353364	2.62875	NM_008667|MM8|transcript|chr1|52402422|52444902|ExemplarFor 'NM_008667'; gene_id '17936'; transcript_id 'NM_008667'; gene_name 'Nab1'; alt '-'; Ngfi-A binding protein 1|http://www.ncbi.nlm.nih.gov/entrez/query.fcgi?db=gene&cmd=Retrieve&dopt=full_report&list_uids=17936
0.0103335	2.62815	NM_011361|MM8|transcript|chr10|21684111|21689308|ExemplarFor 'NM_011361'; gene_id '20393'; transcript_id 'NM_011361'; gene_name 'Sgk'; alt 'Sgk1'; serum/glucocorticoid regulated kinase|http://www.ncbi.nlm.nih.gov/entrez/query.fcgi?db=gene&cmd=Retrieve&dopt=full_report&list_uids=20393
0.0499146	2.62291	NM_013654|MM8|transcript|chr11|81861908|81863720|ExemplarFor 'NM_013654'; gene_id '20306'; transcript_id 'NM_013654'; gene_name 'Ccl7'; alt 'MCP-3|Scya7|fic|marc|mcp3'; chemokine (C-C motif) ligand 7|http://www.ncbi.nlm.nih.gov/entrez/query.fcgi?db=gene&cmd=Retrieve&dopt=full_report&list_uids=20306
0.00933497	2.62106	NM_133878|MM8|transcript|chr4|131603998|131617738|ExemplarFor 'NM_133878'; gene_id '100088'; transcript_id 'NM_133878'; gene_name 'Rcc1'; alt '4931417M11Rik|AI326872|Chc1'; regulator of chromosome condensation 1|http://www.ncbi.nlm.nih.gov/entrez/query.fcgi?db=gene&cmd=Retrieve&dopt=full_report&list_uids=100088
0.00481686	2.61915	NM_011905|MM8|transcript|chr3|83922198|83927694|ExemplarFor 'NM_011905'; gene_id '24088'; transcript_id 'NM_011905'; gene_name 'Tlr2'; alt 'Ly105'; toll-like receptor 2|http://www.ncbi.nlm.nih.gov/entrez/query.fcgi?db=gene&cmd=Retrieve&dopt=full_report&list_uids=24088
0.0346009	2.61726	NM_013850|MM8|transcript|chr10|79400743|79418701|ExemplarFor 'NM_013850'; gene_id '27403'; transcript_id 'NM_013850'; gene_name 'Abca7'; alt 'ABCX|Abc51'; ATP-binding cassette, sub-family A (ABC1), member 7|http://www.ncbi.nlm.nih.gov/entrez/query.fcgi?db=gene&cmd=Retrieve&dopt=full_report&list_uids=27403
0.0201234	2.61354	NM_198862|MM8|transcript|chr11|69639317|69651044|ExemplarFor 'NM_198862'; gene_id '216856'; transcript_id 'NM_198862'; gene_name 'Nlgn2'; alt 'MGC67386'; neuroligin 2|http://www.ncbi.nlm.nih.gov/entrez/query.fcgi?db=gene&cmd=Retrieve&dopt=full_report&list_uids=216856
0.0181285	2.60873	NM_029153|MM8|transcript|chr13|95302186|95385980|ExemplarFor 'NM_029153'; gene_id '107767'; transcript_id 'NM_029153'; gene_name 'Scamp1'; alt '4930505M11Rik|AI415563|AW122395'; secretory carrier membrane protein 1|http://www.ncbi.nlm.nih.gov/entrez/query.fcgi?db=gene&cmd=Retrieve&dopt=full_report&list_uids=107767
0.0305409	2.60653	XM_884335|MM8|transcript|chr10|58617098|58622076|ExemplarFor 'XM_884335'; gene_id '268301'; transcript_id 'XM_884335'; gene_name 'C820004L04Rik'; alt '4921515A04Rik|9430099J10Rik'; RIKEN cDNA C820004L04 gene|http://www.ncbi.nlm.nih.gov/entrez/query.fcgi?db=gene&cmd=Retrieve&dopt=full_report&list_uids=268301
0.00385264	2.6034	NM_009048|MM8|transcript|chr10|17778866|17814549|ExemplarFor 'NM_009048'; gene_id '19707'; transcript_id 'NM_009048'; gene_name 'Reps1'; alt 'BB161292|MGC91085'; RalBP1 associated Eps domain containing protein|http://www.ncbi.nlm.nih.gov/entrez/query.fcgi?db=gene&cmd=Retrieve&dopt=full_report&list_uids=19707
0.0217381	2.60274	XM_203753|MM8|transcript|chr1|108551435|108587347|ExemplarFor 'XM_203753,XM_900183'; gene_id '70750'; transcript_id 'XM_203753'; gene_name 'Fvt1'; alt '6330410P18Rik'; follicular lymphoma variant translocation 1|http://www.ncbi.nlm.nih.gov/entrez/query.fcgi?db=gene&cmd=Retrieve&dopt=full_report&list_uids=70750
0.0122656	2.5998	NM_026193|MM8|transcript|chr3|103938688|103951084|ExemplarFor 'NM_026193'; gene_id '67489'; transcript_id 'NM_026193'; gene_name 'Ap4b1'; alt '1810038H16Rik|AV004952|Ap4b4'; adaptor-related protein complex AP-4, beta 1|http://www.ncbi.nlm.nih.gov/entrez/query.fcgi?db=gene&cmd=Retrieve&dopt=full_report&list_uids=67489
0.0312619	2.59808	XM_001003634|MM8|transcript|chr14|66705257|66886902|ExemplarFor 'XM_001003634,XM_001003638,XM_001003643'; gene_id '68813'; transcript_id 'XM_001003634'; gene_name '1110060D06Rik'; alt 'AI666732|AI956923'; RIKEN cDNA 1110060D06 gene|http://www.ncbi.nlm.nih.gov/entrez/query.fcgi?db=gene&cmd=Retrieve&dopt=full_report&list_uids=68813
0.00937876	2.59646	NM_008830|MM8|transcript|chr5|8899722|8965232|ExemplarFor 'NM_008830'; gene_id '18670'; transcript_id 'NM_008830'; gene_name 'Abcb4'; alt 'Mdr2|Pgy-2|Pgy2|mdr-2'; ATP-binding cassette, sub-family B (MDR/TAP), member 4|http://www.ncbi.nlm.nih.gov/entrez/query.fcgi?db=gene&cmd=Retrieve&dopt=full_report&list_uids=18670
0.0131143	2.59441	XM_888089|MM8|transcript|chr9|59415289|59448291|ExemplarFor 'XM_888089'; gene_id '67287'; transcript_id 'XM_888089'; gene_name 'Parp6'; alt '1700119G14Rik|2310028P13Rik|3110038K10Rik|C030013N01Rik'; poly (ADP-ribose) polymerase family, member 6|http://www.ncbi.nlm.nih.gov/entrez/query.fcgi?db=gene&cmd=Retrieve&dopt=full_report&list_uids=67287
0.034142	2.58118	NM_133209|MM8|transcript|chr5|138081934|138087786|ExemplarFor 'NM_133209'; gene_id '170741'; transcript_id 'NM_133209'; gene_name 'Pilrb'; alt 'FDFACT|Fdact|Pilrb1'; paired immunoglobin-like type 2 receptor beta|http://www.ncbi.nlm.nih.gov/entrez/query.fcgi?db=gene&cmd=Retrieve&dopt=full_report&list_uids=170741
0.0416164	2.57887	NM_030693|MM8|transcript|chr7|44680299|44684614|ExemplarFor 'NM_030693'; gene_id '107503'; transcript_id 'NM_030693'; gene_name 'Atf5'; alt 'AFTA|Atf7|Atfx|MGC102397|ODA-10'; activating transcription factor 5|http://www.ncbi.nlm.nih.gov/entrez/query.fcgi?db=gene&cmd=Retrieve&dopt=full_report&list_uids=107503
0.00484442	2.53466	NM_027976|MM8|transcript|chr19|55306618|55349878|ExemplarFor 'NM_027976'; gene_id '433256'; transcript_id 'NM_027976'; gene_name 'Acsl5'; alt '1700030F05Rik|ACS2|ACS5|Facl5'; acyl-CoA synthetase long-chain family member 5|http://www.ncbi.nlm.nih.gov/entrez/query.fcgi?db=gene&cmd=Retrieve&dopt=full_report&list_uids=433256
0.00122087	2.52938	XM_894035|MM8|transcript|chr7|127568536|127591270|ExemplarFor 'XM_894035'; gene_id '233904'; transcript_id 'XM_894035'; gene_name 'Setd1a'; alt 'BC010250|MGC55143|mKIAA0339'; SET domain containing 1A|http://www.ncbi.nlm.nih.gov/entrez/query.fcgi?db=gene&cmd=Retrieve&dopt=full_report&list_uids=233904
0.0447923	2.52055	XM_888252|MM8|transcript|chr18|84145819|84220755|ExemplarFor 'XM_888252'; gene_id '110796'; transcript_id 'XM_888252'; gene_name 'Tshz1'; alt '5730407I04Rik|D18Bwg1409e|KIAA4206|Mtsh1|NY-CO-33|Sdccag33|Tsh1|mKIAA4206|teashirt1'; teashirt zinc finger family member 1|http://www.ncbi.nlm.nih.gov/entrez/query.fcgi?db=gene&cmd=Retrieve&dopt=full_report&list_uids=110796
0.00496521	2.51695	NM_009266|MM8|transcript|chr7|127063026|127065207|ExemplarFor 'NM_009266'; gene_id '20768'; transcript_id 'NM_009266'; gene_name 'Sephs2'; alt 'Sps2|Ysg3'; selenophosphate synthetase 2|http://www.ncbi.nlm.nih.gov/entrez/query.fcgi?db=gene&cmd=Retrieve&dopt=full_report&list_uids=20768
0.00570218	2.51649	NM_008413|MM8|transcript|chr19|29318451|29377979|ExemplarFor 'NM_008413'; gene_id '16452'; transcript_id 'NM_008413'; gene_name 'Jak2'; alt 'AI504024|C81284|Fd17'; Janus kinase 2|http://www.ncbi.nlm.nih.gov/entrez/query.fcgi?db=gene&cmd=Retrieve&dopt=full_report&list_uids=16452
0.00615694	2.51641	NM_027898|MM8|transcript|chr7|30838886|30852547|ExemplarFor 'NM_027898'; gene_id '52857'; transcript_id 'NM_027898'; gene_name 'Gramd1a'; alt '1300003M23Rik|AI415002|AW547240|D7Bwg0611e'; GRAM domain containing 1A|http://www.ncbi.nlm.nih.gov/entrez/query.fcgi?db=gene&cmd=Retrieve&dopt=full_report&list_uids=52857
0.0188264	2.51383	NM_144935|MM8|transcript|chr9|21688675|21699309|ExemplarFor 'NM_144935'; gene_id '235044'; transcript_id 'NM_144935'; gene_name 'BC018242'; alt 'MGC25492|PRG-4'; cDNA sequence BC018242|http://www.ncbi.nlm.nih.gov/entrez/query.fcgi?db=gene&cmd=Retrieve&dopt=full_report&list_uids=235044
0.0221969	2.5108	NM_010330|MM8|transcript|chr13|118339912|118393379|ExemplarFor 'NM_010330'; gene_id '13723'; transcript_id 'NM_010330'; gene_name 'Emb'; alt 'AL022799|Gp70|MGC21425'; embigin|http://www.ncbi.nlm.nih.gov/entrez/query.fcgi?db=gene&cmd=Retrieve&dopt=full_report&list_uids=13723
0.000510214	2.50509	NM_197990|MM8|transcript|chr1|153654802|153852317|ExemplarFor 'NM_197990'; gene_id '69399'; transcript_id 'NM_197990'; gene_name '1700025G04Rik'; alt '2900042O04Rik|AV212693'; RIKEN cDNA 1700025G04 gene|http://www.ncbi.nlm.nih.gov/entrez/query.fcgi?db=gene&cmd=Retrieve&dopt=full_report&list_uids=69399
0.0106029	2.50363	NM_175224|MM8|transcript|chr3|138396346|138426769|ExemplarFor 'NM_175224'; gene_id '75624'; transcript_id 'NM_175224'; gene_name 'Metap1'; alt '1700029C17Rik|AW047992|KIAA0094|mKIAA0094'; methionyl aminopeptidase 1|http://www.ncbi.nlm.nih.gov/entrez/query.fcgi?db=gene&cmd=Retrieve&dopt=full_report&list_uids=75624
0.00920411	2.49671	NM_030691|MM8|transcript|chr7|120855215|120865679|ExemplarFor 'NM_030691'; gene_id '80719'; transcript_id 'NM_030691'; gene_name 'Igsf6'; alt '-'; immunoglobulin superfamily, member 6|http://www.ncbi.nlm.nih.gov/entrez/query.fcgi?db=gene&cmd=Retrieve&dopt=full_report&list_uids=80719
0.00240702	2.49457	NM_011604|MM8|transcript|chr5|65232240|65239169|ExemplarFor 'NM_011604'; gene_id '21899'; transcript_id 'NM_011604'; gene_name 'Tlr6'; alt '-'; toll-like receptor 6|http://www.ncbi.nlm.nih.gov/entrez/query.fcgi?db=gene&cmd=Retrieve&dopt=full_report&list_uids=21899
0.0498562	2.49043	NM_175093|MM8|transcript|chr2|152029637|152035461|ExemplarFor 'NM_175093'; gene_id '228775'; transcript_id 'NM_175093'; gene_name 'Trib3'; alt 'Ifld2|Nipk|SINK|SKIP3|TRB-3|Trb3'; tribbles homolog 3 (Drosophila)|http://www.ncbi.nlm.nih.gov/entrez/query.fcgi?db=gene&cmd=Retrieve&dopt=full_report&list_uids=228775
0.0347919	2.48698	NM_030165|MM8|transcript|chr6|118073070|118104759|ExemplarFor 'NM_030165'; gene_id '78752'; transcript_id 'NM_030165'; gene_name 'Galnact2'; alt '4632415D10Rik'; chondroitin sulfate GalNAcT-2|http://www.ncbi.nlm.nih.gov/entrez/query.fcgi?db=gene&cmd=Retrieve&dopt=full_report&list_uids=78752
0.0385792	2.48428	NM_008037|MM8|transcript|chr5|32413114|32434421|ExemplarFor 'NM_008037'; gene_id '14284'; transcript_id 'NM_008037'; gene_name 'Fosl2'; alt 'Fra-2'; fos-like antigen 2|http://www.ncbi.nlm.nih.gov/entrez/query.fcgi?db=gene&cmd=Retrieve&dopt=full_report&list_uids=14284
0.0270181	2.48136	NM_031195|MM8|transcript|chr8|41102268|41141495|ExemplarFor 'NM_031195'; gene_id '20288'; transcript_id 'NM_031195'; gene_name 'Msr1'; alt 'MSR|MSR-A|SR-AI|SR-AII|Scara1|Scvr'; macrophage scavenger receptor 1|http://www.ncbi.nlm.nih.gov/entrez/query.fcgi?db=gene&cmd=Retrieve&dopt=full_report&list_uids=20288
0.0179029	2.47934	XM_891912|MM8|transcript|chr10|41740948|41743882|ExemplarFor 'XM_891912,XM_899830'; gene_id '624784'; transcript_id 'XM_891912'; gene_name 'LOC624784'; alt '-'; similar to G/T mismatch-specific thymine DNA glycosylase (C-JUN leucine zipper interactive protein JZA-3)|http://www.ncbi.nlm.nih.gov/entrez/query.fcgi?db=gene&cmd=Retrieve&dopt=full_report&list_uids=624784
0.00820432	2.478	NM_028779|MM8|transcript|chr3|108202117|108214683|ExemplarFor 'NM_028779'; gene_id '109674'; transcript_id 'NM_028779'; gene_name 'Ampd2'; alt '1200014F01Rik|AI552571|Ampd-2'; adenosine monophosphate deaminase 2 (isoform L)|http://www.ncbi.nlm.nih.gov/entrez/query.fcgi?db=gene&cmd=Retrieve&dopt=full_report&list_uids=109674
0.0494406	2.4764	NM_009228|MM8|transcript|chr2|154067768|154099522|ExemplarFor 'NM_009228'; gene_id '20648'; transcript_id 'NM_009228'; gene_name 'Snta1'; alt 'AW228934|Snt1'; syntrophin, acidic 1|http://www.ncbi.nlm.nih.gov/entrez/query.fcgi?db=gene&cmd=Retrieve&dopt=full_report&list_uids=20648
0.0458516	2.47243	NM_144554|MM8|transcript|chr2|152028862|152035473|ExemplarFor 'NM_144554'; gene_id '228775'; transcript_id 'NM_144554'; gene_name 'Trib3'; alt 'Ifld2|Nipk|SINK|SKIP3|TRB-3|Trb3'; tribbles homolog 3 (Drosophila)|http://www.ncbi.nlm.nih.gov/entrez/query.fcgi?db=gene&cmd=Retrieve&dopt=full_report&list_uids=228775
0.00607359	2.47107	NM_020001|MM8|transcript|chr6|123195492|123212640|ExemplarFor 'NM_020001'; gene_id '56620'; transcript_id 'NM_020001'; gene_name 'Clec4n'; alt 'Clecsf10|dectin-2'; C-type lectin domain family 4, member n|http://www.ncbi.nlm.nih.gov/entrez/query.fcgi?db=gene&cmd=Retrieve&dopt=full_report&list_uids=56620
0.0287835	2.46964	NM_009642|MM8|transcript|chr4|146920860|146931798|ExemplarFor 'NM_009642'; gene_id '11610'; transcript_id 'NM_009642'; gene_name 'Agtrap'; alt 'AT1R|Atrap|D4Wsu124e'; angiotensin II, type I receptor-associated protein|http://www.ncbi.nlm.nih.gov/entrez/query.fcgi?db=gene&cmd=Retrieve&dopt=full_report&list_uids=11610
0.0461988	2.46931	NM_152895|MM8|transcript|chr1|136376605|136449288|ExemplarFor 'NM_152895'; gene_id '75605'; transcript_id 'NM_152895'; gene_name 'Jarid1b'; alt '2010009J12Rik|2210016I17Rik|AW556288|D1Ertd202e|KIAA4034|PLU-1|PUT1|Plu1|RBBP2H1A|Rb-Bp2|mKIAA4034'; jumonji, AT rich interactive domain 1B (Rbp2 like)|http://www.ncbi.nlm.nih.gov/entrez/query.fcgi?db=gene&cmd=Retrieve&dopt=full_report&list_uids=75605
0.011845	2.46856	NM_013699|MM8|transcript|chr9|113780349|113825700|ExemplarFor 'NM_013699'; gene_id '22221'; transcript_id 'NM_013699'; gene_name 'Ubp1'; alt 'Cp2b|LBP-1a|LBP-1b|NF2d9'; upstream binding protein 1|http://www.ncbi.nlm.nih.gov/entrez/query.fcgi?db=gene&cmd=Retrieve&dopt=full_report&list_uids=22221
0.00919638	2.46586	NM_178710|MM8|transcript|chr9|50645030|50761303|ExemplarFor 'NM_178710'; gene_id '235344'; transcript_id 'NM_178710'; gene_name 'Snf1lk2'; alt 'G630080D20Rik|Sik2'; SNF1-like kinase 2|http://www.ncbi.nlm.nih.gov/entrez/query.fcgi?db=gene&cmd=Retrieve&dopt=full_report&list_uids=235344
0.0007233	2.46275	NM_009174|MM8|transcript|chr3|58762877|58780317|ExemplarFor 'NM_009174'; gene_id '20439'; transcript_id 'NM_009174'; gene_name 'Siah2'; alt 'AA415433|Sinh2'; seven in absentia 2|http://www.ncbi.nlm.nih.gov/entrez/query.fcgi?db=gene&cmd=Retrieve&dopt=full_report&list_uids=20439
0.0390351	2.4616	NM_001040399|MM8|transcript|chr3|41047179|41074342|ExemplarFor 'NM_001040399'; gene_id '214048'; transcript_id 'NM_001040399'; gene_name '1700108L22Rik'; alt 'AA690246|FLJ10378|MGC38253'; RIKEN cDNA 1700108L22 gene|http://www.ncbi.nlm.nih.gov/entrez/query.fcgi?db=gene&cmd=Retrieve&dopt=full_report&list_uids=214048
0.0166168	2.46121	NM_001013779|MM8|transcript|chr1|175298821|175302715|ExemplarFor 'NM_001013779'; gene_id '383619'; transcript_id 'NM_001013779'; gene_name 'Gm1313'; alt '-'; gene model 1313, (NCBI)|http://www.ncbi.nlm.nih.gov/entrez/query.fcgi?db=gene&cmd=Retrieve&dopt=full_report&list_uids=383619
0.0299755	2.46054	NM_028986|MM8|transcript|chr2|148372604|148384388|ExemplarFor 'NM_028986'; gene_id '74533'; transcript_id 'NM_028986'; gene_name 'Zfp336'; alt '8430437G08Rik|GZF1|mGZF1'; zinc finger protein 336|http://www.ncbi.nlm.nih.gov/entrez/query.fcgi?db=gene&cmd=Retrieve&dopt=full_report&list_uids=74533
0.000982554	2.45279	NM_007444|MM8|transcript|chr10|39978744|39991274|ExemplarFor 'NM_007444'; gene_id '11703'; transcript_id 'NM_007444'; gene_name 'Amd2'; alt 'Amd1|Amd3'; S-adenosylmethionine decarboxylase 2|http://www.ncbi.nlm.nih.gov/entrez/query.fcgi?db=gene&cmd=Retrieve&dopt=full_report&list_uids=11703
0.0215548	2.4527	NM_001003893|MM8|transcript|chr4|147446345|147459282|ExemplarFor 'NM_001003893'; gene_id '17175'; transcript_id 'NM_001003893'; gene_name 'Masp2'; alt 'MASP-2|MAp19'; mannan-binding lectin serine peptidase 2|http://www.ncbi.nlm.nih.gov/entrez/query.fcgi?db=gene&cmd=Retrieve&dopt=full_report&list_uids=17175
0.00309691	2.45083	NM_175025|MM8|transcript|chr9|105269461|105353199|ExemplarFor 'NM_175025'; gene_id '235574'; transcript_id 'NM_175025'; gene_name 'Atp2c1'; alt '1700121J11Rik|ATP2C1A|AW061228|BCPM|D930003G21Rik|HHD|MGC58010|SPCA|pmr1'; ATPase, Ca++-sequestering|http://www.ncbi.nlm.nih.gov/entrez/query.fcgi?db=gene&cmd=Retrieve&dopt=full_report&list_uids=235574
0.0215461	2.44011	NM_008180|MM8|transcript|chr2|155254623|155284147|ExemplarFor 'NM_008180'; gene_id '14854'; transcript_id 'NM_008180'; gene_name 'Gss'; alt 'AI314904|GS-A/GS-B'; glutathione synthetase|http://www.ncbi.nlm.nih.gov/entrez/query.fcgi?db=gene&cmd=Retrieve&dopt=full_report&list_uids=14854
0.0273483	2.43884	NM_007503|MM8|transcript|chr9|45157091|45161273|ExemplarFor 'NM_007503'; gene_id '11936'; transcript_id 'NM_007503'; gene_name 'Fxyd2'; alt 'Atp1g1'; FXYD domain-containing ion transport regulator 2|http://www.ncbi.nlm.nih.gov/entrez/query.fcgi?db=gene&cmd=Retrieve&dopt=full_report&list_uids=11936
0.017383	2.43593	NM_010046|MM8|transcript|chr15|76329269|76339073|ExemplarFor 'NM_010046'; gene_id '13350'; transcript_id 'NM_010046'; gene_name 'Dgat1'; alt 'C75990|D15Ertd23e|Dgat'; diacylglycerol O-acyltransferase 1|http://www.ncbi.nlm.nih.gov/entrez/query.fcgi?db=gene&cmd=Retrieve&dopt=full_report&list_uids=13350
0.00102883	2.43561	NM_153526|MM8|transcript|chr5|28402153|28409448|ExemplarFor 'NM_153526'; gene_id '231070'; transcript_id 'NM_153526'; gene_name 'Insig1'; alt '1810013C12Rik|Insig-1'; insulin induced gene 1|http://www.ncbi.nlm.nih.gov/entrez/query.fcgi?db=gene&cmd=Retrieve&dopt=full_report&list_uids=231070
0.00300458	2.43255	NM_007569|MM8|transcript|chr10|96046714|96049315|ExemplarFor 'NM_007569'; gene_id '12226'; transcript_id 'NM_007569'; gene_name 'Btg1'; alt 'AW546738'; B-cell translocation gene 1, anti-proliferative|http://www.ncbi.nlm.nih.gov/entrez/query.fcgi?db=gene&cmd=Retrieve&dopt=full_report&list_uids=12226
0.0267871	2.43066	NM_025436|MM8|transcript|chr8|67610336|67625770|ExemplarFor 'NM_025436'; gene_id '66234'; transcript_id 'NM_025436'; gene_name 'Sc4mol'; alt '1500001G16Rik|C78600|DESP4|ERG25'; sterol-C4-methyl oxidase-like|http://www.ncbi.nlm.nih.gov/entrez/query.fcgi?db=gene&cmd=Retrieve&dopt=full_report&list_uids=66234
0.0283343	2.42947	NM_145491|MM8|transcript|chr17|86871436|86908395|ExemplarFor 'NM_145491'; gene_id '104215'; transcript_id 'NM_145491'; gene_name 'Rhoq'; alt 'Arhq|TC10A|Tc10'; ras homolog gene family, member Q|http://www.ncbi.nlm.nih.gov/entrez/query.fcgi?db=gene&cmd=Retrieve&dopt=full_report&list_uids=104215
0.00790542	2.42757	NM_016768|MM8|transcript|chr2|33993917|34194045|ExemplarFor 'NM_016768'; gene_id '18516'; transcript_id 'NM_016768'; gene_name 'Pbx3'; alt '-'; pre B-cell leukemia transcription factor 3|http://www.ncbi.nlm.nih.gov/entrez/query.fcgi?db=gene&cmd=Retrieve&dopt=full_report&list_uids=18516
0.0123834	2.42592	NM_007399|MM8|transcript|chr9|70478342|70577515|ExemplarFor 'NM_007399'; gene_id '11487'; transcript_id 'NM_007399'; gene_name 'Adam10'; alt '1700031C13Rik|MADM|kuz|kuzbanian'; a disintegrin and metallopeptidase domain 10|http://www.ncbi.nlm.nih.gov/entrez/query.fcgi?db=gene&cmd=Retrieve&dopt=full_report&list_uids=11487
0.00860389	2.42435	NM_001039710|MM8|transcript|chr1|54997314|55017246|ExemplarFor 'NM_001039710,NM_026424'; gene_id '67876'; transcript_id 'NM_001039710'; gene_name '1500041J02Rik'; alt '1700030I21Rik|9530077A17Rik|AV002237|AW742641'; RIKEN cDNA 1500041J02 gene|http://www.ncbi.nlm.nih.gov/entrez/query.fcgi?db=gene&cmd=Retrieve&dopt=full_report&list_uids=67876
0.00514065	2.42222	NM_001033606|MM8|transcript|chr1|78536897|78586011|ExemplarFor 'NM_001033606,NM_028817'; gene_id '74205'; transcript_id 'NM_001033606'; gene_name 'Acsl3'; alt '2610510B12Rik|ACS3|C85929|Facl3|PRO2194'; acyl-CoA synthetase long-chain family member 3|http://www.ncbi.nlm.nih.gov/entrez/query.fcgi?db=gene&cmd=Retrieve&dopt=full_report&list_uids=74205
0.00159425	2.41869	NM_026541|MM8|transcript|chr9|15056655|15067390|ExemplarFor 'NM_026541'; gene_id '75316'; transcript_id 'NM_026541'; gene_name 'Josd3'; alt '2810003M17Rik|4930553M18Rik|5930426I11Rik|MGC117821'; Josephin domain containing 3|http://www.ncbi.nlm.nih.gov/entrez/query.fcgi?db=gene&cmd=Retrieve&dopt=full_report&list_uids=75316
0.00915407	2.41434	NM_021557|MM8|transcript|chr12|80093176|80111133|ExemplarFor 'NM_021557'; gene_id '17252'; transcript_id 'NM_021557'; gene_name 'Rdh11'; alt '2610319N22Rik|AI428145|AU045252|Arsdr1|C85936|CGI-82|HCBP12|M42C60|Mdt1|Psdr1|SCALD|UBE-1c1|Ube-1c'; retinol dehydrogenase 11|http://www.ncbi.nlm.nih.gov/entrez/query.fcgi?db=gene&cmd=Retrieve&dopt=full_report&list_uids=17252
0.0483805	2.41428	NM_026405|MM8|transcript|chr10|10235228|10248397|ExemplarFor 'NM_026405'; gene_id '67844'; transcript_id 'NM_026405'; gene_name 'Rab32'; alt '2810011A17Rik|AU022057'; RAB32, member RAS oncogene family|http://www.ncbi.nlm.nih.gov/entrez/query.fcgi?db=gene&cmd=Retrieve&dopt=full_report&list_uids=67844
0.00398807	2.41415	NM_030682|MM8|transcript|chr5|65203968|65211834|ExemplarFor 'NM_030682'; gene_id '21897'; transcript_id 'NM_030682'; gene_name 'Tlr1'; alt '-'; toll-like receptor 1|http://www.ncbi.nlm.nih.gov/entrez/query.fcgi?db=gene&cmd=Retrieve&dopt=full_report&list_uids=21897
0.0108152	2.41415	NM_133748|MM8|transcript|chr1|123131898|123155308|ExemplarFor 'NM_133748'; gene_id '72999'; transcript_id 'NM_133748'; gene_name 'Insig2'; alt '2900053I11Rik|C730043J18Rik|Insig-2'; insulin induced gene 2|http://www.ncbi.nlm.nih.gov/entrez/query.fcgi?db=gene&cmd=Retrieve&dopt=full_report&list_uids=72999
0.00963965	2.41025	NM_016916|MM8|transcript|chr2|157247802|157257802|ExemplarFor 'NM_016916'; gene_id '53619'; transcript_id 'NM_016916'; gene_name 'Blcap'; alt 'AI462828|Bc10|MGC102074'; bladder cancer associated protein homolog (human)|http://www.ncbi.nlm.nih.gov/entrez/query.fcgi?db=gene&cmd=Retrieve&dopt=full_report&list_uids=53619
0.014307	2.40643	NM_173386|MM8|transcript|chr9|78217018|78228921|ExemplarFor 'NM_173386'; gene_id '214763'; transcript_id 'NM_173386'; gene_name 'E330016A19Rik'; alt '-'; RIKEN cDNA E330016A19 gene|http://www.ncbi.nlm.nih.gov/entrez/query.fcgi?db=gene&cmd=Retrieve&dopt=full_report&list_uids=214763
0.0223431	2.4046	NM_029985|MM8|transcript|chr4|106731445|106751465|ExemplarFor 'NM_029985'; gene_id '77809'; transcript_id 'NM_029985'; gene_name 'Lrrc42'; alt 'A930011F22Rik|AA536996'; leucine rich repeat containing 42|http://www.ncbi.nlm.nih.gov/entrez/query.fcgi?db=gene&cmd=Retrieve&dopt=full_report&list_uids=77809
0.0156556	2.40048	NM_026470|MM8|transcript|chr4|111217937|111326366|ExemplarFor 'NM_026470'; gene_id '67946'; transcript_id 'NM_026470'; gene_name 'Spata6'; alt '1700062C23Rik|AI790763|Hash|Mash'; spermatogenesis associated 6|http://www.ncbi.nlm.nih.gov/entrez/query.fcgi?db=gene&cmd=Retrieve&dopt=full_report&list_uids=67946
0.0258723	2.40045	NM_172780|MM8|transcript|chrX|52956637|53008677|ExemplarFor 'NM_172780'; gene_id '236794'; transcript_id 'NM_172780'; gene_name 'Slc9a6'; alt '3732426M05|6430520C02Rik|mKIAA0267'; solute carrier family 9 (sodium/hydrogen exchanger), isoform 6|http://www.ncbi.nlm.nih.gov/entrez/query.fcgi?db=gene&cmd=Retrieve&dopt=full_report&list_uids=236794
0.00496066	2.39176	NM_021428|MM8|transcript|chr16|10443789|10456617|ExemplarFor 'NM_021428'; gene_id '58239'; transcript_id 'NM_021428'; gene_name 'Dexi'; alt '1810029J14Rik|AI836170|AW413143|D16Bwg0586e|Myle'; dexamethasone-induced transcript|http://www.ncbi.nlm.nih.gov/entrez/query.fcgi?db=gene&cmd=Retrieve&dopt=full_report&list_uids=58239
0.00103103	2.3897	NM_010884|MM8|transcript|chr15|66758990|66799308|ExemplarFor 'NM_010884'; gene_id '17988'; transcript_id 'NM_010884'; gene_name 'Ndrg1'; alt 'CAP43|CMT4D|DRG1|HMSNL|NMSL|Ndr1|PROXY1|RTP|TDD5'; N-myc downstream regulated gene 1|http://www.ncbi.nlm.nih.gov/entrez/query.fcgi?db=gene&cmd=Retrieve&dopt=full_report&list_uids=17988
0.0252503	2.38958	NM_172259|MM8|transcript|chr10|127897105|127901634|ExemplarFor 'NM_172259'; gene_id '216459'; transcript_id 'NM_172259'; gene_name 'Myl6b'; alt '5730437E04Rik|BC037527|MGC41229|MLC1SA'; myosin, light polypeptide 6B|http://www.ncbi.nlm.nih.gov/entrez/query.fcgi?db=gene&cmd=Retrieve&dopt=full_report&list_uids=216459
0.0473312	2.3855	NM_011086|MM8|transcript|chr1|65120977|65208034|ExemplarFor 'NM_011086'; gene_id '18711'; transcript_id 'NM_011086'; gene_name 'Pip5k3'; alt '5230400C17Rik|Pikfyve|Pip5k|Pipk5k3|p235'; phosphatidylinositol-3-phosphate/phosphatidylinositol 5-kinase, type III|http://www.ncbi.nlm.nih.gov/entrez/query.fcgi?db=gene&cmd=Retrieve&dopt=full_report&list_uids=18711
0.000421517	2.38198	XM_891179|MM8|transcript|chrX|70009822|70025230|ExemplarFor 'XM_891179,XM_899452'; gene_id '140571'; transcript_id 'XM_891179'; gene_name 'Plxnb3'; alt 'AI451018|Plxn6'; plexin B3|http://www.ncbi.nlm.nih.gov/entrez/query.fcgi?db=gene&cmd=Retrieve&dopt=full_report&list_uids=140571
0.0382708	2.3795	NM_177688|MM8|transcript|chr6|136772519|136774270|ExemplarFor 'NM_177688'; gene_id '232440'; transcript_id 'NM_177688'; gene_name 'H2afj'; alt 'E130307C13|MGC118637'; H2A histone family, member J|http://www.ncbi.nlm.nih.gov/entrez/query.fcgi?db=gene&cmd=Retrieve&dopt=full_report&list_uids=232440
0.00850921	2.37662	NM_177733|MM8|transcript|chr4|135444469|135466790|ExemplarFor 'NM_177733'; gene_id '242705'; transcript_id 'NM_177733'; gene_name 'E2f2'; alt 'E130207A07'; E2F transcription factor 2|http://www.ncbi.nlm.nih.gov/entrez/query.fcgi?db=gene&cmd=Retrieve&dopt=full_report&list_uids=242705
0.021614	2.3752	NM_011203|MM8|transcript|chr5|20498468|20567621|ExemplarFor 'NM_011203'; gene_id '19248'; transcript_id 'NM_011203'; gene_name 'Ptpn12'; alt 'P19-PTP|PTP-P19|PTP-PEST|PTPG1'; protein tyrosine phosphatase, non-receptor type 12|http://www.ncbi.nlm.nih.gov/entrez/query.fcgi?db=gene&cmd=Retrieve&dopt=full_report&list_uids=19248
0.0345381	2.3732	NM_025333|MM8|transcript|chr19|10568684|10592254|ExemplarFor 'NM_025333'; gene_id '66072'; transcript_id 'NM_025333'; gene_name '0610038F07Rik'; alt 'AA407634|AW049997|MGC61338'; RIKEN cDNA 0610038F07 gene|http://www.ncbi.nlm.nih.gov/entrez/query.fcgi?db=gene&cmd=Retrieve&dopt=full_report&list_uids=66072
0.00481892	2.36695	NM_207653|MM8|transcript|chr1|58657862|58699711|ExemplarFor 'NM_207653'; gene_id '12633'; transcript_id 'NM_207653'; gene_name 'Cflar'; alt 'CLARP|Cash|Casper|FLAME|Flip|I-FLICE|MGC103395|MRIT|c-Flip'; CASP8 and FADD-like apoptosis regulator|http://www.ncbi.nlm.nih.gov/entrez/query.fcgi?db=gene&cmd=Retrieve&dopt=full_report&list_uids=12633
0.00519337	2.36318	NM_029742|MM8|transcript|chr6|30351918|30405184|ExemplarFor 'NM_029742'; gene_id '76788'; transcript_id 'NM_029742'; gene_name '2410127E18Rik'; alt 'AI593221|KIAA0265|mKIAA0265'; RIKEN cDNA 2410127E18 gene|http://www.ncbi.nlm.nih.gov/entrez/query.fcgi?db=gene&cmd=Retrieve&dopt=full_report&list_uids=76788
0.0413782	2.36149	XM_974829|MM8|transcript|chr8|64407162|64794832|ExemplarFor 'XM_974829'; gene_id '72333'; transcript_id 'XM_974829'; gene_name 'Palld'; alt '2410003B16Rik|6030492A02'; palladin, cytoskeletal associated protein|http://www.ncbi.nlm.nih.gov/entrez/query.fcgi?db=gene&cmd=Retrieve&dopt=full_report&list_uids=72333
0.0233975	2.36069	NM_172729|MM8|transcript|chr6|54853526|54901991|ExemplarFor 'NM_172729'; gene_id '107607'; transcript_id 'NM_172729'; gene_name 'Card4'; alt 'C230079P11|F830007N14Rik|Nod1'; caspase recruitment domain 4|http://www.ncbi.nlm.nih.gov/entrez/query.fcgi?db=gene&cmd=Retrieve&dopt=full_report&list_uids=107607
0.0212021	2.36054	NM_001004436|MM8|transcript|chr14|33503213|33575044|ExemplarFor 'NM_001004436'; gene_id '218914'; transcript_id 'NM_001004436'; gene_name 'Wapal'; alt '2410073G16|A530089A20Rik|BC037674|FOE|KIAA0261|mKIAA0261|mWAPL'; wings apart-like homolog (Drosophila)|http://www.ncbi.nlm.nih.gov/entrez/query.fcgi?db=gene&cmd=Retrieve&dopt=full_report&list_uids=218914
0.0132828	2.35712	NM_008576|MM8|transcript|chr16|14275137|14388453|ExemplarFor 'NM_008576'; gene_id '17250'; transcript_id 'NM_008576'; gene_name 'Abcc1'; alt 'Abcc1a|Abcc1b|MRP|Mdrap|Mrp1'; ATP-binding cassette, sub-family C (CFTR/MRP), member 1|http://www.ncbi.nlm.nih.gov/entrez/query.fcgi?db=gene&cmd=Retrieve&dopt=full_report&list_uids=17250
0.0103684	2.35631	NM_011700|MM8|transcript|chr9|118901499|118920024|ExemplarFor 'NM_011700'; gene_id '22351'; transcript_id 'NM_011700'; gene_name 'Vill'; alt 'Villp'; villin-like|http://www.ncbi.nlm.nih.gov/entrez/query.fcgi?db=gene&cmd=Retrieve&dopt=full_report&list_uids=22351
0.00154731	2.3544	NM_025558|MM8|transcript|chr8|110039789|110076599|ExemplarFor 'NM_025558'; gene_id '66427'; transcript_id 'NM_025558'; gene_name 'Cyb5b'; alt '1810044O22Rik|AU015618|Cyb5m'; cytochrome b5 type B|http://www.ncbi.nlm.nih.gov/entrez/query.fcgi?db=gene&cmd=Retrieve&dopt=full_report&list_uids=66427
0.0125552	2.34845	NM_173364|MM8|transcript|chr9|122699715|122714649|ExemplarFor 'NM_173364'; gene_id '235682'; transcript_id 'NM_173364'; gene_name 'Zfp445'; alt 'AW610627|ZNF168|mszf29|mszf50'; zinc finger protein 445|http://www.ncbi.nlm.nih.gov/entrez/query.fcgi?db=gene&cmd=Retrieve&dopt=full_report&list_uids=235682
0.00020652	2.34309	NM_024181|MM8|transcript|chr2|80116627|80153721|ExemplarFor 'NM_024181'; gene_id '66861'; transcript_id 'NM_024181'; gene_name 'Dnajc10'; alt '1200006L06Rik|D2Ertd706e|ERdj5|JPDI'; DnaJ (Hsp40) homolog, subfamily C, member 10|http://www.ncbi.nlm.nih.gov/entrez/query.fcgi?db=gene&cmd=Retrieve&dopt=full_report&list_uids=66861
0.00443815	2.33669	NM_144905|MM8|transcript|chr4|63046716|63072716|ExemplarFor 'NM_144905'; gene_id '230279'; transcript_id 'NM_144905'; gene_name '6330416G13Rik'; alt 'AW492431|MGC31101|bM230C2.2'; RIKEN cDNA 6330416G13 gene|http://www.ncbi.nlm.nih.gov/entrez/query.fcgi?db=gene&cmd=Retrieve&dopt=full_report&list_uids=230279
0.0435111	2.32823	XM_001001100|MM8|transcript|chr7|25780556|25784516|ExemplarFor 'XM_001001100'; gene_id '668047'; transcript_id 'XM_001001100'; gene_name 'LOC668047'; alt '-'; similar to ring finger protein 170|http://www.ncbi.nlm.nih.gov/entrez/query.fcgi?db=gene&cmd=Retrieve&dopt=full_report&list_uids=668047
0.0276881	2.31643	NM_175172|MM8|transcript|chr19|59026607|59129319|ExemplarFor 'NM_175172'; gene_id '71653'; transcript_id 'NM_175172'; gene_name '4930506M07Rik'; alt 'KIAA1598|mKIAA1598'; RIKEN cDNA 4930506M07 gene|http://www.ncbi.nlm.nih.gov/entrez/query.fcgi?db=gene&cmd=Retrieve&dopt=full_report&list_uids=71653
0.000502732	2.31205	NM_029498|MM8|transcript|chr14|55841903|55914459|ExemplarFor 'NM_029498'; gene_id '76007'; transcript_id 'NM_029498'; gene_name 'Zfp198'; alt '5830413P05Rik|FIM|MGC51607|MYM|RAMP|SCLL'; zinc finger protein 198|http://www.ncbi.nlm.nih.gov/entrez/query.fcgi?db=gene&cmd=Retrieve&dopt=full_report&list_uids=76007
0.0378799	2.31192	XM_128950|MM8|transcript|chr18|67530646|67573748|ExemplarFor 'XM_128950'; gene_id '69597'; transcript_id 'XM_128950'; gene_name 'Afg3l2'; alt '2310036I02Rik|AW260507'; AFG3(ATPase family gene 3)-like 2 (yeast)|http://www.ncbi.nlm.nih.gov/entrez/query.fcgi?db=gene&cmd=Retrieve&dopt=full_report&list_uids=69597
0.010581	2.30936	NM_009421|MM8|transcript|chr2|34765266|34783781|ExemplarFor 'NM_009421'; gene_id '22029'; transcript_id 'NM_009421'; gene_name 'Traf1'; alt '4732496E14Rik'; Tnf receptor-associated factor 1|http://www.ncbi.nlm.nih.gov/entrez/query.fcgi?db=gene&cmd=Retrieve&dopt=full_report&list_uids=22029
0.00606833	2.30271	XM_992800|MM8|transcript|chr16|50644972|50760359|ExemplarFor 'XM_992800'; gene_id '68190'; transcript_id 'XM_992800'; gene_name '5330426P16Rik'; alt '-'; RIKEN cDNA 5330426P16 gene|http://www.ncbi.nlm.nih.gov/entrez/query.fcgi?db=gene&cmd=Retrieve&dopt=full_report&list_uids=68190
0.00622999	2.29724	NM_147155|MM8|transcript|chr17|6805154|6810814|ExemplarFor 'NM_147155'; gene_id '380608'; transcript_id 'NM_147155'; gene_name 'Tagap1'; alt '2610315E15Rik|AA415005|FKSG15'; T-cell activation GTPase activating protein 1|http://www.ncbi.nlm.nih.gov/entrez/query.fcgi?db=gene&cmd=Retrieve&dopt=full_report&list_uids=380608
0.00180115	2.29677	NM_008855|MM8|transcript|chr7|122080444|122419795|ExemplarFor 'NM_008855'; gene_id '18751'; transcript_id 'NM_008855'; gene_name 'Prkcb1'; alt 'A130082F03Rik|PKC-Beta|Pkcb|PkcbetaII|Prkcb'; protein kinase C, beta 1|http://www.ncbi.nlm.nih.gov/entrez/query.fcgi?db=gene&cmd=Retrieve&dopt=full_report&list_uids=18751
0.0270093	2.29501	XM_355585|MM8|transcript|chr5|28647963|28750033|ExemplarFor 'XM_355585,XM_973895'; gene_id '381626'; transcript_id 'XM_355585'; gene_name '3200001K10Rik'; alt '6430512A10Rik|AA386890'; RIKEN cDNA 3200001K10 gene|http://www.ncbi.nlm.nih.gov/entrez/query.fcgi?db=gene&cmd=Retrieve&dopt=full_report&list_uids=381626
0.00349736	2.29479	NM_026819|MM8|transcript|chr14|54693090|54699663|ExemplarFor 'NM_026819'; gene_id '52585'; transcript_id 'NM_026819'; gene_name 'Dhrs1'; alt '1110029G07Rik|AW112170|D14Ertd484e'; dehydrogenase/reductase (SDR family) member 1|http://www.ncbi.nlm.nih.gov/entrez/query.fcgi?db=gene&cmd=Retrieve&dopt=full_report&list_uids=52585
0.019988	2.29286	NM_001033188|MM8|transcript|chr1|192925086|192926301|ExemplarFor 'NM_001033188'; gene_id '78721'; transcript_id 'NM_001033188'; gene_name 'D730003I15Rik'; alt 'AU020850'; RIKEN cDNA D730003I15 gene|http://www.ncbi.nlm.nih.gov/entrez/query.fcgi?db=gene&cmd=Retrieve&dopt=full_report&list_uids=78721
0.012123	2.28958	NM_010397|MM8|transcript|chr17|35646461|35650755|ExemplarFor 'NM_010397'; gene_id '15039'; transcript_id 'NM_010397'; gene_name 'H2-T22'; alt 'H-2T22'; histocompatibility 2, T region locus 22|http://www.ncbi.nlm.nih.gov/entrez/query.fcgi?db=gene&cmd=Retrieve&dopt=full_report&list_uids=15039
0.0293142	2.28933	XM_127961|MM8|transcript|chr15|10391488|10415326|ExemplarFor 'XM_127961'; gene_id '78244'; transcript_id 'XM_127961'; gene_name '4930461P20Rik'; alt '9930116P15Rik'; RIKEN cDNA 4930461P20 gene|http://www.ncbi.nlm.nih.gov/entrez/query.fcgi?db=gene&cmd=Retrieve&dopt=full_report&list_uids=78244
0.0180255	2.28787	NM_153563|MM8|transcript|chr3|107740587|107759730|ExemplarFor 'NM_153563'; gene_id '229707'; transcript_id 'NM_153563'; gene_name '6330569M22Rik'; alt '6530401O14Rik|MGC38111'; RIKEN cDNA 6330569M22 gene|http://www.ncbi.nlm.nih.gov/entrez/query.fcgi?db=gene&cmd=Retrieve&dopt=full_report&list_uids=229707
0.00460814	2.28636	NM_022028|MM8|transcript|chr12|70883616|70905607|ExemplarFor 'NM_022028'; gene_id '64010'; transcript_id 'NM_022028'; gene_name 'Sav1'; alt '1700040G09Rik|Sav|WW45|Wwp3|Wwp4'; salvador homolog 1 (Drosophila)|http://www.ncbi.nlm.nih.gov/entrez/query.fcgi?db=gene&cmd=Retrieve&dopt=full_report&list_uids=64010
0.00240496	2.28299	XM_897204|MM8|transcript|chrX|99365538|99368242|ExemplarFor 'XM_897204'; gene_id '621205'; transcript_id 'XM_897204'; gene_name 'LOC621205'; alt '-'; similar to constitutive photomorphogenic protein 1|http://www.ncbi.nlm.nih.gov/entrez/query.fcgi?db=gene&cmd=Retrieve&dopt=full_report&list_uids=621205
0.00231479	2.27883	NM_019756|MM8|transcript|chr11|86361202|86383555|ExemplarFor 'NM_019756'; gene_id '56427'; transcript_id 'NM_019756'; gene_name 'Tubd1'; alt '4930550G19Rik|Tubd'; tubulin, delta 1|http://www.ncbi.nlm.nih.gov/entrez/query.fcgi?db=gene&cmd=Retrieve&dopt=full_report&list_uids=56427
0.00773272	2.27613	NM_008905|MM8|transcript|chr7|107386442|107536062|ExemplarFor 'NM_008905'; gene_id '19024'; transcript_id 'NM_008905'; gene_name 'Ppfibp2'; alt 'Cclp1|MGC117695'; protein tyrosine phosphatase, receptor-type, F interacting protein, binding protein 2|http://www.ncbi.nlm.nih.gov/entrez/query.fcgi?db=gene&cmd=Retrieve&dopt=full_report&list_uids=19024
0.0231827	2.27333	XM_127535|MM8|transcript|chr13|105751521|105937335|ExemplarFor 'XM_127535'; gene_id '67285'; transcript_id 'XM_127535'; gene_name 'Sdccag10'; alt '3110009E13Rik|NY-CO-10'; serologically defined colon cancer antigen 10|http://www.ncbi.nlm.nih.gov/entrez/query.fcgi?db=gene&cmd=Retrieve&dopt=full_report&list_uids=67285
0.00193103	2.26979	NM_138757|MM8|transcript|chr6|146506801|146534929|ExemplarFor 'NM_138757'; gene_id '71177'; transcript_id 'NM_138757'; gene_name '4933424B01Rik'; alt 'MGC28965'; RIKEN cDNA 4933424B01 gene|http://www.ncbi.nlm.nih.gov/entrez/query.fcgi?db=gene&cmd=Retrieve&dopt=full_report&list_uids=71177
0.0115518	2.26707	NM_009561|MM8|transcript|chr7|23999805|24008350|ExemplarFor 'NM_009561'; gene_id '22719'; transcript_id 'NM_009561'; gene_name 'Zfp61'; alt '-'; zinc finger protein 61|http://www.ncbi.nlm.nih.gov/entrez/query.fcgi?db=gene&cmd=Retrieve&dopt=full_report&list_uids=22719
0.0213041	2.2659	NM_178635|MM8|transcript|chr7|98761943|99016305|ExemplarFor 'NM_178635'; gene_id '78610'; transcript_id 'NM_178635'; gene_name 'Uvrag'; alt '9530039D02Rik|AI648770|Uvrag1'; UV radiation resistance associated gene|http://www.ncbi.nlm.nih.gov/entrez/query.fcgi?db=gene&cmd=Retrieve&dopt=full_report&list_uids=78610
0.00906576	2.2627	XM_483931|MM8|transcript|chr10|82128805|82171191|ExemplarFor 'XM_483931'; gene_id '67933'; transcript_id 'XM_483931'; gene_name 'Hcfc2'; alt '1700129L13Rik|AU019838'; host cell factor C2|http://www.ncbi.nlm.nih.gov/entrez/query.fcgi?db=gene&cmd=Retrieve&dopt=full_report&list_uids=67933
0.00326713	2.25852	XM_898330|MM8|transcript|chr17|78689400|78740439|ExemplarFor 'XM_898330'; gene_id '320473'; transcript_id 'XM_898330'; gene_name 'A230048G03Rik'; alt '2010013B10Rik|AV071430|D330050P16Rik|KIAA1414|MGC77977|mKIAA1414'; RIKEN cDNA A230048G03 gene|http://www.ncbi.nlm.nih.gov/entrez/query.fcgi?db=gene&cmd=Retrieve&dopt=full_report&list_uids=320473
0.030629	2.25458	XM_901854|MM8|transcript|chr19|46109849|46126230|ExemplarFor 'XM_901854'; gene_id '226169'; transcript_id 'XM_901854'; gene_name 'Pprc1'; alt 'A930018M19|BC013720|MGC12121|PRC|mKIAA0595'; peroxisome proliferative activated receptor, gamma, coactivator-related 1|http://www.ncbi.nlm.nih.gov/entrez/query.fcgi?db=gene&cmd=Retrieve&dopt=full_report&list_uids=226169
0.0119759	2.25403	NM_013782|MM8|transcript|chr7|140982605|141007474|ExemplarFor 'NM_013782'; gene_id '27388'; transcript_id 'NM_013782'; gene_name 'Ptdss2'; alt 'AI481134|AI988017|PSS2'; phosphatidylserine synthase 2|http://www.ncbi.nlm.nih.gov/entrez/query.fcgi?db=gene&cmd=Retrieve&dopt=full_report&list_uids=27388
0.00357845	2.25363	NM_024255|MM8|transcript|chr4|59675743|59712121|ExemplarFor 'NM_024255'; gene_id '72479'; transcript_id 'NM_024255'; gene_name 'Hsdl2'; alt '2610207I16Rik'; hydroxysteroid dehydrogenase like 2|http://www.ncbi.nlm.nih.gov/entrez/query.fcgi?db=gene&cmd=Retrieve&dopt=full_report&list_uids=72479
0.00878226	2.25317	NM_172662|MM8|transcript|chr2|44386430|44683631|ExemplarFor 'NM_172662'; gene_id '227835'; transcript_id 'NM_172662'; gene_name 'Gtdc1'; alt 'E330008O22Rik'; glycosyltransferase-like domain containing 1|http://www.ncbi.nlm.nih.gov/entrez/query.fcgi?db=gene&cmd=Retrieve&dopt=full_report&list_uids=227835
0.0125631	2.25069	NM_019482|MM8|transcript|chr9|14756177|14795871|ExemplarFor 'NM_019482'; gene_id '55991'; transcript_id 'NM_019482'; gene_name 'Panx1'; alt 'AI847747'; pannexin 1|http://www.ncbi.nlm.nih.gov/entrez/query.fcgi?db=gene&cmd=Retrieve&dopt=full_report&list_uids=55991
0.00411383	2.2502	NM_020042|MM8|transcript|chr17|48917807|48920997|ExemplarFor 'NM_020042'; gene_id '56738'; transcript_id 'NM_020042'; gene_name 'Mocs1'; alt '3110045D15Rik|AI043170|AW536397'; molybdenum cofactor synthesis 1|http://www.ncbi.nlm.nih.gov/entrez/query.fcgi?db=gene&cmd=Retrieve&dopt=full_report&list_uids=56738
0.0131394	2.24986	NM_145851|MM8|transcript|chr2|180189168|180202873|ExemplarFor 'NM_145851'; gene_id '252966'; transcript_id 'NM_145851'; gene_name 'Cables2'; alt 'ik3-2'; Cdk5 and Abl enzyme substrate 2|http://www.ncbi.nlm.nih.gov/entrez/query.fcgi?db=gene&cmd=Retrieve&dopt=full_report&list_uids=252966
0.00128083	2.24881	NM_133739|MM8|transcript|chr9|7764648|7794854|ExemplarFor 'NM_133739'; gene_id '71929'; transcript_id 'NM_133739'; gene_name 'Tmem123'; alt '2310075C12Rik|MGC102366'; transmembrane protein 123|http://www.ncbi.nlm.nih.gov/entrez/query.fcgi?db=gene&cmd=Retrieve&dopt=full_report&list_uids=71929
0.00182987	2.24619	NM_148926|MM8|transcript|chr17|29732098|29937032|ExemplarFor 'NM_148926'; gene_id '21769'; transcript_id 'NM_148926'; gene_name 'Zfand3'; alt 'AW539211|MGC103362|MGC118625|TEG-27|Tex27'; zinc finger, AN1-type domain 3|http://www.ncbi.nlm.nih.gov/entrez/query.fcgi?db=gene&cmd=Retrieve&dopt=full_report&list_uids=21769
0.00591911	2.24596	NM_024261|MM8|transcript|chr10|5891401|5913936|ExemplarFor 'NM_024261,XM_001052149'; gene_id '73419'; transcript_id 'NM_024261'; gene_name '1700052N19Rik'; alt 'MGC102037'; RIKEN cDNA 1700052N19 gene|http://www.ncbi.nlm.nih.gov/entrez/query.fcgi?db=gene&cmd=Retrieve&dopt=full_report&list_uids=73419
0.0271825	2.24548	NM_013615|MM8|transcript|chr2|29712108|29744548|ExemplarFor 'NM_013615'; gene_id '18286'; transcript_id 'NM_013615'; gene_name 'Odf2'; alt 'AI848335|MMTEST29'; outer dense fiber of sperm tails 2|http://www.ncbi.nlm.nih.gov/entrez/query.fcgi?db=gene&cmd=Retrieve&dopt=full_report&list_uids=18286
0.0398475	2.23877	NM_008402|MM8|transcript|chr2|83525353|83604646|ExemplarFor 'NM_008402'; gene_id '16410'; transcript_id 'NM_008402'; gene_name 'Itgav'; alt '1110004F14Rik|2610028E01Rik|CD51'; integrin alpha V|http://www.ncbi.nlm.nih.gov/entrez/query.fcgi?db=gene&cmd=Retrieve&dopt=full_report&list_uids=16410
0.0135579	2.23702	NM_172803|MM8|transcript|chr12|40956475|41356918|ExemplarFor 'NM_172803'; gene_id '238130'; transcript_id 'NM_172803'; gene_name 'Dock4'; alt '5330406C03|6330411N01Rik|AF263288|C030023J22|mKIAA0716'; dedicator of cytokinesis 4|http://www.ncbi.nlm.nih.gov/entrez/query.fcgi?db=gene&cmd=Retrieve&dopt=full_report&list_uids=238130
0.00750007	2.236	NM_134028|MM8|transcript|chr11|100972010|100977877|ExemplarFor 'NM_134028'; gene_id '103768'; transcript_id 'NM_134028'; gene_name 'Tubg2'; alt 'AI504772|Tubgl'; tubulin, gamma 2|http://www.ncbi.nlm.nih.gov/entrez/query.fcgi?db=gene&cmd=Retrieve&dopt=full_report&list_uids=103768
0.0117797	2.23472	XM_001002429|MM8|transcript|chr18|63111324|63124818|ExemplarFor 'XM_001002429,XM_001002439,XM_001002452'; gene_id '108123'; transcript_id 'XM_001002429'; gene_name 'Napg'; alt '2400003O04Rik|SNARE'; N-ethylmaleimide sensitive fusion protein attachment protein gamma|http://www.ncbi.nlm.nih.gov/entrez/query.fcgi?db=gene&cmd=Retrieve&dopt=full_report&list_uids=108123
0.00213598	2.23285	NM_011135|MM8|transcript|chr8|41991852|42010121|ExemplarFor 'NM_011135'; gene_id '18983'; transcript_id 'NM_011135'; gene_name 'Cnot7'; alt 'AU022737|Caf1|Pop2'; CCR4-NOT transcription complex, subunit 7|http://www.ncbi.nlm.nih.gov/entrez/query.fcgi?db=gene&cmd=Retrieve&dopt=full_report&list_uids=18983
0.0365649	2.23132	NM_019715|MM8|transcript|chr6|72770622|72791436|ExemplarFor 'NM_019715'; gene_id '74287'; transcript_id 'NM_019715'; gene_name 'Kcmf1'; alt '1700094M07Rik|Debt91|Pmcf'; potassium channel modulatory factor 1|http://www.ncbi.nlm.nih.gov/entrez/query.fcgi?db=gene&cmd=Retrieve&dopt=full_report&list_uids=74287
0.00164632	2.22786	NM_010472|MM8|transcript|chr1|82718506|82775299|ExemplarFor 'NM_010472'; gene_id '15463'; transcript_id 'NM_010472'; gene_name 'Hrb'; alt 'AU045498|C130049H11Rik|C85612|D730048C23Rik|RAB|Rip'; HIV-1 Rev binding protein|http://www.ncbi.nlm.nih.gov/entrez/query.fcgi?db=gene&cmd=Retrieve&dopt=full_report&list_uids=15463
0.0106079	2.21491	NM_178058|MM8|transcript|chr10|61110667|61134617|ExemplarFor 'NM_178058'; gene_id '71361'; transcript_id 'NM_178058'; gene_name 'Amid'; alt '5430437E11Rik|D730001I10Rik|PRG3'; apoptosis-inducing factor (AIF)-like mitochondrion-associated inducer of death|http://www.ncbi.nlm.nih.gov/entrez/query.fcgi?db=gene&cmd=Retrieve&dopt=full_report&list_uids=71361
0.0346635	2.21462	NM_026981|MM8|transcript|chr2|125843615|125856717|ExemplarFor 'NM_026981'; gene_id '69185'; transcript_id 'NM_026981'; gene_name 'Dtwd1'; alt '1810033A06Rik'; DTW domain containing 1|http://www.ncbi.nlm.nih.gov/entrez/query.fcgi?db=gene&cmd=Retrieve&dopt=full_report&list_uids=69185
0.0312822	2.20691	NM_175403|MM8|transcript|chr5|115406089|115419145|ExemplarFor 'NM_175403'; gene_id '109154'; transcript_id 'NM_175403'; gene_name '2410014A08Rik'; alt 'AI850530|ESTM19|X83352|mKIAA0152'; RIKEN cDNA 2410014A08 gene|http://www.ncbi.nlm.nih.gov/entrez/query.fcgi?db=gene&cmd=Retrieve&dopt=full_report&list_uids=109154
0.000904273	2.20331	NM_029248|MM8|transcript|chr9|15056652|15062497|ExemplarFor 'NM_029248'; gene_id '75316'; transcript_id 'NM_029248'; gene_name 'Josd3'; alt '2810003M17Rik|4930553M18Rik|5930426I11Rik|MGC117821'; Josephin domain containing 3|http://www.ncbi.nlm.nih.gov/entrez/query.fcgi?db=gene&cmd=Retrieve&dopt=full_report&list_uids=75316
0.00269856	2.19965	NM_013770|MM8|transcript|chr11|120307961|120315256|ExemplarFor 'NM_013770'; gene_id '27376'; transcript_id 'NM_013770'; gene_name 'Slc25a10'; alt 'Dic'; solute carrier family 25 (mitochondrial carrier, dicarboxylate transporter), member 10|http://www.ncbi.nlm.nih.gov/entrez/query.fcgi?db=gene&cmd=Retrieve&dopt=full_report&list_uids=27376
0.00735439	2.19905	NM_015762|MM8|transcript|chr10|82288977|82327511|ExemplarFor 'NM_015762'; gene_id '50493'; transcript_id 'NM_015762'; gene_name 'Txnrd1'; alt 'TR|TR1|Tgr|TrxR1'; thioredoxin reductase 1|http://www.ncbi.nlm.nih.gov/entrez/query.fcgi?db=gene&cmd=Retrieve&dopt=full_report&list_uids=50493
0.0262555	2.19618	NM_145158|MM8|transcript|chr17|71154354|71216323|ExemplarFor 'NM_145158'; gene_id '246707'; transcript_id 'NM_145158'; gene_name 'Emilin2'; alt 'FOAP-10'; elastin microfibril interfacer 2|http://www.ncbi.nlm.nih.gov/entrez/query.fcgi?db=gene&cmd=Retrieve&dopt=full_report&list_uids=246707
0.0164169	2.19127	NM_134095|MM8|transcript|chr15|81819777|81843395|ExemplarFor 'NM_134095'; gene_id '28075'; transcript_id 'NM_134095'; gene_name 'D15Wsu75e'; alt 'AI427858|AI850401'; DNA segment, Chr 15, Wayne State University 75, expressed|http://www.ncbi.nlm.nih.gov/entrez/query.fcgi?db=gene&cmd=Retrieve&dopt=full_report&list_uids=28075
0.00819369	2.18934	NM_174875|MM8|transcript|chrX|136303280|136410638|ExemplarFor 'NM_174875,XM_984078'; gene_id '103003'; transcript_id 'NM_174875'; gene_name 'Atg4a'; alt 'AI627006|AV169859|Apg4a|Atg4al|Autl2|MGC107179'; autophagy-related 4A (yeast)|http://www.ncbi.nlm.nih.gov/entrez/query.fcgi?db=gene&cmd=Retrieve&dopt=full_report&list_uids=103003
0.00606003	2.18849	NM_019660|MM8|transcript|chr4|123407315|123414553|ExemplarFor 'NM_019660'; gene_id '56309'; transcript_id 'NM_019660'; gene_name 'Mycbp'; alt '5730488M09Rik|AW552132|AW742590|Amy-1'; c-myc binding protein|http://www.ncbi.nlm.nih.gov/entrez/query.fcgi?db=gene&cmd=Retrieve&dopt=full_report&list_uids=56309
0.0146805	2.18844	XM_001000358|MM8|transcript|chr11|97904632|97944675|ExemplarFor 'XM_001000358,XM_126674,XM_895145,XM_903028,XM_903032,XM_903033'; gene_id '72194'; transcript_id 'XM_001000358'; gene_name 'Fbxl20'; alt '2610511F20Rik|AL117906|C86145|Fbl2|KIAA4147|mKIAA4147'; F-box and leucine-rich repeat protein 20|http://www.ncbi.nlm.nih.gov/entrez/query.fcgi?db=gene&cmd=Retrieve&dopt=full_report&list_uids=72194
0.00594299	2.18773	NM_019480|MM8|transcript|chr15|44449678|44470986|ExemplarFor 'NM_019480'; gene_id '55960'; transcript_id 'NM_019480'; gene_name 'Ebag9'; alt 'MGC118417|Rcas1'; estrogen receptor-binding fragment-associated gene 9|http://www.ncbi.nlm.nih.gov/entrez/query.fcgi?db=gene&cmd=Retrieve&dopt=full_report&list_uids=55960
0.0323141	2.18738	NM_153514|MM8|transcript|chr14|68520071|68540550|ExemplarFor 'NM_153514'; gene_id '246710'; transcript_id 'NM_153514'; gene_name 'Rhobtb2'; alt 'Dbc2|E130206H14Rik|MGC28699|mKIAA0717'; Rho-related BTB domain containing 2|http://www.ncbi.nlm.nih.gov/entrez/query.fcgi?db=gene&cmd=Retrieve&dopt=full_report&list_uids=246710
0.0036221	2.17427	NM_172054|MM8|transcript|chr1|37929735|37941751|ExemplarFor 'NM_172054'; gene_id '98258'; transcript_id 'NM_172054'; gene_name 'Txndc9'; alt 'AI098020|APACD'; thioredoxin domain containing 9|http://www.ncbi.nlm.nih.gov/entrez/query.fcgi?db=gene&cmd=Retrieve&dopt=full_report&list_uids=98258
0.0376617	2.17304	NM_181517|MM8|transcript|chr7|109809601|109846291|ExemplarFor 'NM_181517'; gene_id '233726'; transcript_id 'NM_181517'; gene_name 'Ipo7'; alt 'A330055O14Rik|C330016G14|Imp7|Ranbp7'; importin 7|http://www.ncbi.nlm.nih.gov/entrez/query.fcgi?db=gene&cmd=Retrieve&dopt=full_report&list_uids=233726
0.00443626	2.17303	XM_131162|MM8|transcript|chr3|117773500|117860940|ExemplarFor 'XM_131162'; gene_id '76561'; transcript_id 'XM_131162'; gene_name 'Snx7'; alt '2510028H01Rik|MGC107328'; sorting nexin 7|http://www.ncbi.nlm.nih.gov/entrez/query.fcgi?db=gene&cmd=Retrieve&dopt=full_report&list_uids=76561
0.000202201	2.17085	XM_194358|MM8|transcript|chr7|65988464|66052748|ExemplarFor 'XM_194358'; gene_id '269941'; transcript_id 'XM_194358'; gene_name 'Chsy1'; alt 'KIAA0990|mKIAA0990'; carbohydrate (chondroitin) synthase 1|http://www.ncbi.nlm.nih.gov/entrez/query.fcgi?db=gene&cmd=Retrieve&dopt=full_report&list_uids=269941
0.0162935	2.16831	NM_145827|MM8|transcript|chr11|59358880|59383151|ExemplarFor 'NM_145827'; gene_id '216799'; transcript_id 'NM_145827'; gene_name 'Cias1'; alt 'AGTAVPRL|AII/AVP|FCAS|FCU|MWS|Mmig1|NALP3|Pypaf1'; cold autoinflammatory syndrome 1 homolog (human)|http://www.ncbi.nlm.nih.gov/entrez/query.fcgi?db=gene&cmd=Retrieve&dopt=full_report&list_uids=216799
0.0284069	2.16578	XM_358357|MM8|transcript|chr5|65902004|65976991|ExemplarFor 'XM_358357,XM_900530'; gene_id '71521'; transcript_id 'XM_358357'; gene_name '9030416H16Rik'; alt 'E230024D05Rik|mKIAA0648'; RIKEN cDNA 9030416H16 gene|http://www.ncbi.nlm.nih.gov/entrez/query.fcgi?db=gene&cmd=Retrieve&dopt=full_report&list_uids=71521
0.0206613	2.16518	NM_146105|MM8|transcript|chr1|181383203|181464148|ExemplarFor 'NM_146105'; gene_id '226744'; transcript_id 'NM_146105'; gene_name '9630058J23Rik'; alt 'MGC31547'; RIKEN cDNA 9630058J23 gene|http://www.ncbi.nlm.nih.gov/entrez/query.fcgi?db=gene&cmd=Retrieve&dopt=full_report&list_uids=226744
0.00472871	2.1569	NM_153779|MM8|transcript|chr10|61116005|61134010|ExemplarFor 'NM_153779'; gene_id '71361'; transcript_id 'NM_153779'; gene_name 'Amid'; alt '5430437E11Rik|D730001I10Rik|PRG3'; apoptosis-inducing factor (AIF)-like mitochondrion-associated inducer of death|http://www.ncbi.nlm.nih.gov/entrez/query.fcgi?db=gene&cmd=Retrieve&dopt=full_report&list_uids=71361
0.0230451	2.15284	NM_007395|MM8|transcript|chr15|101002158|101040635|ExemplarFor 'NM_007395'; gene_id '11479'; transcript_id 'NM_007395'; gene_name 'Acvr1b'; alt '6820432J04|ActR-IB|ActRIB|Acvrlk4|Alk4|SKR2'; activin A receptor, type 1B|http://www.ncbi.nlm.nih.gov/entrez/query.fcgi?db=gene&cmd=Retrieve&dopt=full_report&list_uids=11479
0.0497761	2.15063	NM_145220|MM8|transcript|chr10|83029831|83078463|ExemplarFor 'NM_145220'; gene_id '216190'; transcript_id 'NM_145220'; gene_name 'Dip3b'; alt '-'; Dip3 beta|http://www.ncbi.nlm.nih.gov/entrez/query.fcgi?db=gene&cmd=Retrieve&dopt=full_report&list_uids=216190
0.0420628	2.14997	NM_021327|MM8|transcript|chr11|54754209|54806335|ExemplarFor 'NM_021327'; gene_id '57783'; transcript_id 'NM_021327'; gene_name 'Tnip1'; alt 'ABIN|ABIN1|AU018810|Naf1|Nef|VAN'; TNFAIP3 interacting protein 1|http://www.ncbi.nlm.nih.gov/entrez/query.fcgi?db=gene&cmd=Retrieve&dopt=full_report&list_uids=57783
0.00954532	2.1498	NM_001033145|MM8|transcript|chr9|94328874|94347162|ExemplarFor 'NM_001033145'; gene_id '68861'; transcript_id 'NM_001033145'; gene_name '1190002N15Rik'; alt '-'; RIKEN cDNA 1190002N15 gene|http://www.ncbi.nlm.nih.gov/entrez/query.fcgi?db=gene&cmd=Retrieve&dopt=full_report&list_uids=68861
0.00369249	2.14801	NM_007924|MM8|transcript|chr8|73468690|73521813|ExemplarFor 'NM_007924'; gene_id '13716'; transcript_id 'NM_007924'; gene_name 'Ell'; alt 'Ell1|Men'; elongation factor RNA polymerase II|http://www.ncbi.nlm.nih.gov/entrez/query.fcgi?db=gene&cmd=Retrieve&dopt=full_report&list_uids=13716
0.00641949	2.1439	NM_001002012|MM8|transcript|chr12|77323015|77325778|ExemplarFor 'NM_001002012,NM_008301'; gene_id '15512'; transcript_id 'NM_001002012'; gene_name 'Hspa2'; alt '70kDa|HSP70.2|HSP70A2|Hsp70-2|MGC58299|MGC7795'; heat shock protein 2|http://www.ncbi.nlm.nih.gov/entrez/query.fcgi?db=gene&cmd=Retrieve&dopt=full_report&list_uids=15512
0.0416	2.14357	NM_144528|MM8|transcript|chr10|79161667|79170053|ExemplarFor 'NM_144528'; gene_id '70294'; transcript_id 'NM_144528'; gene_name 'Rnf126'; alt '2610010O19Rik'; ring finger protein 126|http://www.ncbi.nlm.nih.gov/entrez/query.fcgi?db=gene&cmd=Retrieve&dopt=full_report&list_uids=70294
0.0156879	2.14299	NM_010852|MM8|transcript|chr2|124780314|124808316|ExemplarFor 'NM_010852'; gene_id '17876'; transcript_id 'NM_010852'; gene_name 'Myef2'; alt '9430071B01|mKIAA1341'; myelin basic protein expression factor 2, repressor|http://www.ncbi.nlm.nih.gov/entrez/query.fcgi?db=gene&cmd=Retrieve&dopt=full_report&list_uids=17876
0.00305797	2.1404	NM_030210|MM8|transcript|chr5|125765333|125806864|ExemplarFor 'NM_030210'; gene_id '78894'; transcript_id 'NM_030210'; gene_name 'Aacs'; alt '2210408B16Rik|SUR5'; acetoacetyl-CoA synthetase|http://www.ncbi.nlm.nih.gov/entrez/query.fcgi?db=gene&cmd=Retrieve&dopt=full_report&list_uids=78894
0.00166661	2.13891	NM_023858|MM8|transcript|chr9|13498806|13556194|ExemplarFor 'NM_023858'; gene_id '77116'; transcript_id 'NM_023858'; gene_name 'Mtmr2'; alt '6030445P13Rik'; myotubularin related protein 2|http://www.ncbi.nlm.nih.gov/entrez/query.fcgi?db=gene&cmd=Retrieve&dopt=full_report&list_uids=77116
0.00101221	2.13649	NM_021412|MM8|transcript|chr10|128193921|128202417|ExemplarFor 'NM_021412'; gene_id '58223'; transcript_id 'NM_021412'; gene_name 'Mmp19'; alt 'MGC123370'; matrix metallopeptidase 19|http://www.ncbi.nlm.nih.gov/entrez/query.fcgi?db=gene&cmd=Retrieve&dopt=full_report&list_uids=58223
0.000217491	2.13629	NM_009466|MM8|transcript|chr5|65692355|65714977|ExemplarFor 'NM_009466'; gene_id '22235'; transcript_id 'NM_009466'; gene_name 'Ugdh'; alt 'Udpgdh'; UDP-glucose dehydrogenase|http://www.ncbi.nlm.nih.gov/entrez/query.fcgi?db=gene&cmd=Retrieve&dopt=full_report&list_uids=22235
0.0118247	2.13362	NM_001033435|MM8|transcript|chr11|106567357|106583658|ExemplarFor 'NM_001033435'; gene_id '380732'; transcript_id 'NM_001033435'; gene_name 'Gm885'; alt '-'; gene model 885, (NCBI)|http://www.ncbi.nlm.nih.gov/entrez/query.fcgi?db=gene&cmd=Retrieve&dopt=full_report&list_uids=380732
0.0141157	2.13359	NM_138756|MM8|transcript|chr9|96886362|96920393|ExemplarFor 'NM_138756'; gene_id '192287'; transcript_id 'NM_138756'; gene_name 'Slc25a36'; alt 'C330005L02Rik'; solute carrier family 25, member 36|http://www.ncbi.nlm.nih.gov/entrez/query.fcgi?db=gene&cmd=Retrieve&dopt=full_report&list_uids=192287
0.0187596	2.13209	NM_019702|MM8|transcript|chr10|20996766|21058314|ExemplarFor 'NM_019702'; gene_id '56422'; transcript_id 'NM_019702'; gene_name 'Hbs1l'; alt '2810035F15Rik|AI326327|eRFS'; Hbs1-like (S. cerevisiae)|http://www.ncbi.nlm.nih.gov/entrez/query.fcgi?db=gene&cmd=Retrieve&dopt=full_report&list_uids=56422
0.00189641	2.13161	NM_025907|MM8|transcript|chr14|30307806|30323986|ExemplarFor 'NM_025907'; gene_id '67011'; transcript_id 'NM_025907'; gene_name 'Mettl6'; alt '1600013P15Rik|AI467521|AU020711'; methyltransferase like 6|http://www.ncbi.nlm.nih.gov/entrez/query.fcgi?db=gene&cmd=Retrieve&dopt=full_report&list_uids=67011
0.0131391	2.12932	NM_028399|MM8|transcript|chr1|129601709|129632383|ExemplarFor 'NM_028399'; gene_id '72949'; transcript_id 'NM_028399'; gene_name 'Ccnt2'; alt '2900041I18Rik|C81304'; cyclin T2|http://www.ncbi.nlm.nih.gov/entrez/query.fcgi?db=gene&cmd=Retrieve&dopt=full_report&list_uids=72949
0.00549755	2.12867	NM_146043|MM8|transcript|chr13|51113394|51161691|ExemplarFor 'NM_146043'; gene_id '20729'; transcript_id 'NM_146043'; gene_name 'Spin'; alt 'AA553322|AA673430|MGC27756'; spindlin|http://www.ncbi.nlm.nih.gov/entrez/query.fcgi?db=gene&cmd=Retrieve&dopt=full_report&list_uids=20729
0.0119646	2.12855	NM_001033279|MM8|transcript|chr17|27481413|27548131|ExemplarFor 'NM_001033279'; gene_id '224647'; transcript_id 'NM_001033279'; gene_name 'D17Wsu92e'; alt 'AU020189|C030010A15|C80239'; DNA segment, Chr 17, Wayne State University 92, expressed|http://www.ncbi.nlm.nih.gov/entrez/query.fcgi?db=gene&cmd=Retrieve&dopt=full_report&list_uids=224647
0.0414505	2.12702	NM_009120|MM8|transcript|chr10|61075677|61088654|ExemplarFor 'NM_009120'; gene_id '20224'; transcript_id 'NM_009120'; gene_name 'Sar1a'; alt '1600019H17Rik|Sara|Sara1'; SAR1 gene homolog A (S. cerevisiae)|http://www.ncbi.nlm.nih.gov/entrez/query.fcgi?db=gene&cmd=Retrieve&dopt=full_report&list_uids=20224
0.0397263	2.12535	NM_007715|MM8|transcript|chr5|77286951|77379323|ExemplarFor 'NM_007715'; gene_id '12753'; transcript_id 'NM_007715'; gene_name 'Clock'; alt '5330400M04Rik|mKIAA0334'; circadian locomoter output cycles kaput|http://www.ncbi.nlm.nih.gov/entrez/query.fcgi?db=gene&cmd=Retrieve&dopt=full_report&list_uids=12753
0.04428	2.1243	NM_178599|MM8|transcript|chr5|72436134|72447318|ExemplarFor 'NM_178599'; gene_id '27784'; transcript_id 'NM_178599'; gene_name 'Commd8'; alt 'C77770|D5Buc26e|MGC106259'; COMM domain containing 8|http://www.ncbi.nlm.nih.gov/entrez/query.fcgi?db=gene&cmd=Retrieve&dopt=full_report&list_uids=27784
0.00322031	2.11246	XM_976361|MM8|transcript|chr5|130504446|130528468|ExemplarFor 'XM_976361,XM_976396,XM_976434'; gene_id '71667'; transcript_id 'XM_976361'; gene_name '0610007L01Rik'; alt 'A930023A16Rik|AW557951|G430067H08Rik'; RIKEN cDNA 0610007L01 gene|http://www.ncbi.nlm.nih.gov/entrez/query.fcgi?db=gene&cmd=Retrieve&dopt=full_report&list_uids=71667
0.029321	2.10963	NM_175121|MM8|transcript|chr15|96515425|96527732|ExemplarFor 'NM_175121'; gene_id '67760'; transcript_id 'NM_175121'; gene_name 'Slc38a2'; alt '5033402L14Rik|AI316867|ATA2|SAT2|mKIAA1382'; solute carrier family 38, member 2|http://www.ncbi.nlm.nih.gov/entrez/query.fcgi?db=gene&cmd=Retrieve&dopt=full_report&list_uids=67760
0.0064178	2.10918	NM_183149|MM8|transcript|chr17|24397351|24409616|ExemplarFor 'NM_183149'; gene_id '213753'; transcript_id 'NM_183149'; gene_name 'Zfp598'; alt 'BC023040'; zinc finger protein 598|http://www.ncbi.nlm.nih.gov/entrez/query.fcgi?db=gene&cmd=Retrieve&dopt=full_report&list_uids=213753
0.0025584	2.10872	NM_022011|MM8|transcript|chr13|101568841|101592824|ExemplarFor 'NM_022011'; gene_id '23894'; transcript_id 'NM_022011'; gene_name 'Gtf2h2'; alt '44kDa|Btf2p44|p44'; general transcription factor II H, polypeptide 2|http://www.ncbi.nlm.nih.gov/entrez/query.fcgi?db=gene&cmd=Retrieve&dopt=full_report&list_uids=23894
0.0433804	2.10773	XM_356640|MM8|transcript|chr13|5215030|5215291|ExemplarFor 'XM_356640'; gene_id '382720'; transcript_id 'XM_356640'; gene_name 'LOC382720'; alt '-'; similar to liver glycogen phosphorylase|http://www.ncbi.nlm.nih.gov/entrez/query.fcgi?db=gene&cmd=Retrieve&dopt=full_report&list_uids=382720
0.0462356	2.10569	NM_130864|MM8|transcript|chr9|119189991|119198993|ExemplarFor 'NM_130864'; gene_id '113868'; transcript_id 'NM_130864'; gene_name 'Acaa1a'; alt 'Acaa|Acaa1|D9Ertd25e|MGC7090|PTL'; acetyl-Coenzyme A acyltransferase 1A|http://www.ncbi.nlm.nih.gov/entrez/query.fcgi?db=gene&cmd=Retrieve&dopt=full_report&list_uids=113868
0.00141529	2.10529	NM_178576|MM8|transcript|chr5|145420750|145435567|ExemplarFor 'NM_178576'; gene_id '54188'; transcript_id 'NM_178576'; gene_name 'Cpsf4'; alt '30kDa|C79664|MGC36996'; cleavage and polyadenylation specific factor 4|http://www.ncbi.nlm.nih.gov/entrez/query.fcgi?db=gene&cmd=Retrieve&dopt=full_report&list_uids=54188
0.0476786	2.10209	NM_027135|MM8|transcript|chr3|123259517|123357658|ExemplarFor 'NM_027135'; gene_id '69608'; transcript_id 'NM_027135'; gene_name 'Sec24d'; alt '2310020L09Rik|Gm1349'; SEC24 related gene family, member D (S. cerevisiae)|http://www.ncbi.nlm.nih.gov/entrez/query.fcgi?db=gene&cmd=Retrieve&dopt=full_report&list_uids=69608
0.000623945	2.10178	NM_026275|MM8|transcript|chr4|41324691|41382041|ExemplarFor 'NM_026275'; gene_id '67615'; transcript_id 'NM_026275'; gene_name 'Ube2r2'; alt '1200003M11Rik|Cdc34b|Ubc3b'; ubiquitin-conjugating enzyme E2R 2|http://www.ncbi.nlm.nih.gov/entrez/query.fcgi?db=gene&cmd=Retrieve&dopt=full_report&list_uids=67615
0.0214198	2.10138	NM_009011|MM8|transcript|chr4|55371156|55412312|ExemplarFor 'NM_009011'; gene_id '19359'; transcript_id 'NM_009011'; gene_name 'Rad23b'; alt '0610007D13Rik|AV001138|mHR23B|p58'; RAD23b homolog (S. cerevisiae)|http://www.ncbi.nlm.nih.gov/entrez/query.fcgi?db=gene&cmd=Retrieve&dopt=full_report&list_uids=19359
0.0169727	2.09696	NM_008385|MM8|transcript|chr4|124244181|124303815|ExemplarFor 'NM_008385'; gene_id '16330'; transcript_id 'NM_008385'; gene_name 'Inpp5b'; alt '75kDa|AW260155|INPP5P'; inositol polyphosphate-5-phosphatase B|http://www.ncbi.nlm.nih.gov/entrez/query.fcgi?db=gene&cmd=Retrieve&dopt=full_report&list_uids=16330
0.000420303	2.09639	XM_978179|MM8|transcript|chr16|8745964|8774794|ExemplarFor 'XM_978179'; gene_id '69053'; transcript_id 'XM_978179'; gene_name '1810013L24Rik'; alt '1110017P05Rik|3010002C02Rik|AA792997|AW124177|R74903'; RIKEN cDNA 1810013L24 gene|http://www.ncbi.nlm.nih.gov/entrez/query.fcgi?db=gene&cmd=Retrieve&dopt=full_report&list_uids=69053
0.0339824	2.09123	NM_026835|MM8|transcript|chr19|11653651|11671831|ExemplarFor 'NM_026835'; gene_id '68774'; transcript_id 'NM_026835'; gene_name 'Ms4a6d'; alt '1110058E16Rik|AI447446|Ms4a11'; membrane-spanning 4-domains, subfamily A, member 6D|http://www.ncbi.nlm.nih.gov/entrez/query.fcgi?db=gene&cmd=Retrieve&dopt=full_report&list_uids=68774
0.00342131	2.08903	NM_007406|MM8|transcript|chr8|91162507|91219144|ExemplarFor 'NM_007406'; gene_id '11513'; transcript_id 'NM_007406'; gene_name 'Adcy7'; alt 'AA407758'; adenylate cyclase 7|http://www.ncbi.nlm.nih.gov/entrez/query.fcgi?db=gene&cmd=Retrieve&dopt=full_report&list_uids=11513
0.0176259	2.08779	NM_001015507|MM8|transcript|chr9|106680076|106738533|ExemplarFor 'NM_001015507'; gene_id '321006'; transcript_id 'NM_001015507'; gene_name 'B930007L02Rik'; alt 'AI447437|mKIAA0800'; RIKEN cDNA B930007L02 gene|http://www.ncbi.nlm.nih.gov/entrez/query.fcgi?db=gene&cmd=Retrieve&dopt=full_report&list_uids=321006
0.0335985	2.08422	NM_011529|MM8|transcript|chr2|61379424|61454950|ExemplarFor 'NM_011529'; gene_id '21353'; transcript_id 'NM_011529'; gene_name 'Tank'; alt 'C86182|E430026L09Rik|I-TRAF'; TRAF family member-associated Nf-kappa B activator|http://www.ncbi.nlm.nih.gov/entrez/query.fcgi?db=gene&cmd=Retrieve&dopt=full_report&list_uids=21353
0.00701555	2.08225	XM_973007|MM8|transcript|chr4|131174865|131187559|ExemplarFor 'XM_973007'; gene_id '636291'; transcript_id 'XM_973007'; gene_name 'LOC636291'; alt '-'; similar to phosphatidylinositol 3-kinase, catalytic, beta polypeptide|http://www.ncbi.nlm.nih.gov/entrez/query.fcgi?db=gene&cmd=Retrieve&dopt=full_report&list_uids=636291
3.67e-05	2.08097	NM_010497|MM8|transcript|chr1|65092903|65113390|ExemplarFor 'NM_010497'; gene_id '15926'; transcript_id 'NM_010497'; gene_name 'Idh1'; alt 'AI314845|AI788952|E030024J03Rik|IDPc|Id-1|Idh-1|MGC115782'; isocitrate dehydrogenase 1 (NADP+), soluble|http://www.ncbi.nlm.nih.gov/entrez/query.fcgi?db=gene&cmd=Retrieve&dopt=full_report&list_uids=15926
0.00301404	2.08072	NM_001024205|MM8|transcript|chr11|77502349|77534161|ExemplarFor 'NM_001024205'; gene_id '68564'; transcript_id 'NM_001024205'; gene_name 'Nufip2'; alt '1110001M19Rik|9530056D24Rik|AI256692|AI461731|PIG1|mKIAA1321'; nuclear fragile X mental retardation protein interacting protein 2|http://www.ncbi.nlm.nih.gov/entrez/query.fcgi?db=gene&cmd=Retrieve&dopt=full_report&list_uids=68564
0.00318119	2.08012	NM_016883|MM8|transcript|chrX|136294901|136303045|ExemplarFor 'NM_016883'; gene_id '53380'; transcript_id 'NM_016883'; gene_name 'Psmd10'; alt 'AW554874'; proteosome (prosome, macropain) 26S subunit, non-ATPase, 10|http://www.ncbi.nlm.nih.gov/entrez/query.fcgi?db=gene&cmd=Retrieve&dopt=full_report&list_uids=53380
0.0111306	2.07993	NM_145066|MM8|transcript|chr6|13785070|13789848|ExemplarFor 'NM_145066'; gene_id '64450'; transcript_id 'NM_145066'; gene_name 'Gpr85'; alt '2900026B03Rik|DKFZp761L08121'; G protein-coupled receptor 85|http://www.ncbi.nlm.nih.gov/entrez/query.fcgi?db=gene&cmd=Retrieve&dopt=full_report&list_uids=64450
0.0416916	2.07711	NM_134136|MM8|transcript|chr18|62629528|62674083|ExemplarFor 'NM_134136'; gene_id '107035'; transcript_id 'NM_134136'; gene_name 'Fbxo38'; alt '6030410I24Rik|AU044865|AW214031|Moka|SP329'; F-box protein 38|http://www.ncbi.nlm.nih.gov/entrez/query.fcgi?db=gene&cmd=Retrieve&dopt=full_report&list_uids=107035
0.00287506	2.0766	XM_001000082|MM8|transcript|chr15|100464265|100497536|ExemplarFor 'XM_001000082'; gene_id '668218'; transcript_id 'XM_001000082'; gene_name 'LOC668218'; alt '-'; similar to bridging integrator 2 (predicted)|http://www.ncbi.nlm.nih.gov/entrez/query.fcgi?db=gene&cmd=Retrieve&dopt=full_report&list_uids=668218
0.0406913	2.07311	NM_145968|MM8|transcript|chr17|7764193|7773071|ExemplarFor 'NM_145968'; gene_id '72536'; transcript_id 'NM_145968'; gene_name 'Tagap'; alt '2610315E15Rik|MGC31468'; T-cell activation Rho GTPase-activating protein|http://www.ncbi.nlm.nih.gov/entrez/query.fcgi?db=gene&cmd=Retrieve&dopt=full_report&list_uids=72536
0.00673299	2.07228	NM_011714|MM8|transcript|chr5|135471985|135529194|ExemplarFor 'NM_011714'; gene_id '22385'; transcript_id 'NM_011714'; gene_name 'Baz1b'; alt 'C87820|WSTF|Wbscr9'; bromodomain adjacent to zinc finger domain, 1B|http://www.ncbi.nlm.nih.gov/entrez/query.fcgi?db=gene&cmd=Retrieve&dopt=full_report&list_uids=22385
0.0292873	2.06045	NM_017397|MM8|transcript|chr3|105806334|105815630|ExemplarFor 'NM_017397'; gene_id '53975'; transcript_id 'NM_017397'; gene_name 'Ddx20'; alt 'GEMIN3|dp103'; DEAD (Asp-Glu-Ala-Asp) box polypeptide 20|http://www.ncbi.nlm.nih.gov/entrez/query.fcgi?db=gene&cmd=Retrieve&dopt=full_report&list_uids=53975
0.0321823	2.05695	XM_129972|MM8|transcript|chr1|107817952|107861621|ExemplarFor 'XM_129972,XM_900114'; gene_id '227449'; transcript_id 'XM_129972'; gene_name 'Zcchc2'; alt '9930114B20Rik|AW212015'; zinc finger, CCHC domain containing 2|http://www.ncbi.nlm.nih.gov/entrez/query.fcgi?db=gene&cmd=Retrieve&dopt=full_report&list_uids=227449
0.0252489	2.05068	NM_026448|MM8|transcript|chr5|23610674|23670850|ExemplarFor 'NM_026448'; gene_id '52323'; transcript_id 'NM_026448'; gene_name 'Klhl7'; alt '2700038B03Rik|D5Ertd363e|Klhl6|SBBI26'; kelch-like 7 (Drosophila)|http://www.ncbi.nlm.nih.gov/entrez/query.fcgi?db=gene&cmd=Retrieve&dopt=full_report&list_uids=52323
0.0118216	2.05013	NM_025335|MM8|transcript|chr13|90563972|90581561|ExemplarFor 'NM_025335'; gene_id '66074'; transcript_id 'NM_025335'; gene_name '0610041E09Rik'; alt '5730424F14Rik|AU041184|AW537806'; RIKEN cDNA 0610041E09 gene|http://www.ncbi.nlm.nih.gov/entrez/query.fcgi?db=gene&cmd=Retrieve&dopt=full_report&list_uids=66074
0.00970946	2.04712	NM_134448|MM8|transcript|chr1|33956370|34252174|ExemplarFor 'NM_134448'; gene_id '13518'; transcript_id 'NM_134448'; gene_name 'Dst'; alt '2310001O04Rik|A830042E19Rik|AW554249|BP230|BPAG1-n|Bpag|Bpag1|Macf2|ah|athetoid|dt|mKIAA0728|nmf203|nmf339'; dystonin|http://www.ncbi.nlm.nih.gov/entrez/query.fcgi?db=gene&cmd=Retrieve&dopt=full_report&list_uids=13518
0.0107929	2.04674	NM_007422|MM8|transcript|chr1|179599852|179633184|ExemplarFor 'NM_007422'; gene_id '11566'; transcript_id 'NM_007422'; gene_name 'Adss'; alt 'AI314886|AS|Adss2'; adenylosuccinate synthetase, non muscle|http://www.ncbi.nlm.nih.gov/entrez/query.fcgi?db=gene&cmd=Retrieve&dopt=full_report&list_uids=11566
0.0157472	2.0462	NM_172284|MM8|transcript|chr8|113889862|113914439|ExemplarFor 'NM_172284'; gene_id '234733'; transcript_id 'NM_172284'; gene_name 'Ddx19b'; alt '2810457M08Rik|4921519L13Rik|AW260119'; DEAD (Asp-Glu-Ala-Asp) box polypeptide 19b|http://www.ncbi.nlm.nih.gov/entrez/query.fcgi?db=gene&cmd=Retrieve&dopt=full_report&list_uids=234733
0.0413341	2.04535	NM_010723|MM8|transcript|chr3|144125915|144142357|ExemplarFor 'NM_010723'; gene_id '16911'; transcript_id 'NM_010723'; gene_name 'Lmo4'; alt 'A730077C12Rik|Crp3|Etohi4'; LIM domain only 4|http://www.ncbi.nlm.nih.gov/entrez/query.fcgi?db=gene&cmd=Retrieve&dopt=full_report&list_uids=16911
0.0270713	2.04002	NM_176832|MM8|transcript|chr18|67613577|67674542|ExemplarFor 'NM_176832,NM_194355'; gene_id '68166'; transcript_id 'NM_176832'; gene_name 'Spire1'; alt '6030430B19Rik|AI415299|AU022898|AW550622|Spir-1'; spire homolog 1 (Drosophila)|http://www.ncbi.nlm.nih.gov/entrez/query.fcgi?db=gene&cmd=Retrieve&dopt=full_report&list_uids=68166
0.0307263	2.03544	NM_172695|MM8|transcript|chr4|94061187|94095196|ExemplarFor 'NM_172695'; gene_id '18786'; transcript_id 'NM_172695'; gene_name 'Plaa'; alt '2410007N06|AI536418|AU018445|AW208417|D4Ertd618e|PLAP'; phospholipase A2, activating protein|http://www.ncbi.nlm.nih.gov/entrez/query.fcgi?db=gene&cmd=Retrieve&dopt=full_report&list_uids=18786
0.0308023	2.0335	NM_027143|MM8|transcript|chr14|54839039|54850852|ExemplarFor 'NM_027143'; gene_id '219094'; transcript_id 'NM_027143'; gene_name '9130227C08Rik'; alt '6330555F21|AI605259|mKIAA0323'; RIKEN cDNA 9130227C08Rik gene|http://www.ncbi.nlm.nih.gov/entrez/query.fcgi?db=gene&cmd=Retrieve&dopt=full_report&list_uids=219094
0.00793622	2.02569	XM_001003364|MM8|transcript|chr5|9106742|9124989|ExemplarFor 'XM_001003364'; gene_id '652925'; transcript_id 'XM_001003364'; gene_name '4930420K17Rik'; alt '-'; RIKEN cDNA 4930420K17 gene|http://www.ncbi.nlm.nih.gov/entrez/query.fcgi?db=gene&cmd=Retrieve&dopt=full_report&list_uids=652925
0.001773	2.02464	NM_025278|MM8|transcript|chr6|66826033|66950872|ExemplarFor 'NM_025278'; gene_id '14701'; transcript_id 'NM_025278'; gene_name 'Gng12'; alt '2010305F15Rik|AA536815|AI115529|AI314170|AI842738'; guanine nucleotide binding protein (G protein), gamma 12|http://www.ncbi.nlm.nih.gov/entrez/query.fcgi?db=gene&cmd=Retrieve&dopt=full_report&list_uids=14701
0.0198722	2.02393	NM_178896|MM8|transcript|chr5|73770216|73839921|ExemplarFor 'NM_178896'; gene_id '100737'; transcript_id 'NM_178896'; gene_name 'Dcun1d4'; alt 'AI836376|MGC117952'; DCN1, defective in cullin neddylation 1, domain containing 4 (S. cerevisiae)|http://www.ncbi.nlm.nih.gov/entrez/query.fcgi?db=gene&cmd=Retrieve&dopt=full_report&list_uids=100737
0.0360426	2.0227	NM_180678|MM8|transcript|chr6|54967597|55009078|ExemplarFor 'NM_180678'; gene_id '353172'; transcript_id 'NM_180678'; gene_name 'Gars'; alt 'Sgrp23'; glycyl-tRNA synthetase|http://www.ncbi.nlm.nih.gov/entrez/query.fcgi?db=gene&cmd=Retrieve&dopt=full_report&list_uids=353172
0.0485906	2.0195	NM_177601|MM8|transcript|chr5|20398044|20398694|ExemplarFor 'NM_177601'; gene_id '212090'; transcript_id 'NM_177601'; gene_name 'Tmem60'; alt 'BC027828|MGC38035'; transmembrane protein 60|http://www.ncbi.nlm.nih.gov/entrez/query.fcgi?db=gene&cmd=Retrieve&dopt=full_report&list_uids=212090
0.0186914	2.018	XM_126489|MM8|transcript|chr11|121071583|121125986|ExemplarFor 'XM_126489'; gene_id '68837'; transcript_id 'XM_126489'; gene_name 'Foxk2'; alt '1110054H05Rik|5730434B08Rik|6230415M23Rik'; forkhead box K2|http://www.ncbi.nlm.nih.gov/entrez/query.fcgi?db=gene&cmd=Retrieve&dopt=full_report&list_uids=68837
0.0367562	2.01728	NM_019927|MM8|transcript|chr9|59190601|59284291|ExemplarFor 'NM_019927'; gene_id '23806'; transcript_id 'NM_019927'; gene_name 'Arih1'; alt 'ARI|AU021774|Ari1|HARI|HHARI|UBCH7BP|UIP77'; ariadne ubiquitin-conjugating enzyme E2 binding protein homolog 1 (Drosophila)|http://www.ncbi.nlm.nih.gov/entrez/query.fcgi?db=gene&cmd=Retrieve&dopt=full_report&list_uids=23806
0.0118061	2.01723	NM_153128|MM8|transcript|chr1|136271965|136307284|ExemplarFor 'NM_153128'; gene_id '240756'; transcript_id 'NM_153128'; gene_name 'Klhl12'; alt 'C3ip1|MGC7076'; kelch-like 12 (Drosophila)|http://www.ncbi.nlm.nih.gov/entrez/query.fcgi?db=gene&cmd=Retrieve&dopt=full_report&list_uids=240756
0.0194586	2.01599	NM_008222|MM8|transcript|chrX|164655639|164664385|ExemplarFor 'NM_008222'; gene_id '15159'; transcript_id 'NM_008222'; gene_name 'Hccs'; alt '-'; holocytochrome c synthetase|http://www.ncbi.nlm.nih.gov/entrez/query.fcgi?db=gene&cmd=Retrieve&dopt=full_report&list_uids=15159
0.0448651	2.01569	XM_900557|MM8|transcript|chr4|120709967|120712719|ExemplarFor 'XM_900557'; gene_id '109263'; transcript_id 'XM_900557'; gene_name 'Rlf'; alt '9230110M18Rik|AI195322'; rearranged L-myc fusion sequence|http://www.ncbi.nlm.nih.gov/entrez/query.fcgi?db=gene&cmd=Retrieve&dopt=full_report&list_uids=109263
0.00556171	2.0123	NM_011378|MM8|transcript|chr9|56874518|56926290|ExemplarFor 'NM_011378'; gene_id '20466'; transcript_id 'NM_011378'; gene_name 'Sin3a'; alt 'AW553200|KIAA4126|Sin3|mKIAA4126|mSin3A'; transcriptional regulator, SIN3A (yeast)|http://www.ncbi.nlm.nih.gov/entrez/query.fcgi?db=gene&cmd=Retrieve&dopt=full_report&list_uids=20466
0.0096183	2.01212	NM_011338|MM8|transcript|chr11|83389111|83394831|ExemplarFor 'NM_011338'; gene_id '20308'; transcript_id 'NM_011338'; gene_name 'Ccl9'; alt 'CCF18|MRP-2|Scya10|Scya9'; chemokine (C-C motif) ligand 9|http://www.ncbi.nlm.nih.gov/entrez/query.fcgi?db=gene&cmd=Retrieve&dopt=full_report&list_uids=20308
0.00922122	2.00998	NM_013844|MM8|transcript|chr5|138835907|138849515|ExemplarFor 'NM_013844'; gene_id '24135'; transcript_id 'NM_013844'; gene_name 'Zfp68'; alt 'KRAZ2|mszf22|mszf49'; zinc finger protein 68|http://www.ncbi.nlm.nih.gov/entrez/query.fcgi?db=gene&cmd=Retrieve&dopt=full_report&list_uids=24135
0.0028162	2.00835	NM_011337|MM8|transcript|chr11|83464039|83465552|ExemplarFor 'NM_011337'; gene_id '20302'; transcript_id 'NM_011337'; gene_name 'Ccl3'; alt 'AI323804|G0S19-1|LD78alpha|MIP-1alpha|MIP1-(a)|MIP1-alpha|Mip1a|Scya3'; chemokine (C-C motif) ligand 3|http://www.ncbi.nlm.nih.gov/entrez/query.fcgi?db=gene&cmd=Retrieve&dopt=full_report&list_uids=20302
0.047927	2.00806	NM_175437|MM8|transcript|chr5|20698112|20803540|ExemplarFor 'NM_175437'; gene_id '212167'; transcript_id 'NM_175437'; gene_name 'A530088I07Rik'; alt '-'; RIKEN cDNA A530088I07 gene|http://www.ncbi.nlm.nih.gov/entrez/query.fcgi?db=gene&cmd=Retrieve&dopt=full_report&list_uids=212167
0.0113796	2.00776	NM_016703|MM8|transcript|chr5|31231628|31236816|ExemplarFor 'NM_016703'; gene_id '50907'; transcript_id 'NM_016703'; gene_name 'Preb'; alt 'C85705'; prolactin regulatory element binding|http://www.ncbi.nlm.nih.gov/entrez/query.fcgi?db=gene&cmd=Retrieve&dopt=full_report&list_uids=50907
0.000810058	2.00758	NM_025934|MM8|transcript|chr17|17074153|17098589|ExemplarFor 'NM_025934'; gene_id '67045'; transcript_id 'NM_025934'; gene_name 'Riok2'; alt '2010110K24Rik'; RIO kinase 2 (yeast)|http://www.ncbi.nlm.nih.gov/entrez/query.fcgi?db=gene&cmd=Retrieve&dopt=full_report&list_uids=67045
0.0254146	2.00702	NM_011894|MM8|transcript|chr14|30203992|30264870|ExemplarFor 'NM_011894'; gene_id '24056'; transcript_id 'NM_011894'; gene_name 'Sh3bp5'; alt 'AI606498|Sab'; SH3-domain binding protein 5 (BTK-associated)|http://www.ncbi.nlm.nih.gov/entrez/query.fcgi?db=gene&cmd=Retrieve&dopt=full_report&list_uids=24056
0.04701	2.0065	NM_008828|MM8|transcript|chrX|102389842|102406418|ExemplarFor 'NM_008828,XM_485239'; gene_id '18655'; transcript_id 'NM_008828'; gene_name 'Pgk1'; alt 'MGC118097|Pgk-1'; phosphoglycerate kinase 1|http://www.ncbi.nlm.nih.gov/entrez/query.fcgi?db=gene&cmd=Retrieve&dopt=full_report&list_uids=18655
0.0131434	2.00566	NM_019650|MM8|transcript|chr11|103492948|103513784|ExemplarFor 'NM_019650'; gene_id '56494'; transcript_id 'NM_019650'; gene_name 'Gosr2'; alt '2310032N09Rik|C76855|Gs27|SNARE|membrin'; golgi SNAP receptor complex member 2|http://www.ncbi.nlm.nih.gov/entrez/query.fcgi?db=gene&cmd=Retrieve&dopt=full_report&list_uids=56494
0.0218914	2.0038	NM_001033367|MM8|transcript|chr17|74331276|74364090|ExemplarFor 'NM_001033367'; gene_id '268973'; transcript_id 'NM_001033367'; gene_name 'Card12'; alt '9530011P19Rik|CLAN|CLAN1|CLANA|CLANB|CLANC|CLAND|IPAF'; caspase recruitment domain family, member 12|http://www.ncbi.nlm.nih.gov/entrez/query.fcgi?db=gene&cmd=Retrieve&dopt=full_report&list_uids=268973
0.0315822	2.00262	NM_010434|MM8|transcript|chr2|104230602|104295083|ExemplarFor 'NM_010434'; gene_id '15259'; transcript_id 'NM_010434'; gene_name 'Hipk3'; alt 'DYRK6|FIST3|PKY'; homeodomain interacting protein kinase 3|http://www.ncbi.nlm.nih.gov/entrez/query.fcgi?db=gene&cmd=Retrieve&dopt=full_report&list_uids=15259
0.00492012	2.00105	NM_025826|MM8|transcript|chr7|131201848|131237354|ExemplarFor 'NM_025826'; gene_id '66885'; transcript_id 'NM_025826'; gene_name 'Acadsb'; alt '1300003O09Rik|BB066609'; acyl-Coenzyme A dehydrogenase, short/branched chain|http://www.ncbi.nlm.nih.gov/entrez/query.fcgi?db=gene&cmd=Retrieve&dopt=full_report&list_uids=66885

## Sheet: IFN-gamma induced
p value	fold change IFN-gamma	GENE_INFO
0.00121698	65.2967	NM_194336|MM8|transcript|chr5|105511005|105533997|ExemplarFor 'NM_194336'; gene_id '100702'; transcript_id 'NM_194336'; gene_name 'Mpa2l'; alt 'AI595338'; macrophage activation 2 like|http://www.ncbi.nlm.nih.gov/entrez/query.fcgi?db=gene&cmd=Retrieve&dopt=full_report&list_uids=100702
0.000413627	56.563	XM_987560|MM8|transcript|chr5|105455206|105479836|ExemplarFor 'XM_987560,XM_987589,XM_987614,XM_987647,XM_987685,XM_987723,XM_987759,XM_987793,XM_987820'; gene_id '626578'; transcript_id 'XM_987560'; gene_name 'LOC626578'; alt 'MGC117865|MGC118098'; similar to macrophage activation 2 like|http://www.ncbi.nlm.nih.gov/entrez/query.fcgi?db=gene&cmd=Retrieve&dopt=full_report&list_uids=626578
0.00188671	46.7492	NM_001039646|MM8|transcript|chr5|105456915|105479835|ExemplarFor 'NM_001039646'; gene_id '626578'; transcript_id 'NM_001039646'; gene_name 'LOC626578'; alt 'MGC117865|MGC118098'; similar to macrophage activation 2 like|http://www.ncbi.nlm.nih.gov/entrez/query.fcgi?db=gene&cmd=Retrieve&dopt=full_report&list_uids=626578
0.000111197	34.3615	NM_028044|MM8|transcript|chr3|121418563|121450228|ExemplarFor 'NM_028044'; gene_id '71994'; transcript_id 'NM_028044'; gene_name 'Cnn3'; alt '1600014M03Rik|C85854'; calponin 3, acidic|http://www.ncbi.nlm.nih.gov/entrez/query.fcgi?db=gene&cmd=Retrieve&dopt=full_report&list_uids=71994
0.00353828	32.712	NM_153564|MM8|transcript|chr3|142434337|142459299|ExemplarFor 'NM_153564'; gene_id '229898'; transcript_id 'NM_153564'; gene_name 'Gbp5'; alt '5330409J06Rik'; guanylate nucleotide binding protein 5|http://www.ncbi.nlm.nih.gov/entrez/query.fcgi?db=gene&cmd=Retrieve&dopt=full_report&list_uids=229898
0.0218563	21.4355	NM_018734|MM8|transcript|chr3|142497530|142510595|ExemplarFor 'NM_018734'; gene_id '55932'; transcript_id 'NM_018734'; gene_name 'Gbp4'; alt 'AW228655|Gbp3'; guanylate nucleotide binding protein 4|http://www.ncbi.nlm.nih.gov/entrez/query.fcgi?db=gene&cmd=Retrieve&dopt=full_report&list_uids=55932
0.0104852	21.127	NM_010260|MM8|transcript|chr3|142558048|142575394|ExemplarFor 'NM_010260'; gene_id '14469'; transcript_id 'NM_010260'; gene_name 'Gbp2'; alt '-'; guanylate nucleotide binding protein 2|http://www.ncbi.nlm.nih.gov/entrez/query.fcgi?db=gene&cmd=Retrieve&dopt=full_report&list_uids=14469
0.000492381	20.8042	NM_025778|MM8|transcript|chr6|134362021|134404417|ExemplarFor 'NM_025778'; gene_id '66813'; transcript_id 'NM_025778'; gene_name 'Bcl2l14'; alt '4930452K23Rik|4933405K19Rik|9030625M01Rik|AI429211|Bclg'; Bcl2-like 14 (apoptosis facilitator)|http://www.ncbi.nlm.nih.gov/entrez/query.fcgi?db=gene&cmd=Retrieve&dopt=full_report&list_uids=66813
0.000508876	16.8373	NM_029084|MM8|transcript|chr1|174418432|174427163|ExemplarFor 'NM_029084'; gene_id '74748'; transcript_id 'NM_029084'; gene_name 'Slamf8'; alt '5830408F06Rik|Blame|SBBI42'; SLAM family member 8|http://www.ncbi.nlm.nih.gov/entrez/query.fcgi?db=gene&cmd=Retrieve&dopt=full_report&list_uids=74748
0.000329122	16.1054	NM_030098|MM8|transcript|chr14|50051040|50052975|ExemplarFor 'NM_030098'; gene_id '78416'; transcript_id 'NM_030098'; gene_name 'Rnase6'; alt '9530043P15Rik'; ribonuclease, RNase A family, 6|http://www.ncbi.nlm.nih.gov/entrez/query.fcgi?db=gene&cmd=Retrieve&dopt=full_report&list_uids=78416
0.00605556	15.9475	NM_175449|MM8|transcript|chr10|33815484|33817388|ExemplarFor 'NM_175449'; gene_id '215900'; transcript_id 'NM_175449'; gene_name 'A630077B13Rik'; alt '-'; RIKEN cDNA A630077B13 gene|http://www.ncbi.nlm.nih.gov/entrez/query.fcgi?db=gene&cmd=Retrieve&dopt=full_report&list_uids=215900
0.0117812	15.2788	NM_021893|MM8|transcript|chr19|29433451|29454092|ExemplarFor 'NM_021893'; gene_id '60533'; transcript_id 'NM_021893'; gene_name 'Cd274'; alt 'B7-H1|PD-L1|Pdcd1l1|Pdcd1lg1'; CD274 antigen|http://www.ncbi.nlm.nih.gov/entrez/query.fcgi?db=gene&cmd=Retrieve&dopt=full_report&list_uids=60533
0.037546	14.7675	NM_010738|MM8|transcript|chr15|74822131|74825143|ExemplarFor 'NM_010738'; gene_id '110454'; transcript_id 'NM_010738'; gene_name 'Ly6a'; alt 'Ly-6A.2|Ly-6A/E|Ly-6E.1|Sca-1|Sca1|TAP'; lymphocyte antigen 6 complex, locus A|http://www.ncbi.nlm.nih.gov/entrez/query.fcgi?db=gene&cmd=Retrieve&dopt=full_report&list_uids=110454
0.0454648	14.3027	NM_008013|MM8|transcript|chr5|20884526|20890197|ExemplarFor 'NM_008013'; gene_id '14190'; transcript_id 'NM_008013'; gene_name 'Fgl2'; alt 'AI385601|musfiblp'; fibrinogen-like protein 2|http://www.ncbi.nlm.nih.gov/entrez/query.fcgi?db=gene&cmd=Retrieve&dopt=full_report&list_uids=14190
0.0164332	14.08	NM_001038643|MM8|transcript|chr7|74148930|74428293|ExemplarFor 'NM_001038643'; gene_id '108116'; transcript_id 'NM_001038643'; gene_name 'Slco3a1'; alt '5830414C08Rik|Anr1|MJAM|OATP-D|R75096|Slc21a11'; solute carrier organic anion transporter family, member 3a1|http://www.ncbi.nlm.nih.gov/entrez/query.fcgi?db=gene&cmd=Retrieve&dopt=full_report&list_uids=108116
0.0276819	13.6584	NM_021274|MM8|transcript|chr5|93421840|93424054|ExemplarFor 'NM_021274'; gene_id '15945'; transcript_id 'NM_021274'; gene_name 'Cxcl10'; alt 'C7|CRG-2|INP10|IP-10|IP10|Ifi10|Scyb10|gIP-10|mob-1'; chemokine (C-X-C motif) ligand 10|http://www.ncbi.nlm.nih.gov/entrez/query.fcgi?db=gene&cmd=Retrieve&dopt=full_report&list_uids=15945
0.01311	12.3335	XM_888885|MM8|transcript|chr19|11114656|11117611|ExemplarFor 'XM_888885'; gene_id '107350'; transcript_id 'XM_888885'; gene_name 'AW112010'; alt '-'; expressed sequence AW112010|http://www.ncbi.nlm.nih.gov/entrez/query.fcgi?db=gene&cmd=Retrieve&dopt=full_report&list_uids=107350
0.00410623	12.0657	NM_023908|MM8|transcript|chr7|74155428|74428293|ExemplarFor 'NM_023908'; gene_id '108116'; transcript_id 'NM_023908'; gene_name 'Slco3a1'; alt '5830414C08Rik|Anr1|MJAM|OATP-D|R75096|Slc21a11'; solute carrier organic anion transporter family, member 3a1|http://www.ncbi.nlm.nih.gov/entrez/query.fcgi?db=gene&cmd=Retrieve&dopt=full_report&list_uids=108116
0.0120371	11.8589	NM_145545|MM8|transcript|chr3|142467727|142484907|ExemplarFor 'NM_145545'; gene_id '229900'; transcript_id 'NM_145545'; gene_name '9830147J24Rik'; alt '-'; RIKEN cDNA 9830147J24 gene|http://www.ncbi.nlm.nih.gov/entrez/query.fcgi?db=gene&cmd=Retrieve&dopt=full_report&list_uids=229900
0.0107593	11.3387	NM_018738|MM8|transcript|chr11|58015750|58023786|ExemplarFor 'NM_018738'; gene_id '16145'; transcript_id 'NM_018738'; gene_name 'Igtp'; alt 'AW558444'; interferon gamma induced GTPase|http://www.ncbi.nlm.nih.gov/entrez/query.fcgi?db=gene&cmd=Retrieve&dopt=full_report&list_uids=16145
0.0203249	10.7576	NM_013653|MM8|transcript|chr11|83341973|83346692|ExemplarFor 'NM_013653'; gene_id '20304'; transcript_id 'NM_013653'; gene_name 'Ccl5'; alt 'MuRantes|RANTES|SISd|Scya5|TCP228'; chemokine (C-C motif) ligand 5|http://www.ncbi.nlm.nih.gov/entrez/query.fcgi?db=gene&cmd=Retrieve&dopt=full_report&list_uids=20304
0.0174163	9.9401	NM_011611|MM8|transcript|chr2|164746840|164762859|ExemplarFor 'NM_011611'; gene_id '21939'; transcript_id 'NM_011611'; gene_name 'Cd40'; alt 'AI326936|Bp50|GP39|HIGM1|IGM|IMD3|T-BAM|TRAP|Tnfrsf5|p50'; CD40 antigen|http://www.ncbi.nlm.nih.gov/entrez/query.fcgi?db=gene&cmd=Retrieve&dopt=full_report&list_uids=21939
0.00837787	9.74554	NM_170701|MM8|transcript|chr2|164746840|164762859|ExemplarFor 'NM_170701'; gene_id '21939'; transcript_id 'NM_170701'; gene_name 'Cd40'; alt 'AI326936|Bp50|GP39|HIGM1|IGM|IMD3|T-BAM|TRAP|Tnfrsf5|p50'; CD40 antigen|http://www.ncbi.nlm.nih.gov/entrez/query.fcgi?db=gene&cmd=Retrieve&dopt=full_report&list_uids=21939
0.0102141	9.74293	NM_013566|MM8|transcript|chr15|102044030|102059920|ExemplarFor 'NM_013566'; gene_id '16421'; transcript_id 'NM_013566'; gene_name 'Itgb7'; alt 'Ly69'; integrin beta 7|http://www.ncbi.nlm.nih.gov/entrez/query.fcgi?db=gene&cmd=Retrieve&dopt=full_report&list_uids=16421
0.00482137	9.44538	NM_010531|MM8|transcript|chr7|101888897|101891976|ExemplarFor 'NM_010531'; gene_id '16068'; transcript_id 'NM_010531'; gene_name 'Il18bp'; alt 'IL-18BP|Igifbp|MC54L'; interleukin 18 binding protein|http://www.ncbi.nlm.nih.gov/entrez/query.fcgi?db=gene&cmd=Retrieve&dopt=full_report&list_uids=16068
0.000328219	9.4409	NM_028967|MM8|transcript|chr19|6164457|6172476|ExemplarFor 'NM_028967'; gene_id '74481'; transcript_id 'NM_028967'; gene_name 'Batf2'; alt '4933430F08Rik'; basic leucine zipper transcription factor, ATF-like 2|http://www.ncbi.nlm.nih.gov/entrez/query.fcgi?db=gene&cmd=Retrieve&dopt=full_report&list_uids=74481
0.00104538	9.23661	XM_991213|MM8|transcript|chr2|19573559|19578344|ExemplarFor 'XM_991213'; gene_id '71198'; transcript_id 'XM_991213'; gene_name 'Otud1'; alt '4933428L19Rik'; OTU domain containing 1|http://www.ncbi.nlm.nih.gov/entrez/query.fcgi?db=gene&cmd=Retrieve&dopt=full_report&list_uids=71198
0.00214687	9.18841	NM_177861|MM8|transcript|chr4|11966791|12015104|ExemplarFor 'NM_177861'; gene_id '329795'; transcript_id 'NM_177861'; gene_name 'Tmem67'; alt '5330408M12Rik|B230117O07'; transmembrane protein 67|http://www.ncbi.nlm.nih.gov/entrez/query.fcgi?db=gene&cmd=Retrieve&dopt=full_report&list_uids=329795
0.00108549	8.93322	NM_178759|MM8|transcript|chr11|46654239|46687385|ExemplarFor 'NM_178759'; gene_id '276891'; transcript_id 'NM_178759'; gene_name 'Timd4'; alt 'B430010N18Rik|Tim4'; T-cell immunoglobulin and mucin domain containing 4|http://www.ncbi.nlm.nih.gov/entrez/query.fcgi?db=gene&cmd=Retrieve&dopt=full_report&list_uids=276891
0.00563958	8.91217	NM_007575|MM8|transcript|chr16|10401856|10441142|ExemplarFor 'NM_007575'; gene_id '12265'; transcript_id 'NM_007575'; gene_name 'C2ta'; alt 'CIITA|MGC130299'; class II transactivator|http://www.ncbi.nlm.nih.gov/entrez/query.fcgi?db=gene&cmd=Retrieve&dopt=full_report&list_uids=12265
0.00337375	8.26474	NM_008198|MM8|transcript|chr17|34464436|34470273|ExemplarFor 'NM_008198'; gene_id '14962'; transcript_id 'NM_008198'; gene_name 'Cfb'; alt 'AI195813|AI255840|B|Bf|FB|H2-Bf'; complement factor B|http://www.ncbi.nlm.nih.gov/entrez/query.fcgi?db=gene&cmd=Retrieve&dopt=full_report&list_uids=14962
0.000541782	8.1334	NM_008869|MM8|transcript|chr1|151591839|151723502|ExemplarFor 'NM_008869'; gene_id '18783'; transcript_id 'NM_008869'; gene_name 'Pla2g4a'; alt 'Pla2g4|cPLA2'; phospholipase A2, group IVA (cytosolic, calcium-dependent)|http://www.ncbi.nlm.nih.gov/entrez/query.fcgi?db=gene&cmd=Retrieve&dopt=full_report&list_uids=18783
0.0379679	8.03412	NM_170702|MM8|transcript|chr2|164746840|164762859|ExemplarFor 'NM_170702,NM_170704'; gene_id '21939'; transcript_id 'NM_170702'; gene_name 'Cd40'; alt 'AI326936|Bp50|GP39|HIGM1|IGM|IMD3|T-BAM|TRAP|Tnfrsf5|p50'; CD40 antigen|http://www.ncbi.nlm.nih.gov/entrez/query.fcgi?db=gene&cmd=Retrieve&dopt=full_report&list_uids=21939
0.000239503	8.02091	NM_025806|MM8|transcript|chr6|136576266|136626012|ExemplarFor 'NM_025806'; gene_id '66857'; transcript_id 'NM_025806'; gene_name '1100001H23Rik'; alt '-'; RIKEN cDNA 1100001H23 gene|http://www.ncbi.nlm.nih.gov/entrez/query.fcgi?db=gene&cmd=Retrieve&dopt=full_report&list_uids=66857
2.21e-05	7.87857	NM_011710|MM8|transcript|chr12|109307840|109341004|ExemplarFor 'NM_011710'; gene_id '22375'; transcript_id 'NM_011710'; gene_name 'Wars'; alt 'WRS'; tryptophanyl-tRNA synthetase|http://www.ncbi.nlm.nih.gov/entrez/query.fcgi?db=gene&cmd=Retrieve&dopt=full_report&list_uids=22375
0.00747442	7.63537	NM_013831|MM8|transcript|chr18|77998644|78086955|ExemplarFor 'NM_013831'; gene_id '19201'; transcript_id 'NM_013831'; gene_name 'Pstpip2'; alt 'MAYP|cmo'; proline-serine-threonine phosphatase-interacting protein 2|http://www.ncbi.nlm.nih.gov/entrez/query.fcgi?db=gene&cmd=Retrieve&dopt=full_report&list_uids=19201
0.00129672	7.58419	NM_025972|MM8|transcript|chr5|93333458|93353381|ExemplarFor 'NM_025972'; gene_id '67111'; transcript_id 'NM_025972'; gene_name 'Asahl'; alt '2210023K21Rik|3830414F09Rik|NAAA'; N-acylsphingosine amidohydrolase (acid ceramidase)-like|http://www.ncbi.nlm.nih.gov/entrez/query.fcgi?db=gene&cmd=Retrieve&dopt=full_report&list_uids=67111
0.0330085	7.50581	XM_905096|MM8|transcript|chr11|58000037|58005207|ExemplarFor 'XM_905096'; gene_id '631323'; transcript_id 'XM_905096'; gene_name 'LOC631323'; alt '-'; similar to immunity-related GTPase family, cinema 1|http://www.ncbi.nlm.nih.gov/entrez/query.fcgi?db=gene&cmd=Retrieve&dopt=full_report&list_uids=631323
0.0384098	7.43989	NM_001033767|MM8|transcript|chr18|60337448|60373189|ExemplarFor 'NM_001033767'; gene_id '240327'; transcript_id 'NM_001033767'; gene_name 'LOC240327'; alt '-'; hypothetical LOC240327|http://www.ncbi.nlm.nih.gov/entrez/query.fcgi?db=gene&cmd=Retrieve&dopt=full_report&list_uids=240327
0.005057	7.41828	NM_133897|MM8|transcript|chr5|105759772|105849256|ExemplarFor 'NM_133897'; gene_id '100604'; transcript_id 'NM_133897'; gene_name 'Lrrc8c'; alt 'AD158|AI326115|E430036I04Rik|fad158'; leucine rich repeat containing 8 family, member C|http://www.ncbi.nlm.nih.gov/entrez/query.fcgi?db=gene&cmd=Retrieve&dopt=full_report&list_uids=100604
0.0300305	6.64481	NM_008400|MM8|transcript|chr7|127087557|127124876|ExemplarFor 'NM_008400'; gene_id '16408'; transcript_id 'NM_008400'; gene_name 'Itgal'; alt 'Cd11a|LFA-1|Ly-15|Ly-21'; integrin alpha L|http://www.ncbi.nlm.nih.gov/entrez/query.fcgi?db=gene&cmd=Retrieve&dopt=full_report&list_uids=16408
0.0350777	6.35721	XM_994410|MM8|transcript|chr7|105981662|105982154|ExemplarFor 'XM_994410'; gene_id '668122'; transcript_id 'XM_994410'; gene_name 'LOC668122'; alt '-'; similar to very large inducible GTPase 1 isoform A|http://www.ncbi.nlm.nih.gov/entrez/query.fcgi?db=gene&cmd=Retrieve&dopt=full_report&list_uids=668122
0.00878976	6.08247	NM_026481|MM8|transcript|chr8|108356620|108360496|ExemplarFor 'NM_026481'; gene_id '67971'; transcript_id 'NM_026481'; gene_name '2700055K07Rik'; alt 'CGI-38'; RIKEN cDNA 2700055K07 gene|http://www.ncbi.nlm.nih.gov/entrez/query.fcgi?db=gene&cmd=Retrieve&dopt=full_report&list_uids=67971
0.0392527	6.07249	NM_021394|MM8|transcript|chr2|172849550|172861829|ExemplarFor 'NM_021394'; gene_id '58203'; transcript_id 'NM_021394'; gene_name 'Zbp1'; alt '2010010H03Rik|Dlm1|mZaDLM'; Z-DNA binding protein 1|http://www.ncbi.nlm.nih.gov/entrez/query.fcgi?db=gene&cmd=Retrieve&dopt=full_report&list_uids=58203
0.0315998	5.88648	NM_008330|MM8|transcript|chr11|48930477|48940394|ExemplarFor 'NM_008330'; gene_id '15953'; transcript_id 'NM_008330'; gene_name 'Ifi47'; alt '47kDa|IRG-47|Iigp4|Iipg4|Olfr56'; interferon gamma inducible protein 47|http://www.ncbi.nlm.nih.gov/entrez/query.fcgi?db=gene&cmd=Retrieve&dopt=full_report&list_uids=15953
0.000751535	5.5842	XM_356104|MM8|transcript|chr8|114198469|114224876|ExemplarFor 'XM_356104,XM_895027'; gene_id '74568'; transcript_id 'XM_356104'; gene_name 'Mlkl'; alt '9130019I15Rik'; mixed lineage kinase domain-like|http://www.ncbi.nlm.nih.gov/entrez/query.fcgi?db=gene&cmd=Retrieve&dopt=full_report&list_uids=74568
0.0178095	5.4752	NM_177420|MM8|transcript|chr19|15972150|15992044|ExemplarFor 'NM_177420'; gene_id '107272'; transcript_id 'NM_177420'; gene_name 'Psat1'; alt 'AL024078|AL024083|AU040266|D8Ertd814e|EPIP|PSA|Psat'; phosphoserine aminotransferase 1|http://www.ncbi.nlm.nih.gov/entrez/query.fcgi?db=gene&cmd=Retrieve&dopt=full_report&list_uids=107272
0.0166128	5.46989	NM_170703|MM8|transcript|chr2|164746840|164762859|ExemplarFor 'NM_170703'; gene_id '21939'; transcript_id 'NM_170703'; gene_name 'Cd40'; alt 'AI326936|Bp50|GP39|HIGM1|IGM|IMD3|T-BAM|TRAP|Tnfrsf5|p50'; CD40 antigen|http://www.ncbi.nlm.nih.gov/entrez/query.fcgi?db=gene&cmd=Retrieve&dopt=full_report&list_uids=21939
0.00690083	5.46515	NM_026825|MM8|transcript|chr13|24020123|24288260|ExemplarFor 'NM_026825'; gene_id '68732'; transcript_id 'NM_026825'; gene_name 'Lrrc16'; alt '1110037D04Rik|AI425970|CARMIL|D130057M20'; leucine rich repeat containing 16|http://www.ncbi.nlm.nih.gov/entrez/query.fcgi?db=gene&cmd=Retrieve&dopt=full_report&list_uids=68732
0.0116633	5.38704	NM_182806|MM8|transcript|chr14|121046613|121050954|ExemplarFor 'NM_182806'; gene_id '110168'; transcript_id 'NM_182806'; gene_name 'Gpr18'; alt '-'; G protein-coupled receptor 18|http://www.ncbi.nlm.nih.gov/entrez/query.fcgi?db=gene&cmd=Retrieve&dopt=full_report&list_uids=110168
0.00212174	5.25819	NM_007981|MM8|transcript|chr8|47969858|48034867|ExemplarFor 'NM_007981'; gene_id '14081'; transcript_id 'NM_007981'; gene_name 'Acsl1'; alt 'Acas|Acas1|Acs|FACS|Facl2'; acyl-CoA synthetase long-chain family member 1|http://www.ncbi.nlm.nih.gov/entrez/query.fcgi?db=gene&cmd=Retrieve&dopt=full_report&list_uids=14081
0.0386872	5.24078	XM_135671|MM8|transcript|chr14|58275073|58295461|ExemplarFor 'XM_135671,XM_894705'; gene_id '236451'; transcript_id 'XM_135671'; gene_name 'LOC236451'; alt '-'; similar to PHD finger protein 11|http://www.ncbi.nlm.nih.gov/entrez/query.fcgi?db=gene&cmd=Retrieve&dopt=full_report&list_uids=236451
0.0035228	5.22544	NM_019388|MM8|transcript|chr16|36523112|36585290|ExemplarFor 'NM_019388'; gene_id '12524'; transcript_id 'NM_019388'; gene_name 'Cd86'; alt 'B7|B7-2|B7.2|B70|CLS1|Cd28l2|Ly-58|Ly58|MB7|MB7-2|TS/A-2'; CD86 antigen|http://www.ncbi.nlm.nih.gov/entrez/query.fcgi?db=gene&cmd=Retrieve&dopt=full_report&list_uids=12524
0.000812726	5.13406	NM_007987|MM8|transcript|chr19|34356662|34393767|ExemplarFor 'NM_007987'; gene_id '14102'; transcript_id 'NM_007987'; gene_name 'Fas'; alt 'AI196731|APO-1|APT1|CD95|TNFR6|Tnfrsf6|lpr'; Fas (TNF receptor superfamily member)|http://www.ncbi.nlm.nih.gov/entrez/query.fcgi?db=gene&cmd=Retrieve&dopt=full_report&list_uids=14102
0.000802144	5.09662	NM_133888|MM8|transcript|chr4|132005041|132029247|ExemplarFor 'NM_133888'; gene_id '100340'; transcript_id 'NM_133888'; gene_name 'Smpdl3b'; alt '1110054A24Rik|AU045240|Asml3b'; sphingomyelin phosphodiesterase, acid-like 3B|http://www.ncbi.nlm.nih.gov/entrez/query.fcgi?db=gene&cmd=Retrieve&dopt=full_report&list_uids=100340
0.0183407	5.05281	NM_001033207|MM8|transcript|chr8|97414195|97416393|ExemplarFor 'NM_001033207'; gene_id '102084'; transcript_id 'NM_001033207'; gene_name 'AI451557'; alt '-'; expressed sequence AI451557|http://www.ncbi.nlm.nih.gov/entrez/query.fcgi?db=gene&cmd=Retrieve&dopt=full_report&list_uids=102084
0.00180704	4.93885	NM_008390|MM8|transcript|chr11|53613500|53620746|ExemplarFor 'NM_008390'; gene_id '16362'; transcript_id 'NM_008390'; gene_name 'Irf1'; alt 'AU020929|Irf-1'; interferon regulatory factor 1|http://www.ncbi.nlm.nih.gov/entrez/query.fcgi?db=gene&cmd=Retrieve&dopt=full_report&list_uids=16362
0.0128601	4.86062	NM_019440|MM8|transcript|chr11|58015832|58038970|ExemplarFor 'NM_019440'; gene_id '54396'; transcript_id 'NM_019440'; gene_name 'Iigp2'; alt 'AI481100|GTPI|MGC102455'; interferon inducible GTPase 2|http://www.ncbi.nlm.nih.gov/entrez/query.fcgi?db=gene&cmd=Retrieve&dopt=full_report&list_uids=54396
0.00111186	4.68356	NM_027878|MM8|transcript|chr10|87752602|87786874|ExemplarFor 'NM_027878'; gene_id '71712'; transcript_id 'NM_027878'; gene_name '1200002N14Rik'; alt '-'; RIKEN cDNA 1200002N14 gene|http://www.ncbi.nlm.nih.gov/entrez/query.fcgi?db=gene&cmd=Retrieve&dopt=full_report&list_uids=71712
0.000784943	4.62749	NM_010388|MM8|transcript|chr17|33756074|33761757|ExemplarFor 'NM_010388'; gene_id '15000'; transcript_id 'NM_010388'; gene_name 'H2-DMb2'; alt 'H-2Mb2|H2-Mb2'; histocompatibility 2, class II, locus Mb2|http://www.ncbi.nlm.nih.gov/entrez/query.fcgi?db=gene&cmd=Retrieve&dopt=full_report&list_uids=15000
0.000514688	4.41044	XM_484703|MM8|transcript|chr18|11801377|11886743|ExemplarFor 'XM_484703,XM_886498,XM_896861,XM_896901,XM_977991'; gene_id '225182'; transcript_id 'XM_484703'; gene_name 'Rbbp8'; alt '9930104E21Rik|CtIP'; retinoblastoma binding protein 8|http://www.ncbi.nlm.nih.gov/entrez/query.fcgi?db=gene&cmd=Retrieve&dopt=full_report&list_uids=225182
0.00173795	4.3561	NM_009778|MM8|transcript|chr17|56889308|56913426|ExemplarFor 'NM_009778'; gene_id '12266'; transcript_id 'NM_009778'; gene_name 'C3'; alt 'AI255234|ASP|Plp'; complement component 3|http://www.ncbi.nlm.nih.gov/entrez/query.fcgi?db=gene&cmd=Retrieve&dopt=full_report&list_uids=12266
0.0339299	4.28718	NM_013683|MM8|transcript|chr17|33798167|33807011|ExemplarFor 'NM_013683'; gene_id '21354'; transcript_id 'NM_013683'; gene_name 'Tap1'; alt 'ABC17|APT1|Abcb2|Ham-1|Ham1|MTP1|PSF1|RING4|TAP|Tap-1|Y3'; transporter 1, ATP-binding cassette, sub-family B (MDR/TAP)|http://www.ncbi.nlm.nih.gov/entrez/query.fcgi?db=gene&cmd=Retrieve&dopt=full_report&list_uids=21354
0.0254553	4.28485	NM_145619|MM8|transcript|chr9|106328453|106334752|ExemplarFor 'NM_145619'; gene_id '235587'; transcript_id 'NM_145619'; gene_name 'Parp3'; alt 'A930002C11Rik|AW990611|Adprt3|Adprtl3|PARP-3|pADPRT-3'; poly (ADP-ribose) polymerase family, member 3|http://www.ncbi.nlm.nih.gov/entrez/query.fcgi?db=gene&cmd=Retrieve&dopt=full_report&list_uids=235587
0.0370827	4.26826	XM_485980|MM8|transcript|chr7|104255885|104264404|ExemplarFor 'XM_485980'; gene_id '434219'; transcript_id 'XM_485980'; gene_name 'LOC434219'; alt '-'; similar to Tripartite motif protein 5 (RING finger protein 88)|http://www.ncbi.nlm.nih.gov/entrez/query.fcgi?db=gene&cmd=Retrieve&dopt=full_report&list_uids=434219
0.000171748	4.19889	NM_145391|MM8|transcript|chr6|125189823|125197479|ExemplarFor 'NM_145391'; gene_id '213233'; transcript_id 'NM_145391'; gene_name 'Tapbpl'; alt 'BC017613|MGC27679|TAPBPL-R'; TAP binding protein-like|http://www.ncbi.nlm.nih.gov/entrez/query.fcgi?db=gene&cmd=Retrieve&dopt=full_report&list_uids=213233
0.000156922	4.10937	NM_023143|MM8|transcript|chr6|124478023|124488743|ExemplarFor 'NM_023143'; gene_id '50909'; transcript_id 'NM_023143'; gene_name 'C1r'; alt 'AI132558|C1rb'; complement component 1, r subcomponent|http://www.ncbi.nlm.nih.gov/entrez/query.fcgi?db=gene&cmd=Retrieve&dopt=full_report&list_uids=50909
0.0248787	4.09451	NM_007494|MM8|transcript|chr2|31292278|31342679|ExemplarFor 'NM_007494'; gene_id '11898'; transcript_id 'NM_007494'; gene_name 'Ass1'; alt 'AA408052|ASS|Ass-1|MGC103151'; argininosuccinate synthetase 1|http://www.ncbi.nlm.nih.gov/entrez/query.fcgi?db=gene&cmd=Retrieve&dopt=full_report&list_uids=11898
0.0181477	4.07204	NM_172728|MM8|transcript|chr6|53502951|53625410|ExemplarFor 'NM_172728'; gene_id '231991'; transcript_id 'NM_172728'; gene_name 'Creb5'; alt 'Crebpa|D430026C09Rik'; cAMP responsive element binding protein 5|http://www.ncbi.nlm.nih.gov/entrez/query.fcgi?db=gene&cmd=Retrieve&dopt=full_report&list_uids=231991
0.00722551	4.00194	NM_153820|MM8|transcript|chr2|43570835|44209632|ExemplarFor 'NM_153820'; gene_id '76117'; transcript_id 'NM_153820'; gene_name 'Arhgap15'; alt '5830480G12Rik'; Rho GTPase activating protein 15|http://www.ncbi.nlm.nih.gov/entrez/query.fcgi?db=gene&cmd=Retrieve&dopt=full_report&list_uids=76117
0.0213763	3.99037	NM_001033759|MM8|transcript|chr19|21845438|21925424|ExemplarFor 'NM_001033759,NM_031997'; gene_id '83921'; transcript_id 'NM_001033759'; gene_name 'Tmem2'; alt '3110012M15Rik|MGC102198|mKIAA1412'; transmembrane protein 2|http://www.ncbi.nlm.nih.gov/entrez/query.fcgi?db=gene&cmd=Retrieve&dopt=full_report&list_uids=83921
0.00135787	3.96379	NM_008385|MM8|transcript|chr4|124244181|124303815|ExemplarFor 'NM_008385'; gene_id '16330'; transcript_id 'NM_008385'; gene_name 'Inpp5b'; alt '75kDa|AW260155|INPP5P'; inositol polyphosphate-5-phosphatase B|http://www.ncbi.nlm.nih.gov/entrez/query.fcgi?db=gene&cmd=Retrieve&dopt=full_report&list_uids=16330
0.0152992	3.95863	NM_008326|MM8|transcript|chr11|48708671|48714769|ExemplarFor 'NM_008326'; gene_id '15944'; transcript_id 'NM_008326'; gene_name 'Irgm'; alt 'Ifi1|Iigp3|Iipg3|LRG-47'; immunity-related GTPase family, M|http://www.ncbi.nlm.nih.gov/entrez/query.fcgi?db=gene&cmd=Retrieve&dopt=full_report&list_uids=15944
0.0382332	3.95137	NM_133215|MM8|transcript|chr11|87408411|87432491|ExemplarFor 'NM_133215'; gene_id '170749'; transcript_id 'NM_133215'; gene_name 'Mtmr4'; alt 'AA596759|ESTM44|FYVE-DSP2|ZFYVE11|mKIAA0647'; myotubularin related protein 4|http://www.ncbi.nlm.nih.gov/entrez/query.fcgi?db=gene&cmd=Retrieve&dopt=full_report&list_uids=170749
0.0148774	3.87179	NM_199016|MM8|transcript|chr17|43559363|43568863|ExemplarFor 'NM_199016'; gene_id '224794'; transcript_id 'NM_199016'; gene_name 'Enpp4'; alt '4933413N07Rik|AA986363|AI195364|Gm90|MGC29265|mKIAA0879'; ectonucleotide pyrophosphatase/phosphodiesterase 4|http://www.ncbi.nlm.nih.gov/entrez/query.fcgi?db=gene&cmd=Retrieve&dopt=full_report&list_uids=224794
0.000406001	3.85478	NM_024434|MM8|transcript|chr5|45781671|45800921|ExemplarFor 'NM_024434'; gene_id '66988'; transcript_id 'NM_024434'; gene_name 'Lap3'; alt '2410015L10Rik|AA410100|LAP|LAPEP|Pep-7|Pep-S|Pep7'; leucine aminopeptidase 3|http://www.ncbi.nlm.nih.gov/entrez/query.fcgi?db=gene&cmd=Retrieve&dopt=full_report&list_uids=66988
0.00214376	3.80782	NM_001008497|MM8|transcript|chr3|59202553|59218553|ExemplarFor 'NM_001008497,NM_133200'; gene_id '140795'; transcript_id 'NM_001008497'; gene_name 'P2ry14'; alt 'A330108O13Rik|Gpr105|P2Y14'; purinergic receptor P2Y, G-protein coupled, 14|http://www.ncbi.nlm.nih.gov/entrez/query.fcgi?db=gene&cmd=Retrieve&dopt=full_report&list_uids=140795
0.00825464	3.79552	NM_009982|MM8|transcript|chr7|88153326|88186080|ExemplarFor 'NM_009982'; gene_id '13032'; transcript_id 'NM_009982'; gene_name 'Ctsc'; alt 'AI047818|DPP1|DPPI'; cathepsin C|http://www.ncbi.nlm.nih.gov/entrez/query.fcgi?db=gene&cmd=Retrieve&dopt=full_report&list_uids=13032
0.00335127	3.76901	XM_001002804|MM8|transcript|chr6|124535680|124546793|ExemplarFor 'XM_001002804'; gene_id '667277'; transcript_id 'XM_001002804'; gene_name 'LOC667277'; alt '-'; similar to Complement C1r-B subcomponent precursor (Complement component 1, r-B subcomponent)|http://www.ncbi.nlm.nih.gov/entrez/query.fcgi?db=gene&cmd=Retrieve&dopt=full_report&list_uids=667277
0.0112013	3.76288	NM_009277|MM8|transcript|chr7|102431744|102439243|ExemplarFor 'NM_009277'; gene_id '20821'; transcript_id 'NM_009277'; gene_name 'Trim21'; alt 'Ro52|Ssa1'; tripartite motif protein 21|http://www.ncbi.nlm.nih.gov/entrez/query.fcgi?db=gene&cmd=Retrieve&dopt=full_report&list_uids=20821
0.000570409	3.75458	NM_011777|MM8|transcript|chr6|42279863|42288002|ExemplarFor 'NM_011777'; gene_id '22793'; transcript_id 'NM_011777'; gene_name 'Zyx'; alt '9530098H06Rik|R75157'; zyxin|http://www.ncbi.nlm.nih.gov/entrez/query.fcgi?db=gene&cmd=Retrieve&dopt=full_report&list_uids=22793
0.000210373	3.73626	NM_010386|MM8|transcript|chr17|33746081|33749555|ExemplarFor 'NM_010386'; gene_id '14998'; transcript_id 'NM_010386'; gene_name 'H2-DMa'; alt 'H-2Ma|H2-Ma'; histocompatibility 2, class II, locus DMa|http://www.ncbi.nlm.nih.gov/entrez/query.fcgi?db=gene&cmd=Retrieve&dopt=full_report&list_uids=14998
0.0385149	3.69651	NM_001039394|MM8|transcript|chr6|87754493|87777420|ExemplarFor 'NM_001039394,NM_133717'; gene_id '69834'; transcript_id 'NM_001039394'; gene_name '1810048P08Rik'; alt '2500004H21Rik|AW490415|MGC6993|Rab'; RIKEN cDNA 1810048P08 gene|http://www.ncbi.nlm.nih.gov/entrez/query.fcgi?db=gene&cmd=Retrieve&dopt=full_report&list_uids=69834
0.000621499	3.65341	NM_024255|MM8|transcript|chr4|59675743|59712121|ExemplarFor 'NM_024255'; gene_id '72479'; transcript_id 'NM_024255'; gene_name 'Hsdl2'; alt '2610207I16Rik'; hydroxysteroid dehydrogenase like 2|http://www.ncbi.nlm.nih.gov/entrez/query.fcgi?db=gene&cmd=Retrieve&dopt=full_report&list_uids=72479
0.0010715	3.63685	NM_010493|MM8|transcript|chr9|20766361|20779199|ExemplarFor 'NM_010493'; gene_id '15894'; transcript_id 'NM_010493'; gene_name 'Icam1'; alt 'CD54|Icam-1|Ly-47|MALA-2|MGC6195'; intercellular adhesion molecule|http://www.ncbi.nlm.nih.gov/entrez/query.fcgi?db=gene&cmd=Retrieve&dopt=full_report&list_uids=15894
0.00226798	3.60978	NM_138952|MM8|transcript|chr4|16050521|16090647|ExemplarFor 'NM_138952'; gene_id '192656'; transcript_id 'NM_138952'; gene_name 'Ripk2'; alt 'CARD3|CARDIAK|CCK|D4Bwg0615e|RICK|RIP2'; receptor (TNFRSF)-interacting serine-threonine kinase 2|http://www.ncbi.nlm.nih.gov/entrez/query.fcgi?db=gene&cmd=Retrieve&dopt=full_report&list_uids=192656
0.0334496	3.60948	NM_001013371|MM8|transcript|chr16|35846257|35858670|ExemplarFor 'NM_001013371'; gene_id '209200'; transcript_id 'NM_001013371'; gene_name 'Dtx3l'; alt 'AU042200|BC023741|MGC103262'; deltex 3-like (Drosophila)|http://www.ncbi.nlm.nih.gov/entrez/query.fcgi?db=gene&cmd=Retrieve&dopt=full_report&list_uids=209200
0.00321378	3.59956	NM_021524|MM8|transcript|chr12|33405721|33436855|ExemplarFor 'NM_021524'; gene_id '59027'; transcript_id 'NM_021524'; gene_name 'Pbef1'; alt '1110035O14Rik|AI314458|Nampt|Pbef|Visfatin'; pre-B-cell colony-enhancing factor 1|http://www.ncbi.nlm.nih.gov/entrez/query.fcgi?db=gene&cmd=Retrieve&dopt=full_report&list_uids=59027
0.000756405	3.53876	NM_026438|MM8|transcript|chr10|61043977|61069522|ExemplarFor 'NM_026438'; gene_id '67895'; transcript_id 'NM_026438'; gene_name 'Ppa1'; alt '2010317E03Rik|Pyp'; pyrophosphatase (inorganic) 1|http://www.ncbi.nlm.nih.gov/entrez/query.fcgi?db=gene&cmd=Retrieve&dopt=full_report&list_uids=67895
0.0273678	3.52561	NM_181402|MM8|transcript|chr6|127419341|127459858|ExemplarFor 'NM_181402'; gene_id '101187'; transcript_id 'NM_181402'; gene_name 'Parp11'; alt '5330431N24Rik|AI851877|HIN1L'; poly (ADP-ribose) polymerase family, member 11|http://www.ncbi.nlm.nih.gov/entrez/query.fcgi?db=gene&cmd=Retrieve&dopt=full_report&list_uids=101187
0.00233659	3.51709	NM_031167|MM8|transcript|chr2|24158868|24173490|ExemplarFor 'NM_031167'; gene_id '16181'; transcript_id 'NM_031167'; gene_name 'Il1rn'; alt 'F630041P17Rik|IL-1ra'; interleukin 1 receptor antagonist|http://www.ncbi.nlm.nih.gov/entrez/query.fcgi?db=gene&cmd=Retrieve&dopt=full_report&list_uids=16181
0.00186569	3.51217	NM_144938|MM8|transcript|chr6|124495963|124507900|ExemplarFor 'NM_144938'; gene_id '50908'; transcript_id 'NM_144938'; gene_name 'C1s'; alt 'AA959438|AI255193|AI327365|C1sa|MGC37773'; complement component 1, s subcomponent|http://www.ncbi.nlm.nih.gov/entrez/query.fcgi?db=gene&cmd=Retrieve&dopt=full_report&list_uids=50908
0.0426322	3.48331	NM_027871|MM8|transcript|chr14|26064922|26230788|ExemplarFor 'NM_027871'; gene_id '71704'; transcript_id 'NM_027871'; gene_name 'Arhgef3'; alt '1200004I24Rik|9830169H03Rik|C76747'; Rho guanine nucleotide exchange factor (GEF) 3|http://www.ncbi.nlm.nih.gov/entrez/query.fcgi?db=gene&cmd=Retrieve&dopt=full_report&list_uids=71704
7.33e-05	3.46435	XM_128954|MM8|transcript|chr18|35859651|35866491|ExemplarFor 'XM_128954,XM_892499,XM_900116,XM_900126,XM_989707'; gene_id '72512'; transcript_id 'XM_128954'; gene_name '2610307O08Rik'; alt '-'; RIKEN cDNA 2610307O08 gene|http://www.ncbi.nlm.nih.gov/entrez/query.fcgi?db=gene&cmd=Retrieve&dopt=full_report&list_uids=72512
7.72e-05	3.45261	NM_008358|MM8|transcript|chr2|11623700|11651102|ExemplarFor 'NM_008358'; gene_id '16169'; transcript_id 'NM_008358'; gene_name 'Il15ra'; alt 'AA690181'; interleukin 15 receptor, alpha chain|http://www.ncbi.nlm.nih.gov/entrez/query.fcgi?db=gene&cmd=Retrieve&dopt=full_report&list_uids=16169
0.004346	3.38659	NM_008917|MM8|transcript|chr4|122338557|122360685|ExemplarFor 'NM_008917'; gene_id '19063'; transcript_id 'NM_008917'; gene_name 'Ppt1'; alt '9530043G02Rik|AA960502|C77813|CLN1|D4Ertd184e|INCL|MGC107420|PPT'; palmitoyl-protein thioesterase 1|http://www.ncbi.nlm.nih.gov/entrez/query.fcgi?db=gene&cmd=Retrieve&dopt=full_report&list_uids=19063
0.0109273	3.37949	NM_030887|MM8|transcript|chr12|86488518|86528981|ExemplarFor 'NM_030887'; gene_id '81703'; transcript_id 'NM_030887'; gene_name 'Jundm2'; alt 'Jdp2|Jundp2|TIF'; Jun dimerization protein 2|http://www.ncbi.nlm.nih.gov/entrez/query.fcgi?db=gene&cmd=Retrieve&dopt=full_report&list_uids=81703
0.00338544	3.37608	NM_027326|MM8|transcript|chr4|87243892|87504502|ExemplarFor 'NM_027326'; gene_id '70122'; transcript_id 'NM_027326'; gene_name 'Mllt3'; alt '2210011H10Rik|2610012I03Rik|3830408D16Rik|Af9|D4Ertd321e'; myeloid/lymphoid or mixed lineage-leukemia translocation to 3 homolog (Drosophila)|http://www.ncbi.nlm.nih.gov/entrez/query.fcgi?db=gene&cmd=Retrieve&dopt=full_report&list_uids=70122
0.00693165	3.37486	NM_175118|MM8|transcript|chr1|94737394|94739026|ExemplarFor 'NM_175118'; gene_id '67446'; transcript_id 'NM_175118'; gene_name '0710001B24Rik'; alt 'AV005521'; RIKEN cDNA 0710001B24 gene|http://www.ncbi.nlm.nih.gov/entrez/query.fcgi?db=gene&cmd=Retrieve&dopt=full_report&list_uids=67446
0.00177063	3.36431	NM_030015|MM8|transcript|chr11|21036094|21049145|ExemplarFor 'NM_030015'; gene_id '67245'; transcript_id 'NM_030015'; gene_name 'Peli1'; alt '2810468L03Rik|A930031K15Rik|AA409794|AI586297|D11Ertd676e'; pellino 1|http://www.ncbi.nlm.nih.gov/entrez/query.fcgi?db=gene&cmd=Retrieve&dopt=full_report&list_uids=67245
3.46e-05	3.35018	NM_133836|MM8|transcript|chr2|11623388|11651815|ExemplarFor 'NM_133836'; gene_id '16169'; transcript_id 'NM_133836'; gene_name 'Il15ra'; alt 'AA690181'; interleukin 15 receptor, alpha chain|http://www.ncbi.nlm.nih.gov/entrez/query.fcgi?db=gene&cmd=Retrieve&dopt=full_report&list_uids=16169
0.0122852	3.32721	NM_175172|MM8|transcript|chr19|59026607|59129319|ExemplarFor 'NM_175172'; gene_id '71653'; transcript_id 'NM_175172'; gene_name '4930506M07Rik'; alt 'KIAA1598|mKIAA1598'; RIKEN cDNA 4930506M07 gene|http://www.ncbi.nlm.nih.gov/entrez/query.fcgi?db=gene&cmd=Retrieve&dopt=full_report&list_uids=71653
0.0088231	3.31861	NM_023124|MM8|transcript|chr17|35002151|35003685|ExemplarFor 'NM_023124'; gene_id '15019'; transcript_id 'NM_023124'; gene_name 'H2-Q8'; alt 'H-2Q8|MMS10-T|Ms10t|Qa-2|Qa-8|Qa8'; histocompatibility 2, Q region locus 8|http://www.ncbi.nlm.nih.gov/entrez/query.fcgi?db=gene&cmd=Retrieve&dopt=full_report&list_uids=15019
0.0139182	3.31854	NM_001035228|MM8|transcript|chr6|72027121|72084079|ExemplarFor 'NM_001035228,NM_011375'; gene_id '20454'; transcript_id 'NM_001035228'; gene_name 'St3gal5'; alt '3S-T|Siat9|[a]2'; ST3 beta-galactoside alpha-2,3-sialyltransferase 5|http://www.ncbi.nlm.nih.gov/entrez/query.fcgi?db=gene&cmd=Retrieve&dopt=full_report&list_uids=20454
0.0262623	3.31309	NM_172722|MM8|transcript|chr5|121658598|121700730|ExemplarFor 'NM_172722'; gene_id '231713'; transcript_id 'NM_172722'; gene_name 'C330023M02Rik'; alt '4833422K13Rik|A630046C11|AI450868'; RIKEN cDNA C330023M02 gene|http://www.ncbi.nlm.nih.gov/entrez/query.fcgi?db=gene&cmd=Retrieve&dopt=full_report&list_uids=231713
0.0298914	3.25345	NM_199015|MM8|transcript|chr14|58302841|58319557|ExemplarFor 'NM_199015'; gene_id '219132'; transcript_id 'NM_199015'; gene_name 'D14Ertd668e'; alt 'MGC29273'; DNA segment, Chr 14, ERATO Doi 668, expressed|http://www.ncbi.nlm.nih.gov/entrez/query.fcgi?db=gene&cmd=Retrieve&dopt=full_report&list_uids=219132
0.00698955	3.21312	NM_146062|MM8|transcript|chr15|93226576|93319690|ExemplarFor 'NM_146062'; gene_id '223828'; transcript_id 'NM_146062'; gene_name 'Pphln1'; alt '1110063K05Rik|1600022A19Rik|HSPC206|HSPC232|MGC27795'; periphilin 1|http://www.ncbi.nlm.nih.gov/entrez/query.fcgi?db=gene&cmd=Retrieve&dopt=full_report&list_uids=223828
0.00938572	3.2045	NM_009706|MM8|transcript|chr12|53437696|53489472|ExemplarFor 'NM_009706'; gene_id '11855'; transcript_id 'NM_009706'; gene_name 'Arhgap5'; alt 'D2Mgi50|p190-B'; Rho GTPase activating protein 5|http://www.ncbi.nlm.nih.gov/entrez/query.fcgi?db=gene&cmd=Retrieve&dopt=full_report&list_uids=11855
0.0269801	3.20146	XM_989549|MM8|transcript|chr7|20636445|20638863|ExemplarFor 'XM_989549,XM_989998,XM_990594,XM_991175'; gene_id '667283'; transcript_id 'XM_989549'; gene_name 'LOC667283'; alt '-'; similar to vomeronasal 1 receptor, D14|http://www.ncbi.nlm.nih.gov/entrez/query.fcgi?db=gene&cmd=Retrieve&dopt=full_report&list_uids=667283
0.00948672	3.19398	NM_027764|MM8|transcript|chr14|58155351|58191375|ExemplarFor 'NM_027764'; gene_id '71330'; transcript_id 'NM_027764'; gene_name 'Rcbtb1'; alt '5430409I18Rik|AW111883|CLLD7|CLLL7'; regulator of chromosome condensation (RCC1) and BTB (POZ) domain containing protein 1|http://www.ncbi.nlm.nih.gov/entrez/query.fcgi?db=gene&cmd=Retrieve&dopt=full_report&list_uids=71330
0.00220754	3.14129	NM_144559|MM8|transcript|chr1|172855613|172866426|ExemplarFor 'NM_144559'; gene_id '246256'; transcript_id 'NM_144559'; gene_name 'Fcgr3a'; alt '4833442P21Rik|CD16-2|FcgRIV|FcgammaRIV|Fcrl3'; Fc fragment of IgG, low affinity IIIa, receptor|http://www.ncbi.nlm.nih.gov/entrez/query.fcgi?db=gene&cmd=Retrieve&dopt=full_report&list_uids=246256
0.000709286	3.13045	NM_013693|MM8|transcript|chr17|34807441|34810048|ExemplarFor 'NM_013693'; gene_id '21926'; transcript_id 'NM_013693'; gene_name 'Tnf'; alt 'DIF|TNF-alpha|TNFSF2|TNFalpha|Tnfa|Tnfsf1a'; tumor necrosis factor|http://www.ncbi.nlm.nih.gov/entrez/query.fcgi?db=gene&cmd=Retrieve&dopt=full_report&list_uids=21926
0.00105661	3.12032	NM_175353|MM8|transcript|chr19|37615561|37748397|ExemplarFor 'NM_175353'; gene_id '107371'; transcript_id 'NM_175353'; gene_name 'Exoc6'; alt '4833405E05Rik|AW413330|C430002C19|Sec15|Sec15l1|hbd|msec15'; exocyst complex component 6|http://www.ncbi.nlm.nih.gov/entrez/query.fcgi?db=gene&cmd=Retrieve&dopt=full_report&list_uids=107371
0.00064708	3.12014	NM_001007578|MM8|transcript|chrX|130094818|130097776|ExemplarFor 'NM_001007578'; gene_id '278097'; transcript_id 'NM_001007578'; gene_name 'Armcx6'; alt 'AW060994|MGC27863'; armadillo repeat containing, X-linked 6|http://www.ncbi.nlm.nih.gov/entrez/query.fcgi?db=gene&cmd=Retrieve&dopt=full_report&list_uids=278097
0.00414476	3.10034	NM_172729|MM8|transcript|chr6|54853526|54901991|ExemplarFor 'NM_172729'; gene_id '107607'; transcript_id 'NM_172729'; gene_name 'Card4'; alt 'C230079P11|F830007N14Rik|Nod1'; caspase recruitment domain 4|http://www.ncbi.nlm.nih.gov/entrez/query.fcgi?db=gene&cmd=Retrieve&dopt=full_report&list_uids=107607
0.00101237	3.08898	NM_011530|MM8|transcript|chr17|33814777|33826596|ExemplarFor 'NM_011530'; gene_id '21355'; transcript_id 'NM_011530'; gene_name 'Tap2'; alt 'ABC18|AI462429|APT2|Abcb3|Ham-2|Ham2|MTP2|PSF2|RING11|Tap-2|Y1|jas'; transporter 2, ATP-binding cassette, sub-family B (MDR/TAP)|http://www.ncbi.nlm.nih.gov/entrez/query.fcgi?db=gene&cmd=Retrieve&dopt=full_report&list_uids=21355
0.00646098	3.08382	NM_011171|MM8|transcript|chr2|155442783|155446899|ExemplarFor 'NM_011171'; gene_id '19124'; transcript_id 'NM_011171'; gene_name 'Procr'; alt 'AI325044|Ccca|EPCR'; protein C receptor, endothelial|http://www.ncbi.nlm.nih.gov/entrez/query.fcgi?db=gene&cmd=Retrieve&dopt=full_report&list_uids=19124
2.12e-05	3.04917	XM_204030|MM8|transcript|chr4|128560254|128586830|ExemplarFor 'XM_204030'; gene_id '75234'; transcript_id 'XM_204030'; gene_name 'Ibrdc3'; alt '4930534K13Rik|4930555L03Rik'; IBR domain containing 3|http://www.ncbi.nlm.nih.gov/entrez/query.fcgi?db=gene&cmd=Retrieve&dopt=full_report&list_uids=75234
0.0125651	3.04795	NM_172856|MM8|transcript|chr2|68662395|68912129|ExemplarFor 'NM_172856'; gene_id '241447'; transcript_id 'NM_172856'; gene_name 'Lass6'; alt '4732462C07Rik|AW544719|T1L'; longevity assurance homolog 6 (S. cerevisiae)|http://www.ncbi.nlm.nih.gov/entrez/query.fcgi?db=gene&cmd=Retrieve&dopt=full_report&list_uids=241447
0.00857891	3.03073	NM_172697|MM8|transcript|chr4|108062801|108077259|ExemplarFor 'NM_172697'; gene_id '230596'; transcript_id 'NM_172697'; gene_name 'Prpf38a'; alt '2410002M20Rik'; PRP38 pre-mRNA processing factor 38 (yeast) domain containing A|http://www.ncbi.nlm.nih.gov/entrez/query.fcgi?db=gene&cmd=Retrieve&dopt=full_report&list_uids=230596
0.0310036	3.02215	XM_282816|MM8|transcript|chr8|33202173|33205827|ExemplarFor 'XM_282816'; gene_id '330731'; transcript_id 'XM_282816'; gene_name 'LOC330731'; alt '-'; similar to nuclear receptor coactivator 6 interacting protein|http://www.ncbi.nlm.nih.gov/entrez/query.fcgi?db=gene&cmd=Retrieve&dopt=full_report&list_uids=330731
0.0175018	3.01721	XM_001005187|MM8|transcript|chr17|78956963|78995436|ExemplarFor 'XM_001005187'; gene_id '70536'; transcript_id 'XM_001005187'; gene_name 'Qpct'; alt '5730422A13Rik'; glutaminyl-peptide cyclotransferase (glutaminyl cyclase)|http://www.ncbi.nlm.nih.gov/entrez/query.fcgi?db=gene&cmd=Retrieve&dopt=full_report&list_uids=70536
0.000182427	3.01591	NM_175363|MM8|transcript|chr15|93226537|93317594|ExemplarFor 'NM_175363'; gene_id '223828'; transcript_id 'NM_175363'; gene_name 'Pphln1'; alt '1110063K05Rik|1600022A19Rik|HSPC206|HSPC232|MGC27795'; periphilin 1|http://www.ncbi.nlm.nih.gov/entrez/query.fcgi?db=gene&cmd=Retrieve&dopt=full_report&list_uids=223828
0.00334165	2.95807	NM_030261|MM8|transcript|chr9|14026801|14076531|ExemplarFor 'NM_030261'; gene_id '75747'; transcript_id 'NM_030261'; gene_name 'Sesn3'; alt '5630400E15Rik|BC003348|MGC7182|SEST3'; sestrin 3|http://www.ncbi.nlm.nih.gov/entrez/query.fcgi?db=gene&cmd=Retrieve&dopt=full_report&list_uids=75747
0.0163761	2.95626	NM_027272|MM8|transcript|chr13|117974290|118144668|ExemplarFor 'NM_027272'; gene_id 'N/A'; transcript_id 'NM_027272'; gene_name 'N/A'; alt 'N/A'; Mus musculus poly (ADP-ribose) polymerase family, member 8 (Parp8), mRNA.|http://www.ncbi.nlm.nih.gov/gquery/gquery.fcgi?term=NM_027272
0.0154881	2.94677	NM_007913|MM8|transcript|chr18|34987180|34990930|ExemplarFor 'NM_007913'; gene_id '13653'; transcript_id 'NM_007913'; gene_name 'Egr1'; alt 'A530045N19Rik|ETR103|Egr-1|Krox-1|Krox-24|Krox24|NGF1-A|NGFI-A|NGFIA|TIS8|Zenk|Zfp-6|Zif268|egr'; early growth response 1|http://www.ncbi.nlm.nih.gov/entrez/query.fcgi?db=gene&cmd=Retrieve&dopt=full_report&list_uids=13653
0.00787191	2.94347	NM_001013779|MM8|transcript|chr1|175298821|175302715|ExemplarFor 'NM_001013779'; gene_id '383619'; transcript_id 'NM_001013779'; gene_name 'Gm1313'; alt '-'; gene model 1313, (NCBI)|http://www.ncbi.nlm.nih.gov/entrez/query.fcgi?db=gene&cmd=Retrieve&dopt=full_report&list_uids=383619
0.000864362	2.93771	NM_007961|MM8|transcript|chr6|134001399|134235851|ExemplarFor 'NM_007961'; gene_id '14011'; transcript_id 'NM_007961'; gene_name 'Etv6'; alt 'AW123102|AW557856|Tel'; ets variant gene 6 (TEL oncogene)|http://www.ncbi.nlm.nih.gov/entrez/query.fcgi?db=gene&cmd=Retrieve&dopt=full_report&list_uids=14011
0.0152996	2.93427	NM_145996|MM8|transcript|chr1|36252299|36267521|ExemplarFor 'NM_145996'; gene_id '214855'; transcript_id 'NM_145996'; gene_name 'Arid5a'; alt 'D430024K22Rik|MGC36895|Mrf1'; AT rich interactive domain 5A (Mrf1 like)|http://www.ncbi.nlm.nih.gov/entrez/query.fcgi?db=gene&cmd=Retrieve&dopt=full_report&list_uids=214855
0.00182028	2.92583	NM_011932|MM8|transcript|chr3|137868991|137918911|ExemplarFor 'NM_011932'; gene_id '26377'; transcript_id 'NM_011932'; gene_name 'Dapp1'; alt 'Bam32'; dual adaptor for phosphotyrosine and 3-phosphoinositides 1|http://www.ncbi.nlm.nih.gov/entrez/query.fcgi?db=gene&cmd=Retrieve&dopt=full_report&list_uids=26377
0.0186601	2.92313	NM_001033362|MM8|transcript|chrX|97464095|97466711|ExemplarFor 'NM_001033362'; gene_id '245536'; transcript_id 'NM_001033362'; gene_name 'Gm614'; alt '-'; gene model 614, (NCBI)|http://www.ncbi.nlm.nih.gov/entrez/query.fcgi?db=gene&cmd=Retrieve&dopt=full_report&list_uids=245536
0.0108478	2.90965	NM_172439|MM8|transcript|chr11|3394385|3404824|ExemplarFor 'NM_172439'; gene_id '170835'; transcript_id 'NM_172439'; gene_name 'Pib5pa'; alt 'Pipp'; phosphatidylinositol (4,5) bisphosphate 5-phosphatase, A|http://www.ncbi.nlm.nih.gov/entrez/query.fcgi?db=gene&cmd=Retrieve&dopt=full_report&list_uids=170835
0.0324604	2.9036	NM_026873|MM8|transcript|chr13|100419805|100444835|ExemplarFor 'NM_026873'; gene_id '68927'; transcript_id 'NM_026873'; gene_name 'Ptcd2'; alt '1190005P08Rik'; pentatricopeptide repeat domain 2|http://www.ncbi.nlm.nih.gov/entrez/query.fcgi?db=gene&cmd=Retrieve&dopt=full_report&list_uids=68927
0.0388536	2.88627	NM_145226|MM8|transcript|chr5|121013714|121038276|ExemplarFor 'NM_145226'; gene_id '246727'; transcript_id 'NM_145226'; gene_name 'Oas3'; alt 'Oasl10'; 2'-5' oligoadenylate synthetase 3|http://www.ncbi.nlm.nih.gov/entrez/query.fcgi?db=gene&cmd=Retrieve&dopt=full_report&list_uids=246727
0.00897387	2.86702	NM_010274|MM8|transcript|chr2|57053682|57182998|ExemplarFor 'NM_010274'; gene_id '14571'; transcript_id 'NM_010274'; gene_name 'Gpd2'; alt 'AA408484|AI448216|AU021455|AW494132|GPDH|Gdm1|Gpd-m|Gpdh-m|TISP38'; glycerol phosphate dehydrogenase 2, mitochondrial|http://www.ncbi.nlm.nih.gov/entrez/query.fcgi?db=gene&cmd=Retrieve&dopt=full_report&list_uids=14571
0.000518855	2.85806	NM_019738|MM8|transcript|chr7|126414393|126416618|ExemplarFor 'NM_019738'; gene_id '56312'; transcript_id 'NM_019738'; gene_name 'Nupr1'; alt '2310032H04Rik|Com1|p8'; nuclear protein 1|http://www.ncbi.nlm.nih.gov/entrez/query.fcgi?db=gene&cmd=Retrieve&dopt=full_report&list_uids=56312
0.00211681	2.8536	XM_891376|MM8|transcript|chr7|29948897|29989181|ExemplarFor 'XM_891376,XM_899568'; gene_id '233064'; transcript_id 'XM_891376'; gene_name 'Wdr62'; alt '2310038K02Rik|MGC31423'; WD repeat domain 62|http://www.ncbi.nlm.nih.gov/entrez/query.fcgi?db=gene&cmd=Retrieve&dopt=full_report&list_uids=233064
0.0201583	2.84563	NM_133769|MM8|transcript|chr11|46037280|46155773|ExemplarFor 'NM_133769'; gene_id '76884'; transcript_id 'NM_133769'; gene_name 'Cyfip2'; alt '1500004I01Rik|6430511D02Rik|AA930218|AU022376|Pir121|mKIAA1168'; cytoplasmic FMR1 interacting protein 2|http://www.ncbi.nlm.nih.gov/entrez/query.fcgi?db=gene&cmd=Retrieve&dopt=full_report&list_uids=76884
0.000259703	2.82951	NM_007499|MM8|transcript|chr9|53201762|53298968|ExemplarFor 'NM_007499'; gene_id '11920'; transcript_id 'NM_007499'; gene_name 'Atm'; alt 'AI256621|C030026E19Rik'; ataxia telangiectasia mutated homolog (human)|http://www.ncbi.nlm.nih.gov/entrez/query.fcgi?db=gene&cmd=Retrieve&dopt=full_report&list_uids=11920
0.0457146	2.81322	NM_133819|MM8|transcript|chr1|134959008|134964774|ExemplarFor 'NM_133819'; gene_id '108954'; transcript_id 'NM_133819'; gene_name 'Ppp1r15b'; alt '1810033K10Rik|AI606441|C530022L24Rik|CReP'; protein phosphatase 1, regulatory (inhibitor) subunit 15b|http://www.ncbi.nlm.nih.gov/entrez/query.fcgi?db=gene&cmd=Retrieve&dopt=full_report&list_uids=108954
0.0232513	2.79317	XM_984371|MM8|transcript|chr11|31475481|31475814|ExemplarFor 'XM_984371'; gene_id '666522'; transcript_id 'XM_984371'; gene_name 'LOC666522'; alt '-'; hypothetical protein LOC666522|http://www.ncbi.nlm.nih.gov/entrez/query.fcgi?db=gene&cmd=Retrieve&dopt=full_report&list_uids=666522
0.00527446	2.78121	NM_001039701|MM8|transcript|chr2|24167426|24173383|ExemplarFor 'NM_001039701'; gene_id '16181'; transcript_id 'NM_001039701'; gene_name 'Il1rn'; alt 'F630041P17Rik|IL-1ra'; interleukin 1 receptor antagonist|http://www.ncbi.nlm.nih.gov/entrez/query.fcgi?db=gene&cmd=Retrieve&dopt=full_report&list_uids=16181
0.00551268	2.77834	NM_183028|MM8|transcript|chr1|7110131|7162676|ExemplarFor 'NM_183028'; gene_id '319263'; transcript_id 'NM_183028'; gene_name 'Pcmtd1'; alt '8430411F12Rik|A030012M09Rik|MGC117877'; protein-L-isoaspartate (D-aspartate) O-methyltransferase domain containing 1|http://www.ncbi.nlm.nih.gov/entrez/query.fcgi?db=gene&cmd=Retrieve&dopt=full_report&list_uids=319263
0.00207641	2.77034	NM_177643|MM8|transcript|chr1|138441355|138444700|ExemplarFor 'NM_177643'; gene_id '226442'; transcript_id 'NM_177643'; gene_name 'Zfp281'; alt 'MGC70044|MGC7737'; zinc finger protein 281|http://www.ncbi.nlm.nih.gov/entrez/query.fcgi?db=gene&cmd=Retrieve&dopt=full_report&list_uids=226442
0.0349081	2.76499	NM_178611|MM8|transcript|chr7|3610178|3666266|ExemplarFor 'NM_178611'; gene_id '52855'; transcript_id 'NM_178611'; gene_name 'Lair1'; alt '5133400O11Rik|BB115266|D7Bwg0421e|Lair-1|mLair-1'; leukocyte-associated Ig-like receptor 1|http://www.ncbi.nlm.nih.gov/entrez/query.fcgi?db=gene&cmd=Retrieve&dopt=full_report&list_uids=52855
0.000349825	2.76121	NM_175090|MM8|transcript|chr4|61847109|61878123|ExemplarFor 'NM_175090'; gene_id '20529'; transcript_id 'NM_175090'; gene_name 'Slc31a1'; alt '4930445G01Rik|AI787263|AU016967|Ctr1'; solute carrier family 31, member 1|http://www.ncbi.nlm.nih.gov/entrez/query.fcgi?db=gene&cmd=Retrieve&dopt=full_report&list_uids=20529
0.0232998	2.75329	NM_001011741|MM8|transcript|chr11|49313575|49314505|ExemplarFor 'NM_001011741'; gene_id '257888'; transcript_id 'NM_001011741'; gene_name 'Olfr1386'; alt 'MOR256-50'; olfactory receptor 1386|http://www.ncbi.nlm.nih.gov/entrez/query.fcgi?db=gene&cmd=Retrieve&dopt=full_report&list_uids=257888
0.00324396	2.74492	NM_172436|MM8|transcript|chr2|71075133|71168393|ExemplarFor 'NM_172436'; gene_id '78830'; transcript_id 'NM_172436'; gene_name 'Slc25a12'; alt '2610002D09Rik|AI839531'; solute carrier family 25 (mitochondrial carrier, Aralar), member 12|http://www.ncbi.nlm.nih.gov/entrez/query.fcgi?db=gene&cmd=Retrieve&dopt=full_report&list_uids=78830
0.00405721	2.74054	NM_008638|MM8|transcript|chr6|83271363|83283262|ExemplarFor 'NM_008638'; gene_id '17768'; transcript_id 'NM_008638'; gene_name 'Mthfd2'; alt 'AW558851|NMDMC'; methylenetetrahydrofolate dehydrogenase (NAD+ dependent), methenyltetrahydrofolate cyclohydrolase|http://www.ncbi.nlm.nih.gov/entrez/query.fcgi?db=gene&cmd=Retrieve&dopt=full_report&list_uids=17768
0.0103359	2.73102	NM_054043|MM8|transcript|chr11|88155654|88406342|ExemplarFor 'NM_054043'; gene_id '76626'; transcript_id 'NM_054043'; gene_name 'Msi2'; alt '1700105C15Rik|AI451722|AI563628|AW489193|MGC118040|MGC130496|Msi2h'; Musashi homolog 2 (Drosophila)|http://www.ncbi.nlm.nih.gov/entrez/query.fcgi?db=gene&cmd=Retrieve&dopt=full_report&list_uids=76626
0.0168863	2.7307	NM_013531|MM8|transcript|chr3|32775074|32808084|ExemplarFor 'NM_013531'; gene_id '14696'; transcript_id 'NM_013531'; gene_name 'Gnb4'; alt '6720453A21Rik|G(beta)4'; guanine nucleotide binding protein, beta 4|http://www.ncbi.nlm.nih.gov/entrez/query.fcgi?db=gene&cmd=Retrieve&dopt=full_report&list_uids=14696
0.0218939	2.71427	NM_172413|MM8|transcript|chrX|47248538|47262645|ExemplarFor 'NM_172413'; gene_id '72065'; transcript_id 'NM_172413'; gene_name 'Rap2c'; alt '2010200P20Rik|AI194294|AL022976'; RAP2C, member of RAS oncogene family|http://www.ncbi.nlm.nih.gov/entrez/query.fcgi?db=gene&cmd=Retrieve&dopt=full_report&list_uids=72065
0.0363746	2.69903	NM_030253|MM8|transcript|chr16|35858216|35892352|ExemplarFor 'NM_030253'; gene_id '80285'; transcript_id 'NM_030253'; gene_name 'Parp9'; alt 'AW214463|BC003281|Bagl|Bal|MGC7868'; poly (ADP-ribose) polymerase family, member 9|http://www.ncbi.nlm.nih.gov/entrez/query.fcgi?db=gene&cmd=Retrieve&dopt=full_report&list_uids=80285
0.00823976	2.69545	NM_030711|MM8|transcript|chr13|75105873|75157877|ExemplarFor 'NM_030711'; gene_id '80898'; transcript_id 'NM_030711'; gene_name 'Arts1'; alt 'ERAAP|PILSA|PILSAP'; type 1 tumor necrosis factor receptor shedding aminopeptidase regulator|http://www.ncbi.nlm.nih.gov/entrez/query.fcgi?db=gene&cmd=Retrieve&dopt=full_report&list_uids=80898
0.00218745	2.65635	NM_009810|MM8|transcript|chr8|48116265|48137534|ExemplarFor 'NM_009810'; gene_id '12367'; transcript_id 'NM_009810'; gene_name 'Casp3'; alt 'A830040C14Rik|Apopain|CPP32|Caspase-3|Lice|Yama'; caspase 3|http://www.ncbi.nlm.nih.gov/entrez/query.fcgi?db=gene&cmd=Retrieve&dopt=full_report&list_uids=12367
0.00520247	2.65497	NM_010387|MM8|transcript|chr17|33755891|33762211|ExemplarFor 'NM_010387'; gene_id '14999'; transcript_id 'NM_010387'; gene_name 'H2-DMb1'; alt 'AI385589|H-2Mb1|H2-Mb1'; histocompatibility 2, class II, locus Mb1|http://www.ncbi.nlm.nih.gov/entrez/query.fcgi?db=gene&cmd=Retrieve&dopt=full_report&list_uids=14999
0.00255974	2.64785	NM_021343|MM8|transcript|chr3|37611846|37770640|ExemplarFor 'NM_021343'; gene_id '57815'; transcript_id 'NM_021343'; gene_name 'Spata5'; alt '2510048F20Rik|C78064|Spaf'; spermatogenesis associated 5|http://www.ncbi.nlm.nih.gov/entrez/query.fcgi?db=gene&cmd=Retrieve&dopt=full_report&list_uids=57815
0.0285364	2.63742	NM_053218|MM8|transcript|chr6|90001436|90002345|ExemplarFor 'NM_053218'; gene_id '113845'; transcript_id 'NM_053218'; gene_name 'V1ra3'; alt '-'; vomeronasal 1 receptor, A3|http://www.ncbi.nlm.nih.gov/entrez/query.fcgi?db=gene&cmd=Retrieve&dopt=full_report&list_uids=113845
0.0322547	2.63719	XM_884335|MM8|transcript|chr10|58617098|58622076|ExemplarFor 'XM_884335'; gene_id '268301'; transcript_id 'XM_884335'; gene_name 'C820004L04Rik'; alt '4921515A04Rik|9430099J10Rik'; RIKEN cDNA C820004L04 gene|http://www.ncbi.nlm.nih.gov/entrez/query.fcgi?db=gene&cmd=Retrieve&dopt=full_report&list_uids=268301
0.00194906	2.63614	NM_009333|MM8|transcript|chr19|55795517|55986492|ExemplarFor 'NM_009333'; gene_id '21416'; transcript_id 'NM_009333'; gene_name 'Tcf7l2'; alt 'TCF4B|TCF4E|Tcf-4|Tcf4|mTcf-4B|mTcf-4E'; transcription factor 7-like 2, T-cell specific, HMG-box|http://www.ncbi.nlm.nih.gov/entrez/query.fcgi?db=gene&cmd=Retrieve&dopt=full_report&list_uids=21416
0.0183817	2.61422	NM_029239|MM8|transcript|chr17|78855606|78918364|ExemplarFor 'NM_029239'; gene_id '75292'; transcript_id 'NM_029239'; gene_name 'Prkcn'; alt '4930557O20Rik|5730497N19Rik|MGC47171|PKD3'; protein kinase C, nu|http://www.ncbi.nlm.nih.gov/entrez/query.fcgi?db=gene&cmd=Retrieve&dopt=full_report&list_uids=75292
0.00030968	2.60047	NM_008977|MM8|transcript|chr18|67790881|67849946|ExemplarFor 'NM_008977'; gene_id '19255'; transcript_id 'NM_008977'; gene_name 'Ptpn2'; alt 'AI325124|Ptpt|TC-PTP'; protein tyrosine phosphatase, non-receptor type 2|http://www.ncbi.nlm.nih.gov/entrez/query.fcgi?db=gene&cmd=Retrieve&dopt=full_report&list_uids=19255
0.0289567	2.59004	NM_033623|MM8|transcript|chr3|36084529|36121623|ExemplarFor 'NM_033623'; gene_id '114893'; transcript_id 'NM_033623'; gene_name 'Dcun1d1'; alt 'C85469|Rp42|Tes3|pTes3'; DCUN1D1 DCN1, defective in cullin neddylation 1, domain containing 1 (S. cerevisiae)|http://www.ncbi.nlm.nih.gov/entrez/query.fcgi?db=gene&cmd=Retrieve&dopt=full_report&list_uids=114893
0.00219793	2.58758	NM_012054|MM8|transcript|chr13|20801583|21031717|ExemplarFor 'NM_012054'; gene_id '27052'; transcript_id 'NM_012054'; gene_name 'Aoah'; alt 'MGC107583'; acyloxyacyl hydrolase|http://www.ncbi.nlm.nih.gov/entrez/query.fcgi?db=gene&cmd=Retrieve&dopt=full_report&list_uids=27052
0.0238591	2.5832	NM_007609|MM8|transcript|chr9|5308873|5336717|ExemplarFor 'NM_007609'; gene_id '12363'; transcript_id 'NM_007609'; gene_name 'Casp4'; alt 'Casp11|Caspase-11|Caspl|ich-3'; caspase 4, apoptosis-related cysteine peptidase|http://www.ncbi.nlm.nih.gov/entrez/query.fcgi?db=gene&cmd=Retrieve&dopt=full_report&list_uids=12363
0.0198756	2.58192	NM_054099|MM8|transcript|chr15|76775798|76777987|ExemplarFor 'NM_054099'; gene_id '117171'; transcript_id 'NM_054099'; gene_name '1110038F14Rik'; alt '-'; RIKEN cDNA 1110038F14 gene|http://www.ncbi.nlm.nih.gov/entrez/query.fcgi?db=gene&cmd=Retrieve&dopt=full_report&list_uids=117171
0.0301657	2.5792	NM_008057|MM8|transcript|chr1|59426724|59431501|ExemplarFor 'NM_008057'; gene_id '14369'; transcript_id 'NM_008057'; gene_name 'Fzd7'; alt 'Fz7'; frizzled homolog 7 (Drosophila)|http://www.ncbi.nlm.nih.gov/entrez/query.fcgi?db=gene&cmd=Retrieve&dopt=full_report&list_uids=14369
0.0187867	2.57092	XM_894564|MM8|transcript|chr18|60719341|60749998|ExemplarFor 'XM_894564'; gene_id '104027'; transcript_id 'XM_894564'; gene_name 'Synpo'; alt '9330140I15Rik|AW046661'; synaptopodin|http://www.ncbi.nlm.nih.gov/entrez/query.fcgi?db=gene&cmd=Retrieve&dopt=full_report&list_uids=104027
0.00655891	2.56648	NM_181344|MM8|transcript|chr6|124458752|124476262|ExemplarFor 'NM_181344'; gene_id '232371'; transcript_id 'NM_181344'; gene_name 'C1rl'; alt 'C1r-LP|C1rl1|C1rlp'; complement component 1, r subcomponent-like|http://www.ncbi.nlm.nih.gov/entrez/query.fcgi?db=gene&cmd=Retrieve&dopt=full_report&list_uids=232371
0.00545992	2.55433	NM_175437|MM8|transcript|chr5|20698112|20803540|ExemplarFor 'NM_175437'; gene_id '212167'; transcript_id 'NM_175437'; gene_name 'A530088I07Rik'; alt '-'; RIKEN cDNA A530088I07 gene|http://www.ncbi.nlm.nih.gov/entrez/query.fcgi?db=gene&cmd=Retrieve&dopt=full_report&list_uids=212167
0.00783469	2.53692	NM_010397|MM8|transcript|chr17|35646461|35650755|ExemplarFor 'NM_010397'; gene_id '15039'; transcript_id 'NM_010397'; gene_name 'H2-T22'; alt 'H-2T22'; histocompatibility 2, T region locus 22|http://www.ncbi.nlm.nih.gov/entrez/query.fcgi?db=gene&cmd=Retrieve&dopt=full_report&list_uids=15039
0.0158386	2.53346	NM_013585|MM8|transcript|chr17|33792386|33797618|ExemplarFor 'NM_013585'; gene_id '16912'; transcript_id 'NM_013585'; gene_name 'Psmb9'; alt 'Lmp-2|Lmp2'; proteosome (prosome, macropain) subunit, beta type 9 (large multifunctional peptidase 2)|http://www.ncbi.nlm.nih.gov/entrez/query.fcgi?db=gene&cmd=Retrieve&dopt=full_report&list_uids=16912
0.00267685	2.5265	NM_198006|MM8|transcript|chr1|37361638|37363597|ExemplarFor 'NM_198006'; gene_id '76178'; transcript_id 'NM_198006'; gene_name '6330578E17Rik'; alt '1700001A24Rik'; RIKEN cDNA 6330578E17 gene|http://www.ncbi.nlm.nih.gov/entrez/query.fcgi?db=gene&cmd=Retrieve&dopt=full_report&list_uids=76178
0.0359083	2.51522	NM_009915|MM8|transcript|chr9|123950981|123957349|ExemplarFor 'NM_009915'; gene_id '12772'; transcript_id 'NM_009915'; gene_name 'Ccr2'; alt 'CC-CKR-2|CCR2A|CCR2B|CKR2|CKR2A|CKR2B|Cmkbr2|mJE-R'; chemokine (C-C motif) receptor 2|http://www.ncbi.nlm.nih.gov/entrez/query.fcgi?db=gene&cmd=Retrieve&dopt=full_report&list_uids=12772
0.00765853	2.50447	NM_172803|MM8|transcript|chr12|40956475|41356918|ExemplarFor 'NM_172803'; gene_id '238130'; transcript_id 'NM_172803'; gene_name 'Dock4'; alt '5330406C03|6330411N01Rik|AF263288|C030023J22|mKIAA0716'; dedicator of cytokinesis 4|http://www.ncbi.nlm.nih.gov/entrez/query.fcgi?db=gene&cmd=Retrieve&dopt=full_report&list_uids=238130
0.0473368	2.50338	NM_172488|MM8|transcript|chr14|75758355|75770772|ExemplarFor 'NM_172488'; gene_id '210808'; transcript_id 'NM_172488'; gene_name '9030625A04Rik'; alt '-'; RIKEN cDNA 9030625A04 gene|http://www.ncbi.nlm.nih.gov/entrez/query.fcgi?db=gene&cmd=Retrieve&dopt=full_report&list_uids=210808
0.0466099	2.50293	NM_007707|MM8|transcript|chr11|117782168|117785252|ExemplarFor 'NM_007707'; gene_id '12702'; transcript_id 'NM_007707'; gene_name 'Socs3'; alt 'CIS3|Cish3|EF-10|SOCS-3|SSI-3'; suppressor of cytokine signaling 3|http://www.ncbi.nlm.nih.gov/entrez/query.fcgi?db=gene&cmd=Retrieve&dopt=full_report&list_uids=12702
0.000406374	2.5028	NM_029570|MM8|transcript|chr3|35945686|36047825|ExemplarFor 'NM_029570'; gene_id '76295'; transcript_id 'NM_029570'; gene_name 'Atp11b'; alt '1110019I14Rik|ATPIF|ATPIR|mKIAA0956'; ATPase, Class VI, type 11B|http://www.ncbi.nlm.nih.gov/entrez/query.fcgi?db=gene&cmd=Retrieve&dopt=full_report&list_uids=76295
0.0386601	2.50264	NM_080634|MM8|transcript|chr3|20188101|20227431|ExemplarFor 'NM_080634'; gene_id '12807'; transcript_id 'NM_080634'; gene_name 'Hps3'; alt 'coa'; Hermansky-Pudlak syndrome 3 homolog (human)|http://www.ncbi.nlm.nih.gov/entrez/query.fcgi?db=gene&cmd=Retrieve&dopt=full_report&list_uids=12807
0.0352653	2.49462	NM_145937|MM8|transcript|chr6|108072804|108151333|ExemplarFor 'NM_145937'; gene_id '58911'; transcript_id 'NM_145937'; gene_name 'Sumf1'; alt 'AA543204|AI463102|AI851573|FGE|MGC39076'; sulfatase modifying factor 1|http://www.ncbi.nlm.nih.gov/entrez/query.fcgi?db=gene&cmd=Retrieve&dopt=full_report&list_uids=58911
0.00231902	2.46981	NM_010431|MM8|transcript|chr12|74826867|74865729|ExemplarFor 'NM_010431'; gene_id '15251'; transcript_id 'NM_010431'; gene_name 'Hif1a'; alt 'AA959795|HIF-1alpha|MOP1'; hypoxia inducible factor 1, alpha subunit|http://www.ncbi.nlm.nih.gov/entrez/query.fcgi?db=gene&cmd=Retrieve&dopt=full_report&list_uids=15251
0.00209508	2.46849	NM_011835|MM8|transcript|chr10|7416211|7453339|ExemplarFor 'NM_011835'; gene_id '23924'; transcript_id 'NM_011835'; gene_name 'Katna1'; alt '-'; katanin p60 (ATPase-containing) subunit A1|http://www.ncbi.nlm.nih.gov/entrez/query.fcgi?db=gene&cmd=Retrieve&dopt=full_report&list_uids=23924
0.000388806	2.46253	NM_152803|MM8|transcript|chr5|100920697|100959985|ExemplarFor 'NM_152803'; gene_id '15442'; transcript_id 'NM_152803'; gene_name 'Hpse'; alt 'HSE1|Hpa|Hpr1'; heparanase|http://www.ncbi.nlm.nih.gov/entrez/query.fcgi?db=gene&cmd=Retrieve&dopt=full_report&list_uids=15442
0.00953747	2.46111	NM_029933|MM8|transcript|chr3|97290032|97301912|ExemplarFor 'NM_029933'; gene_id '77578'; transcript_id 'NM_029933'; gene_name 'Bcl9'; alt '2610202E01Rik|8030475K17Rik|A330041G23Rik|Gm130'; B-cell CLL/lymphoma 9|http://www.ncbi.nlm.nih.gov/entrez/query.fcgi?db=gene&cmd=Retrieve&dopt=full_report&list_uids=77578
0.00988347	2.45422	NM_030255|MM8|transcript|chr15|79719712|79735341|ExemplarFor 'NM_030255'; gene_id '80287'; transcript_id 'NM_030255'; gene_name 'Apobec3'; alt 'Arp3|BC003314|CEM15|MGC7002'; apolipoprotein B editing complex 3|http://www.ncbi.nlm.nih.gov/entrez/query.fcgi?db=gene&cmd=Retrieve&dopt=full_report&list_uids=80287
0.00502394	2.44596	NM_033080|MM8|transcript|chr7|35243505|35264607|ExemplarFor 'NM_033080'; gene_id '110959'; transcript_id 'NM_033080'; gene_name 'Nudt19'; alt 'D7Rp2|D7Rp2-r|D7Rp2-s|D7Rp2e|RP2-r|RP2-s'; nudix (nucleoside diphosphate linked moiety X)-type motif 19|http://www.ncbi.nlm.nih.gov/entrez/query.fcgi?db=gene&cmd=Retrieve&dopt=full_report&list_uids=110959
0.0373534	2.44579	NM_175175|MM8|transcript|chr4|10915808|10934707|ExemplarFor 'NM_175175'; gene_id '71801'; transcript_id 'NM_175175'; gene_name 'Plekhf2'; alt '1110070J07Rik|AA673237|ZFYVE18'; pleckstrin homology domain containing, family F (with FYVE domain) member 2|http://www.ncbi.nlm.nih.gov/entrez/query.fcgi?db=gene&cmd=Retrieve&dopt=full_report&list_uids=71801
0.0364977	2.43858	NM_028139|MM8|transcript|chr12|33733026|33836393|ExemplarFor 'NM_028139'; gene_id '72174'; transcript_id 'NM_028139'; gene_name 'Atxn7l4'; alt '2810423G08Rik'; ataxin 7-like 4|http://www.ncbi.nlm.nih.gov/entrez/query.fcgi?db=gene&cmd=Retrieve&dopt=full_report&list_uids=72174
0.0127203	2.42764	NM_025284|MM8|transcript|chr6|72886861|72887908|ExemplarFor 'NM_025284'; gene_id '19240'; transcript_id 'NM_025284'; gene_name 'Tmsb10'; alt 'Ptmb10|TB10'; thymosin, beta 10|http://www.ncbi.nlm.nih.gov/entrez/query.fcgi?db=gene&cmd=Retrieve&dopt=full_report&list_uids=19240
0.00190015	2.42001	NM_018851|MM8|transcript|chr2|156788969|156826663|ExemplarFor 'NM_018851'; gene_id '56045'; transcript_id 'NM_018851'; gene_name 'Samhd1'; alt 'E330031J07Rik|Mg11'; SAM domain and HD domain, 1|http://www.ncbi.nlm.nih.gov/entrez/query.fcgi?db=gene&cmd=Retrieve&dopt=full_report&list_uids=56045
0.0425062	2.41805	NM_172293|MM8|transcript|chr15|97075140|97213710|ExemplarFor 'NM_172293'; gene_id '239647'; transcript_id 'NM_172293'; gene_name 'BC038822'; alt 'MGC47262'; cDNA sequence BC038822|http://www.ncbi.nlm.nih.gov/entrez/query.fcgi?db=gene&cmd=Retrieve&dopt=full_report&list_uids=239647
0.00289681	2.41271	NM_010696|MM8|transcript|chr11|33947200|33992280|ExemplarFor 'NM_010696'; gene_id '16822'; transcript_id 'NM_010696'; gene_name 'Lcp2'; alt 'AI323664|BB161688|SLP-76|twm'; lymphocyte cytosolic protein 2|http://www.ncbi.nlm.nih.gov/entrez/query.fcgi?db=gene&cmd=Retrieve&dopt=full_report&list_uids=16822
0.0277609	2.39547	NM_145968|MM8|transcript|chr17|7764193|7773071|ExemplarFor 'NM_145968'; gene_id '72536'; transcript_id 'NM_145968'; gene_name 'Tagap'; alt '2610315E15Rik|MGC31468'; T-cell activation Rho GTPase-activating protein|http://www.ncbi.nlm.nih.gov/entrez/query.fcgi?db=gene&cmd=Retrieve&dopt=full_report&list_uids=72536
0.0407098	2.38857	NM_010724|MM8|transcript|chr17|33808610|33811478|ExemplarFor 'NM_010724'; gene_id '16913'; transcript_id 'NM_010724'; gene_name 'Psmb8'; alt 'Lmp-7|Lmp7'; proteosome (prosome, macropain) subunit, beta type 8 (large multifunctional peptidase 7)|http://www.ncbi.nlm.nih.gov/entrez/query.fcgi?db=gene&cmd=Retrieve&dopt=full_report&list_uids=16913
0.00139104	2.37624	NM_015811|MM8|transcript|chr1|146006886|146011253|ExemplarFor 'NM_015811'; gene_id '50778'; transcript_id 'NM_015811'; gene_name 'Rgs1'; alt 'BL34'; regulator of G-protein signaling 1|http://www.ncbi.nlm.nih.gov/entrez/query.fcgi?db=gene&cmd=Retrieve&dopt=full_report&list_uids=50778
0.0456629	2.37087	NM_145827|MM8|transcript|chr11|59358880|59383151|ExemplarFor 'NM_145827'; gene_id '216799'; transcript_id 'NM_145827'; gene_name 'Cias1'; alt 'AGTAVPRL|AII/AVP|FCAS|FCU|MWS|Mmig1|NALP3|Pypaf1'; cold autoinflammatory syndrome 1 homolog (human)|http://www.ncbi.nlm.nih.gov/entrez/query.fcgi?db=gene&cmd=Retrieve&dopt=full_report&list_uids=216799
0.00127796	2.36956	NM_176860|MM8|transcript|chr9|40764709|40908563|ExemplarFor 'NM_176860'; gene_id '72828'; transcript_id 'NM_176860'; gene_name '2810457I06Rik'; alt 'BB125008|p70'; RIKEN cDNA 2810457I06 gene|http://www.ncbi.nlm.nih.gov/entrez/query.fcgi?db=gene&cmd=Retrieve&dopt=full_report&list_uids=72828
0.00117564	2.36668	NM_029999|MM8|transcript|chr17|72823325|72846942|ExemplarFor 'NM_029999'; gene_id '77889'; transcript_id 'NM_029999'; gene_name 'Lbh'; alt '1810009F10Rik|6720416L16Rik'; limb-bud and heart|http://www.ncbi.nlm.nih.gov/entrez/query.fcgi?db=gene&cmd=Retrieve&dopt=full_report&list_uids=77889
0.00589484	2.35701	NM_172920|MM8|transcript|chr9|24162455|24238321|ExemplarFor 'NM_172920'; gene_id '244745'; transcript_id 'NM_172920'; gene_name 'Dpy19l1'; alt '1100001I19Rik|6030402K12|AI225861|AW558481'; dpy-19-like 1 (C. elegans)|http://www.ncbi.nlm.nih.gov/entrez/query.fcgi?db=gene&cmd=Retrieve&dopt=full_report&list_uids=244745
5.86e-06	2.34693	NM_010723|MM8|transcript|chr3|144125915|144142357|ExemplarFor 'NM_010723'; gene_id '16911'; transcript_id 'NM_010723'; gene_name 'Lmo4'; alt 'A730077C12Rik|Crp3|Etohi4'; LIM domain only 4|http://www.ncbi.nlm.nih.gov/entrez/query.fcgi?db=gene&cmd=Retrieve&dopt=full_report&list_uids=16911
0.0206383	2.34472	XM_282560|MM8|transcript|chr12|104516346|104522864|ExemplarFor 'XM_282560'; gene_id '74069'; transcript_id 'XM_282560'; gene_name 'Serpina3a'; alt '4933406L18Rik'; serine (or cysteine) peptidase inhibitor, clade A, member 3A|http://www.ncbi.nlm.nih.gov/entrez/query.fcgi?db=gene&cmd=Retrieve&dopt=full_report&list_uids=74069
0.0294961	2.34434	XM_992856|MM8|transcript|chr10|109677935|109678676|ExemplarFor 'XM_992856'; gene_id '667843'; transcript_id 'XM_992856'; gene_name 'LOC667843'; alt '-'; hypothetical protein LOC667843|http://www.ncbi.nlm.nih.gov/entrez/query.fcgi?db=gene&cmd=Retrieve&dopt=full_report&list_uids=667843
0.00673414	2.33942	NM_007464|MM8|transcript|chr9|7849219|7873545|ExemplarFor 'NM_007464'; gene_id '11796'; transcript_id 'NM_007464'; gene_name 'Birc3'; alt 'AW107670|Api1|Api2|Birc2|HIAP2|IAP1|IAP2|MIAP1|MIAP2|MIHB|MIHC|RNF49|cIAP-1|cIAP-2|cIAP1|cIAP2'; baculoviral IAP repeat-containing 3|http://www.ncbi.nlm.nih.gov/entrez/query.fcgi?db=gene&cmd=Retrieve&dopt=full_report&list_uids=11796
0.0360348	2.33577	NM_144846|MM8|transcript|chr15|63758762|63890121|ExemplarFor 'NM_144846'; gene_id '223601'; transcript_id 'NM_144846'; gene_name '0910001A06Rik'; alt 'AW122079'; RIKEN cDNA 0910001A06 gene|http://www.ncbi.nlm.nih.gov/entrez/query.fcgi?db=gene&cmd=Retrieve&dopt=full_report&list_uids=223601
0.00978613	2.32661	XM_981707|MM8|transcript|chr5|94918950|94938934|ExemplarFor 'XM_981707'; gene_id '665802'; transcript_id 'XM_981707'; gene_name 'LOC665802'; alt '-'; similar to PRAME family member 8|http://www.ncbi.nlm.nih.gov/entrez/query.fcgi?db=gene&cmd=Retrieve&dopt=full_report&list_uids=665802
0.0351692	2.32464	NM_010162|MM8|transcript|chr15|52898621|53176027|ExemplarFor 'NM_010162'; gene_id '14042'; transcript_id 'NM_010162'; gene_name 'Ext1'; alt 'AA409028'; exostoses (multiple) 1|http://www.ncbi.nlm.nih.gov/entrez/query.fcgi?db=gene&cmd=Retrieve&dopt=full_report&list_uids=14042
0.00530296	2.31939	NM_008413|MM8|transcript|chr19|29318451|29377979|ExemplarFor 'NM_008413'; gene_id '16452'; transcript_id 'NM_008413'; gene_name 'Jak2'; alt 'AI504024|C81284|Fd17'; Janus kinase 2|http://www.ncbi.nlm.nih.gov/entrez/query.fcgi?db=gene&cmd=Retrieve&dopt=full_report&list_uids=16452
0.00248205	2.3193	NM_145944|MM8|transcript|chr14|64791485|64820712|ExemplarFor 'NM_145944'; gene_id '67179'; transcript_id 'NM_145944'; gene_name 'Ccdc25'; alt '2610528H13Rik|MGC38132'; coiled-coil domain containing 25|http://www.ncbi.nlm.nih.gov/entrez/query.fcgi?db=gene&cmd=Retrieve&dopt=full_report&list_uids=67179
0.00642349	2.30916	NM_011596|MM8|transcript|chr5|125001188|125011627|ExemplarFor 'NM_011596'; gene_id '21871'; transcript_id 'NM_011596'; gene_name 'Atp6v0a2'; alt '8430408C20Rik|AI385560|ATP6a2|AW489264|Atp6n1d|Atp6n2|C76904|MGC124341|MGC124342|Stv1|TJ6M|TJ6s|Tj6'; ATPase, H+ transporting, lysosomal V0 subunit A2|http://www.ncbi.nlm.nih.gov/entrez/query.fcgi?db=gene&cmd=Retrieve&dopt=full_report&list_uids=21871
0.0334078	2.30869	NM_028035|MM8|transcript|chr6|51474105|51520253|ExemplarFor 'NM_028035'; gene_id '71982'; transcript_id 'NM_028035'; gene_name 'Snx10'; alt '2410004M09Rik'; sorting nexin 10|http://www.ncbi.nlm.nih.gov/entrez/query.fcgi?db=gene&cmd=Retrieve&dopt=full_report&list_uids=71982
0.0110092	2.30727	NM_145976|MM8|transcript|chr13|56183332|56188423|ExemplarFor 'NM_145976'; gene_id '212937'; transcript_id 'NM_145976'; gene_name 'BC027057'; alt 'MGC32345|MGC37193'; cDNA sequence BC027057|http://www.ncbi.nlm.nih.gov/entrez/query.fcgi?db=gene&cmd=Retrieve&dopt=full_report&list_uids=212937
0.035192	2.30098	XM_972844|MM8|transcript|chr4|130324528|130330287|ExemplarFor 'XM_972844'; gene_id '664816'; transcript_id 'XM_972844'; gene_name 'LOC664816'; alt '-'; hypothetical protein LOC664816|http://www.ncbi.nlm.nih.gov/entrez/query.fcgi?db=gene&cmd=Retrieve&dopt=full_report&list_uids=664816
9.18e-05	2.2968	NM_007465|MM8|transcript|chr9|7818747|7835776|ExemplarFor 'NM_007465'; gene_id '11797'; transcript_id 'NM_007465'; gene_name 'Birc2'; alt 'AW146227|Api1|Api2|Birc3|HIAP1|HIAP2|IAP1|IAP2|MIAP1|MIAP2|MIHB|MIHC|RNF48|cIAP-1|cIAP-2|cIAP1|cIAP2|mcIAP1'; baculoviral IAP repeat-containing 2|http://www.ncbi.nlm.nih.gov/entrez/query.fcgi?db=gene&cmd=Retrieve&dopt=full_report&list_uids=11797
0.00816709	2.28842	NM_027482|MM8|transcript|chr3|127862562|127888312|ExemplarFor 'NM_027482'; gene_id '70617'; transcript_id 'NM_027482'; gene_name '5730508B09Rik'; alt '2700063A17Rik|C80506'; RIKEN cDNA 5730508B09 gene|http://www.ncbi.nlm.nih.gov/entrez/query.fcgi?db=gene&cmd=Retrieve&dopt=full_report&list_uids=70617
0.000236266	2.28684	NM_007799|MM8|transcript|chr1|133465859|133503049|ExemplarFor 'NM_007799'; gene_id '13034'; transcript_id 'NM_007799'; gene_name 'Ctse'; alt 'A430072O03Rik|C920004C08Rik|CE|CatE'; cathepsin E|http://www.ncbi.nlm.nih.gov/entrez/query.fcgi?db=gene&cmd=Retrieve&dopt=full_report&list_uids=13034
0.0245606	2.28668	NM_028270|MM8|transcript|chr4|45820148|45825699|ExemplarFor 'NM_028270'; gene_id '72535'; transcript_id 'NM_028270'; gene_name 'Aldh1b1'; alt '2700007F14Rik|MGC101971'; aldehyde dehydrogenase 1 family, member B1|http://www.ncbi.nlm.nih.gov/entrez/query.fcgi?db=gene&cmd=Retrieve&dopt=full_report&list_uids=72535
0.000526103	2.27858	XM_129366|MM8|transcript|chr1|10030299|10121982|ExemplarFor 'XM_129366'; gene_id '211660'; transcript_id 'XM_129366'; gene_name 'Cspp1'; alt 'BC055915'; centrosome and spindle pole associated protein 1|http://www.ncbi.nlm.nih.gov/entrez/query.fcgi?db=gene&cmd=Retrieve&dopt=full_report&list_uids=211660
0.0408096	2.27628	NM_007633|MM8|transcript|chr7|37806743|37816090|ExemplarFor 'NM_007633'; gene_id '12447'; transcript_id 'NM_007633'; gene_name 'Ccne1'; alt 'AW538188'; cyclin E1|http://www.ncbi.nlm.nih.gov/entrez/query.fcgi?db=gene&cmd=Retrieve&dopt=full_report&list_uids=12447
0.0385887	2.2706	NM_013837|MM8|transcript|chr5|130358028|130420432|ExemplarFor 'NM_013837'; gene_id '22021'; transcript_id 'NM_013837'; gene_name 'Tpst1'; alt 'R75054'; protein-tyrosine sulfotransferase 1|http://www.ncbi.nlm.nih.gov/entrez/query.fcgi?db=gene&cmd=Retrieve&dopt=full_report&list_uids=22021
0.0271868	2.26781	NM_001033295|MM8|transcript|chr2|79132872|79133959|ExemplarFor 'NM_001033295'; gene_id '228094'; transcript_id 'NM_001033295'; gene_name 'Cerkl'; alt 'Gm1958|Rp26'; ceramide kinase-like|http://www.ncbi.nlm.nih.gov/entrez/query.fcgi?db=gene&cmd=Retrieve&dopt=full_report&list_uids=228094
0.0395101	2.26615	NM_026405|MM8|transcript|chr10|10235228|10248397|ExemplarFor 'NM_026405'; gene_id '67844'; transcript_id 'NM_026405'; gene_name 'Rab32'; alt '2810011A17Rik|AU022057'; RAB32, member RAS oncogene family|http://www.ncbi.nlm.nih.gov/entrez/query.fcgi?db=gene&cmd=Retrieve&dopt=full_report&list_uids=67844
0.00719337	2.26135	NM_009612|MM8|transcript|chr15|100956555|100986456|ExemplarFor 'NM_009612'; gene_id '11482'; transcript_id 'NM_009612'; gene_name 'Acvrl1'; alt 'AI115505|AI427544|Acvrlk1|Alk-1|Alk1'; activin A receptor, type II-like 1|http://www.ncbi.nlm.nih.gov/entrez/query.fcgi?db=gene&cmd=Retrieve&dopt=full_report&list_uids=11482
0.00121935	2.25939	NM_025873|MM8|transcript|chr4|122518899|122557237|ExemplarFor 'NM_025873'; gene_id '66966'; transcript_id 'NM_025873'; gene_name 'Trit1'; alt '2310075G14Rik|AI314189|AI314635|AV099619|IPT|MOD5'; tRNA isopentenyltransferase 1|http://www.ncbi.nlm.nih.gov/entrez/query.fcgi?db=gene&cmd=Retrieve&dopt=full_report&list_uids=66966
0.0423983	2.25176	NM_028778|MM8|transcript|chr1|134143683|134161034|ExemplarFor 'NM_028778'; gene_id '74137'; transcript_id 'NM_028778'; gene_name 'Nuak2'; alt '1200013B22Rik|Snark|mKIAA0537'; NUAK family, SNF1-like kinase, 2|http://www.ncbi.nlm.nih.gov/entrez/query.fcgi?db=gene&cmd=Retrieve&dopt=full_report&list_uids=74137
0.0211327	2.25023	NM_001033136|MM8|transcript|chr2|118828441|118848396|ExemplarFor 'NM_001033136'; gene_id '67809'; transcript_id 'NM_001033136'; gene_name '1200015F23Rik'; alt 'AI131757'; RIKEN cDNA 1200015F23 gene|http://www.ncbi.nlm.nih.gov/entrez/query.fcgi?db=gene&cmd=Retrieve&dopt=full_report&list_uids=67809
0.00219675	2.24773	NM_027260|MM8|transcript|chr11|26371403|26493611|ExemplarFor 'NM_027260'; gene_id '69922'; transcript_id 'NM_027260'; gene_name 'Vrk2'; alt '2810003O05Rik|AI447698'; vaccinia related kinase 2|http://www.ncbi.nlm.nih.gov/entrez/query.fcgi?db=gene&cmd=Retrieve&dopt=full_report&list_uids=69922
0.0309438	2.24713	XM_485880|MM8|transcript|chr7|22922979|22927354|ExemplarFor 'XM_485880'; gene_id '434137'; transcript_id 'XM_485880'; gene_name 'LOC434137'; alt '-'; similar to vomeronasal 1 receptor, D14|http://www.ncbi.nlm.nih.gov/entrez/query.fcgi?db=gene&cmd=Retrieve&dopt=full_report&list_uids=434137
0.0250546	2.2456	NM_011669|MM8|transcript|chr5|147045160|147105305|ExemplarFor 'NM_011669'; gene_id '22217'; transcript_id 'NM_011669'; gene_name 'Usp12'; alt 'Ubh1'; ubiquitin specific peptidase 12|http://www.ncbi.nlm.nih.gov/entrez/query.fcgi?db=gene&cmd=Retrieve&dopt=full_report&list_uids=22217
0.00340413	2.24038	NM_001025307|MM8|transcript|chr19|11842162|11886448|ExemplarFor 'NM_001025307,NM_011502'; gene_id '20908'; transcript_id 'NM_001025307'; gene_name 'Stx3'; alt 'AA960228|AV006285|AW536415'; syntaxin 3|http://www.ncbi.nlm.nih.gov/entrez/query.fcgi?db=gene&cmd=Retrieve&dopt=full_report&list_uids=20908
0.00502387	2.2384	XM_129809|MM8|transcript|chr1|23320698|23337450|ExemplarFor 'XM_129809'; gene_id '70155'; transcript_id 'XM_129809'; gene_name 'Ogfrl1'; alt '2210417C17Rik'; opioid growth factor receptor-like 1|http://www.ncbi.nlm.nih.gov/entrez/query.fcgi?db=gene&cmd=Retrieve&dopt=full_report&list_uids=70155
0.0139249	2.23761	NM_147155|MM8|transcript|chr17|6805154|6810814|ExemplarFor 'NM_147155'; gene_id '380608'; transcript_id 'NM_147155'; gene_name 'Tagap1'; alt '2610315E15Rik|AA415005|FKSG15'; T-cell activation GTPase activating protein 1|http://www.ncbi.nlm.nih.gov/entrez/query.fcgi?db=gene&cmd=Retrieve&dopt=full_report&list_uids=380608
0.0146885	2.2302	XM_127961|MM8|transcript|chr15|10391488|10415326|ExemplarFor 'XM_127961'; gene_id '78244'; transcript_id 'XM_127961'; gene_name '4930461P20Rik'; alt '9930116P15Rik'; RIKEN cDNA 4930461P20 gene|http://www.ncbi.nlm.nih.gov/entrez/query.fcgi?db=gene&cmd=Retrieve&dopt=full_report&list_uids=78244
0.0443349	2.22111	NM_026106|MM8|transcript|chr5|108509198|108520823|ExemplarFor 'NM_026106'; gene_id '13486'; transcript_id 'NM_026106'; gene_name 'Dr1'; alt '1700121L09Rik|Dr1l|NC2|NC2beta'; down-regulator of transcription 1|http://www.ncbi.nlm.nih.gov/entrez/query.fcgi?db=gene&cmd=Retrieve&dopt=full_report&list_uids=13486
0.0177246	2.21335	NM_007544|MM8|transcript|chr6|120858737|120882439|ExemplarFor 'NM_007544'; gene_id '12122'; transcript_id 'NM_007544'; gene_name 'Bid'; alt '2700049M22Rik|AI875481|AU022477'; BH3 interacting domain death agonist|http://www.ncbi.nlm.nih.gov/entrez/query.fcgi?db=gene&cmd=Retrieve&dopt=full_report&list_uids=12122
0.0174658	2.20954	NM_011695|MM8|transcript|chr14|20620112|20634431|ExemplarFor 'NM_011695'; gene_id '22334'; transcript_id 'NM_011695'; gene_name 'Vdac2'; alt 'Vdac6'; voltage-dependent anion channel 2|http://www.ncbi.nlm.nih.gov/entrez/query.fcgi?db=gene&cmd=Retrieve&dopt=full_report&list_uids=22334
0.0292578	2.19568	NM_001013817|MM8|transcript|chr1|87431873|87476208|ExemplarFor 'NM_001013817'; gene_id '434484'; transcript_id 'NM_001013817'; gene_name 'LOC434484'; alt '-'; similar to SP140 nuclear body protein; nuclear body protein Sp140|http://www.ncbi.nlm.nih.gov/entrez/query.fcgi?db=gene&cmd=Retrieve&dopt=full_report&list_uids=434484
0.0216154	2.19328	NM_173386|MM8|transcript|chr9|78217018|78228921|ExemplarFor 'NM_173386'; gene_id '214763'; transcript_id 'NM_173386'; gene_name 'E330016A19Rik'; alt '-'; RIKEN cDNA E330016A19 gene|http://www.ncbi.nlm.nih.gov/entrez/query.fcgi?db=gene&cmd=Retrieve&dopt=full_report&list_uids=214763
0.0161156	2.19025	NM_008690|MM8|transcript|chr17|45019296|45026750|ExemplarFor 'NM_008690'; gene_id '18037'; transcript_id 'NM_008690'; gene_name 'Nfkbie'; alt 'IKBE'; nuclear factor of kappa light polypeptide gene enhancer in B-cells inhibitor, epsilon|http://www.ncbi.nlm.nih.gov/entrez/query.fcgi?db=gene&cmd=Retrieve&dopt=full_report&list_uids=18037
0.0113123	2.18914	NM_028810|MM8|transcript|chr2|50952447|50971120|ExemplarFor 'NM_028810'; gene_id '74194'; transcript_id 'NM_028810'; gene_name 'Rnd3'; alt '2610017M01Rik|AI661404|Arhe|Rhoe'; Rho family GTPase 3|http://www.ncbi.nlm.nih.gov/entrez/query.fcgi?db=gene&cmd=Retrieve&dopt=full_report&list_uids=74194
0.0320729	2.18819	NM_176073|MM8|transcript|chr15|33027786|33539092|ExemplarFor 'NM_176073'; gene_id '54381'; transcript_id 'NM_176073'; gene_name 'Pgcp'; alt '1190003P12Rik|2610034C17Rik|Hls2|Lal-1'; plasma glutamate carboxypeptidase|http://www.ncbi.nlm.nih.gov/entrez/query.fcgi?db=gene&cmd=Retrieve&dopt=full_report&list_uids=54381
0.0218823	2.18729	NM_011190|MM8|transcript|chr14|54541510|54545092|ExemplarFor 'NM_011190'; gene_id '19188'; transcript_id 'NM_011190'; gene_name 'Psme2'; alt 'AA589371|AI788882|PA28b'; proteasome (prosome, macropain) 28 subunit, beta|http://www.ncbi.nlm.nih.gov/entrez/query.fcgi?db=gene&cmd=Retrieve&dopt=full_report&list_uids=19188
0.0176262	2.18356	XM_283903|MM8|transcript|chr3|109099052|109192315|ExemplarFor 'XM_283903'; gene_id '329739'; transcript_id 'XM_283903'; gene_name 'B430201A12Rik'; alt '1600010D10Rik'; RIKEN cDNA B430201A12 gene|http://www.ncbi.nlm.nih.gov/entrez/query.fcgi?db=gene&cmd=Retrieve&dopt=full_report&list_uids=329739
0.0128445	2.1794	XM_354675|MM8|transcript|chr12|71934571|72017956|ExemplarFor 'XM_354675,XM_898193,XM_898206'; gene_id '238247'; transcript_id 'XM_354675'; gene_name 'Arid4a'; alt 'A630009N03|A630067N03Rik|MmRBBP1|Rbbp1'; AT rich interactive domain 4A (Rbp1 like)|http://www.ncbi.nlm.nih.gov/entrez/query.fcgi?db=gene&cmd=Retrieve&dopt=full_report&list_uids=238247
0.0204989	2.17728	NM_145630|MM8|transcript|chrX|90017334|90084814|ExemplarFor 'NM_145630'; gene_id '236900'; transcript_id 'NM_145630'; gene_name 'Pdk3'; alt '2610001M10Rik|AI035637|MGC6383'; pyruvate dehydrogenase kinase, isoenzyme 3|http://www.ncbi.nlm.nih.gov/entrez/query.fcgi?db=gene&cmd=Retrieve&dopt=full_report&list_uids=236900
0.00501531	2.17545	NM_001008700|MM8|transcript|chr7|125343386|125369113|ExemplarFor 'NM_001008700'; gene_id '16190'; transcript_id 'NM_001008700'; gene_name 'Il4ra'; alt 'CD124|Il4r|MGC118473'; interleukin 4 receptor, alpha|http://www.ncbi.nlm.nih.gov/entrez/query.fcgi?db=gene&cmd=Retrieve&dopt=full_report&list_uids=16190
6.06e-05	2.17455	NM_010726|MM8|transcript|chr2|4836302|4855996|ExemplarFor 'NM_010726'; gene_id '16922'; transcript_id 'NM_010726'; gene_name 'Phyh'; alt 'AI256161|AI265699|Lnap1|PAHX'; phytanoyl-CoA hydroxylase|http://www.ncbi.nlm.nih.gov/entrez/query.fcgi?db=gene&cmd=Retrieve&dopt=full_report&list_uids=16922
0.0121477	2.17455	NM_153570|MM8|transcript|chr5|110888720|110893684|ExemplarFor 'NM_153570'; gene_id '100608'; transcript_id 'NM_153570'; gene_name 'Noc4l'; alt 'AI326906|MGC28606'; nucleolar complex associated 4 homolog (S. cerevisiae)|http://www.ncbi.nlm.nih.gov/entrez/query.fcgi?db=gene&cmd=Retrieve&dopt=full_report&list_uids=100608
0.0010533	2.15446	NM_199466|MM8|transcript|chr17|83259307|83388687|ExemplarFor 'NM_199466'; gene_id '78798'; transcript_id 'NM_199466'; gene_name 'Eml4'; alt '4930443C24Rik|AI644019|MGC90779'; echinoderm microtubule associated protein like 4|http://www.ncbi.nlm.nih.gov/entrez/query.fcgi?db=gene&cmd=Retrieve&dopt=full_report&list_uids=78798
0.040585	2.15209	NM_183390|MM8|transcript|chr16|19860059|19896520|ExemplarFor 'NM_183390'; gene_id '239743'; transcript_id 'NM_183390'; gene_name 'Klhl6'; alt 'MGC118659'; kelch-like 6 (Drosophila)|http://www.ncbi.nlm.nih.gov/entrez/query.fcgi?db=gene&cmd=Retrieve&dopt=full_report&list_uids=239743
0.01434	2.1456	NM_011191|MM8|transcript|chr14|54541555|54544960|ExemplarFor 'NM_011191,XM_886229'; gene_id '19191'; transcript_id 'NM_011191'; gene_name 'Psme2b-ps'; alt 'PA28b-p|PA28b2|Psme2-like|Psme2b'; protease (prosome, macropain) 28 subunit beta B, pseudogene|http://www.ncbi.nlm.nih.gov/entrez/query.fcgi?db=gene&cmd=Retrieve&dopt=full_report&list_uids=19191
0.00365432	2.14558	NM_027978|MM8|transcript|chr5|100895024|100914553|ExemplarFor 'NM_027978'; gene_id '71883'; transcript_id 'NM_027978'; gene_name 'Coq2'; alt '2310002F18Rik|MGC91278'; coenzyme Q2 homolog, prenyltransferase (yeast)|http://www.ncbi.nlm.nih.gov/entrez/query.fcgi?db=gene&cmd=Retrieve&dopt=full_report&list_uids=71883
0.000463834	2.13078	NM_053159|MM8|transcript|chr9|104911367|104935576|ExemplarFor 'NM_053159'; gene_id '94062'; transcript_id 'NM_053159'; gene_name 'Mrpl3'; alt '2010320L16Rik|5930422H18Rik|AA407889'; mitochondrial ribosomal protein L3|http://www.ncbi.nlm.nih.gov/entrez/query.fcgi?db=gene&cmd=Retrieve&dopt=full_report&list_uids=94062
0.0225731	2.12838	NM_028177|MM8|transcript|chr7|121879191|121892996|ExemplarFor 'NM_028177'; gene_id '70316'; transcript_id 'NM_028177'; gene_name 'Ndufab1'; alt '2210401F17Rik|2310039H15Rik|2610003B19Rik|8kDa|9130423F15Rik|SDAP'; NADH dehydrogenase (ubiquinone) 1, alpha/beta subcomplex, 1|http://www.ncbi.nlm.nih.gov/entrez/query.fcgi?db=gene&cmd=Retrieve&dopt=full_report&list_uids=70316
0.0123548	2.12543	NM_019660|MM8|transcript|chr4|123407315|123414553|ExemplarFor 'NM_019660'; gene_id '56309'; transcript_id 'NM_019660'; gene_name 'Mycbp'; alt '5730488M09Rik|AW552132|AW742590|Amy-1'; c-myc binding protein|http://www.ncbi.nlm.nih.gov/entrez/query.fcgi?db=gene&cmd=Retrieve&dopt=full_report&list_uids=56309
0.017494	2.12478	NM_026492|MM8|transcript|chrX|7570263|7579116|ExemplarFor 'NM_026492'; gene_id '67985'; transcript_id 'NM_026492'; gene_name 'Ssxb1'; alt '4930414C09Rik'; synovial sarcoma, X member B, breakpoint 1|http://www.ncbi.nlm.nih.gov/entrez/query.fcgi?db=gene&cmd=Retrieve&dopt=full_report&list_uids=67985
0.022102	2.12242	NM_009593|MM8|transcript|chr17|30777798|30842789|ExemplarFor 'NM_009593'; gene_id '11307'; transcript_id 'NM_009593'; gene_name 'Abcg1'; alt 'AW413978|Abc8|White'; ATP-binding cassette, sub-family G (WHITE), member 1|http://www.ncbi.nlm.nih.gov/entrez/query.fcgi?db=gene&cmd=Retrieve&dopt=full_report&list_uids=11307
0.0122448	2.12118	NM_001013751|MM8|transcript|chr5|134842866|134844720|ExemplarFor 'NM_001013751'; gene_id '214292'; transcript_id 'NM_001013751'; gene_name 'Gm52'; alt '-'; gene model 52, (NCBI)|http://www.ncbi.nlm.nih.gov/entrez/query.fcgi?db=gene&cmd=Retrieve&dopt=full_report&list_uids=214292
0.000554706	2.12082	NM_025617|MM8|transcript|chr4|106636754|106676252|ExemplarFor 'NM_025617'; gene_id '66526'; transcript_id 'NM_025617'; gene_name '2210012G02Rik'; alt '2210010B22Rik'; RIKEN cDNA 2210012G02 gene|http://www.ncbi.nlm.nih.gov/entrez/query.fcgi?db=gene&cmd=Retrieve&dopt=full_report&list_uids=66526
0.014266	2.12037	XM_283556|MM8|transcript|chr19|37964177|38108721|ExemplarFor 'XM_283556'; gene_id '226101'; transcript_id 'XM_283556'; gene_name 'Fer1l3'; alt '2310004N10Rik|2310051D19Rik|E030042N20Rik'; fer-1-like 3, myoferlin (C. elegans)|http://www.ncbi.nlm.nih.gov/entrez/query.fcgi?db=gene&cmd=Retrieve&dopt=full_report&list_uids=226101
0.00252047	2.11857	NM_013563|MM8|transcript|chrX|97467105|97470925|ExemplarFor 'NM_013563'; gene_id '16186'; transcript_id 'NM_013563'; gene_name 'Il2rg'; alt 'CD132|[g]c|gamma(c)'; interleukin 2 receptor, gamma chain|http://www.ncbi.nlm.nih.gov/entrez/query.fcgi?db=gene&cmd=Retrieve&dopt=full_report&list_uids=16186
0.0323575	2.1154	XM_975420|MM8|transcript|chr1|10122720|10218159|ExemplarFor 'XM_975420'; gene_id '211673'; transcript_id 'XM_975420'; gene_name 'Arfgef1'; alt 'ARFGEP1|BIG1|D130059B05Rik|D730028O18Rik|P200'; ADP-ribosylation factor guanine nucleotide-exchange factor 1(brefeldin A-inhibited)|http://www.ncbi.nlm.nih.gov/entrez/query.fcgi?db=gene&cmd=Retrieve&dopt=full_report&list_uids=211673
0.0066199	2.11219	NM_054089|MM8|transcript|chr4|3502044|3543771|ExemplarFor 'NM_054089'; gene_id '116940'; transcript_id 'NM_054089'; gene_name 'Ncoa6ip'; alt 'D4Ertd800e|Pimt'; nuclear receptor coactivator 6 interacting protein|http://www.ncbi.nlm.nih.gov/entrez/query.fcgi?db=gene&cmd=Retrieve&dopt=full_report&list_uids=116940
0.0181561	2.11093	NM_026240|MM8|transcript|chr18|56525705|56628208|ExemplarFor 'NM_026240'; gene_id '107022'; transcript_id 'NM_026240'; gene_name 'Gramd3'; alt '9030613F08Rik|9130427A09Rik|AW061306|NS3TP2'; GRAM domain containing 3|http://www.ncbi.nlm.nih.gov/entrez/query.fcgi?db=gene&cmd=Retrieve&dopt=full_report&list_uids=107022
0.0238748	2.10336	XM_001000818|MM8|transcript|chr2|37091989|37093558|ExemplarFor 'XM_001000818'; gene_id '545417'; transcript_id 'XM_001000818'; gene_name 'LOC545417'; alt '-'; similar to olfactory receptor Olr1374|http://www.ncbi.nlm.nih.gov/entrez/query.fcgi?db=gene&cmd=Retrieve&dopt=full_report&list_uids=545417
0.00376358	2.09781	NM_013819|MM8|transcript|chr17|36878314|36882539|ExemplarFor 'NM_013819'; gene_id '14991'; transcript_id 'NM_013819'; gene_name 'H2-M3'; alt 'H-2M3|Hmt|M3a'; histocompatibility 2, M region locus 3|http://www.ncbi.nlm.nih.gov/entrez/query.fcgi?db=gene&cmd=Retrieve&dopt=full_report&list_uids=14991
0.0323882	2.09497	NM_001003946|MM8|transcript|chr1|59858156|59929893|ExemplarFor 'NM_001003946,NM_001037725'; gene_id '72750'; transcript_id 'NM_001003946'; gene_name 'Als2cr13'; alt '2810425F24Rik|6330416D14Rik|MGC90831'; amyotrophic lateral sclerosis 2 (juvenile) chromosome region, candidate 13 (human)|http://www.ncbi.nlm.nih.gov/entrez/query.fcgi?db=gene&cmd=Retrieve&dopt=full_report&list_uids=72750
0.00704237	2.08096	NM_019955|MM8|transcript|chr14|54739067|54742857|ExemplarFor 'NM_019955'; gene_id '56532'; transcript_id 'NM_019955'; gene_name 'Ripk3'; alt '2610528K09Rik|AW107945|Rip3'; receptor-interacting serine-threonine kinase 3|http://www.ncbi.nlm.nih.gov/entrez/query.fcgi?db=gene&cmd=Retrieve&dopt=full_report&list_uids=56532
0.027578	2.08078	NM_007600|MM8|transcript|chr19|5988544|6015151|ExemplarFor 'NM_007600'; gene_id '12333'; transcript_id 'NM_007600'; gene_name 'Capn1'; alt 'Capa-1|Capa1|mu-calpin'; calpain 1|http://www.ncbi.nlm.nih.gov/entrez/query.fcgi?db=gene&cmd=Retrieve&dopt=full_report&list_uids=12333
0.00396279	2.07796	XM_980851|MM8|transcript|chrX|130445693|130446881|ExemplarFor 'XM_980851'; gene_id '666000'; transcript_id 'XM_980851'; gene_name 'LOC666000'; alt '-'; hypothetical protein LOC666000|http://www.ncbi.nlm.nih.gov/entrez/query.fcgi?db=gene&cmd=Retrieve&dopt=full_report&list_uids=666000
0.0219155	2.07421	NM_001033308|MM8|transcript|chr4|132054432|132068440|ExemplarFor 'NM_001033308'; gene_id '230787'; transcript_id 'NM_001033308'; gene_name 'BC013712'; alt 'ICB-1'; cDNA sequence BC013712|http://www.ncbi.nlm.nih.gov/entrez/query.fcgi?db=gene&cmd=Retrieve&dopt=full_report&list_uids=230787
0.0472598	2.07293	NM_018755|MM8|transcript|chr15|33027836|33539093|ExemplarFor 'NM_018755'; gene_id '54381'; transcript_id 'NM_018755'; gene_name 'Pgcp'; alt '1190003P12Rik|2610034C17Rik|Hls2|Lal-1'; plasma glutamate carboxypeptidase|http://www.ncbi.nlm.nih.gov/entrez/query.fcgi?db=gene&cmd=Retrieve&dopt=full_report&list_uids=54381
0.0230747	2.07028	XM_485924|MM8|transcript|chr7|42246533|42278906|ExemplarFor 'XM_485924,XM_893704'; gene_id '434178'; transcript_id 'XM_485924'; gene_name 'BC063263'; alt '-'; cDNA sequence BC063263|http://www.ncbi.nlm.nih.gov/entrez/query.fcgi?db=gene&cmd=Retrieve&dopt=full_report&list_uids=434178
0.023538	2.07011	NM_027409|MM8|transcript|chrX|49589647|49615119|ExemplarFor 'NM_027409'; gene_id '70380'; transcript_id 'NM_027409'; gene_name 'Mospd1'; alt '1810018L05Rik|MGC103065'; motile sperm domain containing 1|http://www.ncbi.nlm.nih.gov/entrez/query.fcgi?db=gene&cmd=Retrieve&dopt=full_report&list_uids=70380
0.00241932	2.0637	NM_009174|MM8|transcript|chr3|58762877|58780317|ExemplarFor 'NM_009174'; gene_id '20439'; transcript_id 'NM_009174'; gene_name 'Siah2'; alt 'AA415433|Sinh2'; seven in absentia 2|http://www.ncbi.nlm.nih.gov/entrez/query.fcgi?db=gene&cmd=Retrieve&dopt=full_report&list_uids=20439
0.0115663	2.06269	NM_009917|MM8|transcript|chr9|123970371|123975980|ExemplarFor 'NM_009917'; gene_id '12774'; transcript_id 'NM_009917'; gene_name 'Ccr5'; alt 'AM4-7|CD195|Cmkbr5'; chemokine (C-C motif) receptor 5|http://www.ncbi.nlm.nih.gov/entrez/query.fcgi?db=gene&cmd=Retrieve&dopt=full_report&list_uids=12774
0.0277908	2.06174	NM_008384|MM8|transcript|chr1|52733966|52762082|ExemplarFor 'NM_008384'; gene_id '16329'; transcript_id 'NM_008384'; gene_name 'Inpp1'; alt 'AV137389'; inositol polyphosphate-1-phosphatase|http://www.ncbi.nlm.nih.gov/entrez/query.fcgi?db=gene&cmd=Retrieve&dopt=full_report&list_uids=16329
0.00979243	2.05804	NM_016961|MM8|transcript|chr11|49690176|49729521|ExemplarFor 'NM_016961,NM_207692'; gene_id '26420'; transcript_id 'NM_016961'; gene_name 'Mapk9'; alt 'AI851083|JNK2|Prkm9|p54aSAPK'; mitogen activated protein kinase 9|http://www.ncbi.nlm.nih.gov/entrez/query.fcgi?db=gene&cmd=Retrieve&dopt=full_report&list_uids=26420
0.000242241	2.05466	NM_025624|MM8|transcript|chr5|148170976|148186127|ExemplarFor 'NM_025624'; gene_id '66537'; transcript_id 'NM_025624'; gene_name '2510048O06Rik'; alt '-'; RIKEN cDNA 2510048O06 gene|http://www.ncbi.nlm.nih.gov/entrez/query.fcgi?db=gene&cmd=Retrieve&dopt=full_report&list_uids=66537
0.0338748	2.05414	NM_030243|MM8|transcript|chr2|51746465|51757172|ExemplarFor 'NM_030243'; gene_id '71684'; transcript_id 'NM_030243'; gene_name '0610033I05Rik'; alt '-'; RIKEN cDNA 0610033I05 gene|http://www.ncbi.nlm.nih.gov/entrez/query.fcgi?db=gene&cmd=Retrieve&dopt=full_report&list_uids=71684
0.0282523	2.05388	NM_011173|MM8|transcript|chr16|62796623|62871347|ExemplarFor 'NM_011173'; gene_id '19128'; transcript_id 'NM_011173'; gene_name 'Pros1'; alt 'AW214361'; protein S (alpha)|http://www.ncbi.nlm.nih.gov/entrez/query.fcgi?db=gene&cmd=Retrieve&dopt=full_report&list_uids=19128
0.0132313	2.04916	NM_026115|MM8|transcript|chr2|71190095|71242461|ExemplarFor 'NM_026115'; gene_id '107435'; transcript_id 'NM_026115'; gene_name 'Hat1'; alt '2410071B14Rik|AA536933|Hat-1'; histone aminotransferase 1|http://www.ncbi.nlm.nih.gov/entrez/query.fcgi?db=gene&cmd=Retrieve&dopt=full_report&list_uids=107435
0.0143022	2.04915	XM_989470|MM8|transcript|chr7|20563701|20584339|ExemplarFor 'XM_989470'; gene_id '667273'; transcript_id 'XM_989470'; gene_name 'LOC667273'; alt '-'; similar to vomeronasal 1 receptor, D14|http://www.ncbi.nlm.nih.gov/entrez/query.fcgi?db=gene&cmd=Retrieve&dopt=full_report&list_uids=667273
0.0267983	2.03818	NM_175025|MM8|transcript|chr9|105269461|105353199|ExemplarFor 'NM_175025'; gene_id '235574'; transcript_id 'NM_175025'; gene_name 'Atp2c1'; alt '1700121J11Rik|ATP2C1A|AW061228|BCPM|D930003G21Rik|HHD|MGC58010|SPCA|pmr1'; ATPase, Ca++-sequestering|http://www.ncbi.nlm.nih.gov/entrez/query.fcgi?db=gene&cmd=Retrieve&dopt=full_report&list_uids=235574
0.0315877	2.03783	NM_013671|MM8|transcript|chr17|12850770|12861051|ExemplarFor 'NM_013671'; gene_id '20656'; transcript_id 'NM_013671'; gene_name 'Sod2'; alt 'MGC6144|MnSOD|Sod-2'; superoxide dismutase 2, mitochondrial|http://www.ncbi.nlm.nih.gov/entrez/query.fcgi?db=gene&cmd=Retrieve&dopt=full_report&list_uids=20656
0.013044	2.03777	NM_011852|MM8|transcript|chr5|121136758|121148215|ExemplarFor 'NM_011852'; gene_id '23960'; transcript_id 'NM_011852'; gene_name 'Oas1g'; alt 'AI449562|L2|Mmu-L|Mmu-L2|Oas1a|Oias-1|Oias1'; 2'-5' oligoadenylate synthetase 1G|http://www.ncbi.nlm.nih.gov/entrez/query.fcgi?db=gene&cmd=Retrieve&dopt=full_report&list_uids=23960
0.00231748	2.03344	NM_008320|MM8|transcript|chr8|123622352|123642671|ExemplarFor 'NM_008320'; gene_id '15900'; transcript_id 'NM_008320'; gene_name 'Irf8'; alt 'AI893568|ICSBP|IRF-8|Icsbp1|Myls'; interferon regulatory factor 8|http://www.ncbi.nlm.nih.gov/entrez/query.fcgi?db=gene&cmd=Retrieve&dopt=full_report&list_uids=15900
0.0276375	2.02689	NM_133669|MM8|transcript|chrX|19521566|19557308|ExemplarFor 'NM_133669'; gene_id '19889'; transcript_id 'NM_133669'; gene_name 'Rp2h'; alt 'AI662636'; retinitis pigmentosa 2 homolog (human)|http://www.ncbi.nlm.nih.gov/entrez/query.fcgi?db=gene&cmd=Retrieve&dopt=full_report&list_uids=19889
0.00393951	2.02092	NM_207105|MM8|transcript|chr17|33871431|33877605|ExemplarFor 'NM_207105'; gene_id '14961'; transcript_id 'NM_207105'; gene_name 'H2-Ab1'; alt 'AI845868|Abeta|H-2Ab|H2-Ab|I-A<b>|I-Abeta|IAb|Ia-2|Ia2|Rmcs1'; histocompatibility 2, class II antigen A, beta 1|http://www.ncbi.nlm.nih.gov/entrez/query.fcgi?db=gene&cmd=Retrieve&dopt=full_report&list_uids=14961
0.0376594	2.02045	XM_001003364|MM8|transcript|chr5|9106742|9124989|ExemplarFor 'XM_001003364'; gene_id '652925'; transcript_id 'XM_001003364'; gene_name '4930420K17Rik'; alt '-'; RIKEN cDNA 4930420K17 gene|http://www.ncbi.nlm.nih.gov/entrez/query.fcgi?db=gene&cmd=Retrieve&dopt=full_report&list_uids=652925
0.0183559	2.01341	NM_001038999|MM8|transcript|chr5|67897274|68126566|ExemplarFor 'NM_001038999,NM_009727'; gene_id '11980'; transcript_id 'NM_001038999'; gene_name 'Atp8a1'; alt 'AI481521|AI853962|APLT|AW743152|AW822227|Atp3a2|B230107D19Rik|Class I|KIAA4233|mKIAA4233'; ATPase, aminophospholipid transporter (APLT), class I, type 8A, member 1|http://www.ncbi.nlm.nih.gov/entrez/query.fcgi?db=gene&cmd=Retrieve&dopt=fu…
0.0378216	2.0131	NM_178599|MM8|transcript|chr5|72436134|72447318|ExemplarFor 'NM_178599'; gene_id '27784'; transcript_id 'NM_178599'; gene_name 'Commd8'; alt 'C77770|D5Buc26e|MGC106259'; COMM domain containing 8|http://www.ncbi.nlm.nih.gov/entrez/query.fcgi?db=gene&cmd=Retrieve&dopt=full_report&list_uids=27784
0.00142614	2.00987	NM_007513|MM8|transcript|chr5|148638674|148710228|ExemplarFor 'NM_007513'; gene_id '11987'; transcript_id 'NM_007513'; gene_name 'Slc7a1'; alt '4831426K01Rik|AI447493|Atrc-1|Atrc1|Rec-1|Rev-1|mCAT-1'; solute carrier family 7 (cationic amino acid transporter, y+ system), member 1|http://www.ncbi.nlm.nih.gov/entrez/query.fcgi?db=gene&cmd=Retrieve&dopt=full_report&list_uids=11987
0.00800707	2.0077	NM_010851|MM8|transcript|chr9|119184685|119188738|ExemplarFor 'NM_010851'; gene_id '17874'; transcript_id 'NM_010851'; gene_name 'Myd88'; alt '-'; myeloid differentiation primary response gene 88|http://www.ncbi.nlm.nih.gov/entrez/query.fcgi?db=gene&cmd=Retrieve&dopt=full_report&list_uids=17874
0.0101413	2.00405	NM_008884|MM8|transcript|chr9|58016697|58047820|ExemplarFor 'NM_008884'; gene_id '18854'; transcript_id 'NM_008884'; gene_name 'Pml'; alt '1200009E24Rik|AI661194|Trim19'; promyelocytic leukemia|http://www.ncbi.nlm.nih.gov/entrez/query.fcgi?db=gene&cmd=Retrieve&dopt=full_report&list_uids=18854
0.000528489	2.00129	NM_010378|MM8|transcript|chr17|33891090|33896110|ExemplarFor 'NM_010378'; gene_id '14960'; transcript_id 'NM_010378'; gene_name 'H2-Aa'; alt 'Aalpha|H-2Aa|IAalpha|Ia-1|Ia1'; histocompatibility 2, class II antigen A, alpha|http://www.ncbi.nlm.nih.gov/entrez/query.fcgi?db=gene&cmd=Retrieve&dopt=full_report&list_uids=14960

## Sheet: Rv exosomes (down-regulated)
P value	expression values (log2)	Fold change Rv exosomes	Gene info
0.0411242	0.114325	-8.74696	XM_986941|MM8|transcript|chr19|11442567|11461022|ExemplarFor 'XM_986941'; gene_id '666907'; transcript_id 'XM_986941'; gene_name 'LOC666907'; alt '-'; similar to membrane-spanning 4-domains, subfamily A, member 4 isoform a|http://www.ncbi.nlm.nih.gov/entrez/query.fcgi?db=gene&cmd=Retrieve&dopt=full_report&list_uids=666907
0.0461921	0.232409	-4.30275	NM_011338|MM8|transcript|chr11|83389111|83394831|ExemplarFor 'NM_011338'; gene_id '20308'; transcript_id 'NM_011338'; gene_name 'Ccl9'; alt 'CCF18|MRP-2|Scya10|Scya9'; chemokine (C-C motif) ligand 9|http://www.ncbi.nlm.nih.gov/entrez/query.fcgi?db=gene&cmd=Retrieve&dopt=full_report&list_uids=20308
0.0301259	0.249186	-4.01306	NM_010819|MM8|transcript|chr6|123227735|123240884|ExemplarFor 'NM_010819'; gene_id '17474'; transcript_id 'NM_010819'; gene_name 'Clec4d'; alt 'Clecsf8|MGC117678|Mpcl|mMCL|mcl'; C-type lectin domain family 4, member d|http://www.ncbi.nlm.nih.gov/entrez/query.fcgi?db=gene&cmd=Retrieve&dopt=full_report&list_uids=17474
0.0386746	0.315026	-3.17434	NM_010512|MM8|transcript|chr10|87289199|87361600|ExemplarFor 'NM_010512'; gene_id '16000'; transcript_id 'NM_010512'; gene_name 'Igf1'; alt 'C730016P09Rik|Igf-1|Igf-I'; insulin-like growth factor 1|http://www.ncbi.nlm.nih.gov/entrez/query.fcgi?db=gene&cmd=Retrieve&dopt=full_report&list_uids=16000
0.0334852	0.3381	-2.9577	NM_010517|MM8|transcript|chr11|98857349|98868736|ExemplarFor 'NM_010517'; gene_id '16010'; transcript_id 'NM_010517'; gene_name 'Igfbp4'; alt 'AI875747|Deb2|IGFBP-4'; insulin-like growth factor binding protein 4|http://www.ncbi.nlm.nih.gov/entrez/query.fcgi?db=gene&cmd=Retrieve&dopt=full_report&list_uids=16010
0.0418232	0.356075	-2.8084	NM_010128|MM8|transcript|chr6|135328623|135348866|ExemplarFor 'NM_010128'; gene_id '13730'; transcript_id 'NM_010128'; gene_name 'Emp1'; alt 'TMP'; epithelial membrane protein 1|http://www.ncbi.nlm.nih.gov/entrez/query.fcgi?db=gene&cmd=Retrieve&dopt=full_report&list_uids=13730
0.0313994	0.36507	-2.7392	NM_178256|MM8|transcript|chrX|157756058|157987706|ExemplarFor 'NM_178256'; gene_id '194590'; transcript_id 'NM_178256'; gene_name 'Reps2'; alt 'POB1'; RALBP1 associated Eps domain containing protein 2|http://www.ncbi.nlm.nih.gov/entrez/query.fcgi?db=gene&cmd=Retrieve&dopt=full_report&list_uids=194590
0.0200712	0.369041	-2.70973	NM_008830|MM8|transcript|chr5|8899722|8965232|ExemplarFor 'NM_008830'; gene_id '18670'; transcript_id 'NM_008830'; gene_name 'Abcb4'; alt 'Mdr2|Pgy-2|Pgy2|mdr-2'; ATP-binding cassette, sub-family B (MDR/TAP), member 4|http://www.ncbi.nlm.nih.gov/entrez/query.fcgi?db=gene&cmd=Retrieve&dopt=full_report&list_uids=18670
0.00874947	0.374381	-2.67107	NM_023270|MM8|transcript|chrX|134956983|135019499|ExemplarFor 'NM_023270'; gene_id '66889'; transcript_id 'NM_023270'; gene_name 'Rnf128'; alt '1300002C13Rik|AI987883|GRAIL|Greul1'; ring finger protein 128|http://www.ncbi.nlm.nih.gov/entrez/query.fcgi?db=gene&cmd=Retrieve&dopt=full_report&list_uids=66889
0.0306678	0.375759	-2.66128	NM_008372|MM8|transcript|chr15|9450883|9474583|ExemplarFor 'NM_008372'; gene_id '16197'; transcript_id 'NM_008372'; gene_name 'Il7r'; alt 'CD127|IL-7Ralpha|MGC107557'; interleukin 7 receptor|http://www.ncbi.nlm.nih.gov/entrez/query.fcgi?db=gene&cmd=Retrieve&dopt=full_report&list_uids=16197
0.00970799	0.379662	-2.63392	NM_008397|MM8|transcript|chr2|71587921|71657597|ExemplarFor 'NM_008397'; gene_id '16403'; transcript_id 'NM_008397'; gene_name 'Itga6'; alt '5033401O05Rik|AI115430|Cd49f'; integrin alpha 6|http://www.ncbi.nlm.nih.gov/entrez/query.fcgi?db=gene&cmd=Retrieve&dopt=full_report&list_uids=16403
0.0206783	0.38747	-2.58084	NM_019521|MM8|transcript|chr8|13465350|13494483|ExemplarFor 'NM_019521'; gene_id '14456'; transcript_id 'NM_019521'; gene_name 'Gas6'; alt 'Gas-6'; growth arrest specific 6|http://www.ncbi.nlm.nih.gov/entrez/query.fcgi?db=gene&cmd=Retrieve&dopt=full_report&list_uids=14456
0.0176347	0.389032	-2.57049	NM_007483|MM8|transcript|chr12|8523765|8525993|ExemplarFor 'NM_007483'; gene_id '11852'; transcript_id 'NM_007483'; gene_name 'Rhob'; alt 'AA017882|Arh6|Arhb|MGC117867'; ras homolog gene family, member B|http://www.ncbi.nlm.nih.gov/entrez/query.fcgi?db=gene&cmd=Retrieve&dopt=full_report&list_uids=11852
0.0358058	0.39307	-2.54408	NM_009911|MM8|transcript|chr1|130415744|130419822|ExemplarFor 'NM_009911'; gene_id '12767'; transcript_id 'NM_009911'; gene_name 'Cxcr4'; alt 'CD184|Cmkar4|LESTR|PB-CKR|PBSF/SDF-1'; chemokine (C-X-C motif) receptor 4|http://www.ncbi.nlm.nih.gov/entrez/query.fcgi?db=gene&cmd=Retrieve&dopt=full_report&list_uids=12767
0.000817178	0.3976	-2.51509	NM_020001|MM8|transcript|chr6|123195492|123212640|ExemplarFor 'NM_020001'; gene_id '56620'; transcript_id 'NM_020001'; gene_name 'Clec4n'; alt 'Clecsf10|dectin-2'; C-type lectin domain family 4, member n|http://www.ncbi.nlm.nih.gov/entrez/query.fcgi?db=gene&cmd=Retrieve&dopt=full_report&list_uids=56620
0.00386688	0.398353	-2.51034	NM_001013773|MM8|transcript|chr5|138459609|138482314|ExemplarFor 'NM_001013773'; gene_id '381680'; transcript_id 'NM_001013773'; gene_name 'BC055004'; alt 'MGC118496'; cDNA sequence BC055004|http://www.ncbi.nlm.nih.gov/entrez/query.fcgi?db=gene&cmd=Retrieve&dopt=full_report&list_uids=381680
0.0262207	0.406671	-2.45899	NM_008443|MM8|transcript|chr11|53410825|53445377|ExemplarFor 'NM_008443'; gene_id '16568'; transcript_id 'NM_008443'; gene_name 'Kif3a'; alt 'Kif3|Kifl|Kns3'; kinesin family member 3A|http://www.ncbi.nlm.nih.gov/entrez/query.fcgi?db=gene&cmd=Retrieve&dopt=full_report&list_uids=16568
0.00755429	0.409212	-2.44372	NM_009841|MM8|transcript|chr18|36851040|36852628|ExemplarFor 'NM_009841'; gene_id '12475'; transcript_id 'NM_009841'; gene_name 'Cd14'; alt '-'; CD14 antigen|http://www.ncbi.nlm.nih.gov/entrez/query.fcgi?db=gene&cmd=Retrieve&dopt=full_report&list_uids=12475
0.0479092	0.410218	-2.43773	NM_016701|MM8|transcript|chr3|88057019|88066378|ExemplarFor 'NM_016701'; gene_id '18008'; transcript_id 'NM_016701'; gene_name 'Nes'; alt 'AA166324|C78523|ESTM46'; nestin|http://www.ncbi.nlm.nih.gov/entrez/query.fcgi?db=gene&cmd=Retrieve&dopt=full_report&list_uids=18008
0.00331175	0.411057	-2.43275	NM_177909|MM8|transcript|chr9|94479269|95039797|ExemplarFor 'NM_177909'; gene_id '331004'; transcript_id 'NM_177909'; gene_name 'Slc9a9'; alt '9930105B05|AI854429'; solute carrier family 9 (sodium/hydrogen exchanger), isoform 9|http://www.ncbi.nlm.nih.gov/entrez/query.fcgi?db=gene&cmd=Retrieve&dopt=full_report&list_uids=331004
0.00904327	0.415233	-2.40829	NM_008625|MM8|transcript|chr2|14147167|14249543|ExemplarFor 'NM_008625'; gene_id '17533'; transcript_id 'NM_008625'; gene_name 'Mrc1'; alt 'AW259686|CD206'; mannose receptor, C type 1|http://www.ncbi.nlm.nih.gov/entrez/query.fcgi?db=gene&cmd=Retrieve&dopt=full_report&list_uids=17533
0.0474468	0.415544	-2.40649	NM_009914|MM8|transcript|chr9|123870897|123879738|ExemplarFor 'NM_009914'; gene_id '12771'; transcript_id 'NM_009914'; gene_name 'Ccr3'; alt 'CC-CKR3|CKR3|Cmkbr1l2|Cmkbr3|MGC124265|MGC124266'; chemokine (C-C motif) receptor 3|http://www.ncbi.nlm.nih.gov/entrez/query.fcgi?db=gene&cmd=Retrieve&dopt=full_report&list_uids=12771
0.0227307	0.41825	-2.39091	NM_001008702|MM8|transcript|chr15|6247063|6387927|ExemplarFor 'NM_001008702,NM_023118'; gene_id '13132'; transcript_id 'NM_001008702'; gene_name 'Dab2'; alt '5730435J12Rik|AA960054|AI957090|D15Wsu122e|Doc-2|Doc2|p96'; disabled homolog 2 (Drosophila)|http://www.ncbi.nlm.nih.gov/entrez/query.fcgi?db=gene&cmd=Retrieve&dopt=full_report&list_uids=13132
0.0288684	0.421535	-2.37228	NM_008813|MM8|transcript|chr10|24330826|24401518|ExemplarFor 'NM_008813'; gene_id '18605'; transcript_id 'NM_008813'; gene_name 'Enpp1'; alt 'C76301|CD203c|E-NPP1|Ly-41|M6S1|NPP1|Npps|PC-1|Pca|Pca-1|Pdnp1|ttw|twy'; ectonucleotide pyrophosphatase/phosphodiesterase 1|http://www.ncbi.nlm.nih.gov/entrez/query.fcgi?db=gene&cmd=Retrieve&dopt=full_report&list_uids=18605
0.0348357	0.424786	-2.35413	NM_013626|MM8|transcript|chr1|99651499|99925919|ExemplarFor 'NM_013626'; gene_id '18484'; transcript_id 'NM_013626'; gene_name 'Pam'; alt '-'; peptidylglycine alpha-amidating monooxygenase|http://www.ncbi.nlm.nih.gov/entrez/query.fcgi?db=gene&cmd=Retrieve&dopt=full_report&list_uids=18484
0.0436303	0.43281	-2.31048	NM_025326|MM8|transcript|chr6|48771107|48776634|ExemplarFor 'NM_025326'; gene_id '66058'; transcript_id 'NM_025326'; gene_name '0610011I04Rik'; alt 'AU040201|AU041743|Keg2'; RIKEN cDNA 0610011I04 gene|http://www.ncbi.nlm.nih.gov/entrez/query.fcgi?db=gene&cmd=Retrieve&dopt=full_report&list_uids=66058
0.0437299	0.434072	-2.30377	NM_001037905|MM8|transcript|chr15|6333991|6386845|ExemplarFor 'NM_001037905'; gene_id '13132'; transcript_id 'NM_001037905'; gene_name 'Dab2'; alt '5730435J12Rik|AA960054|AI957090|D15Wsu122e|Doc-2|Doc2|p96'; disabled homolog 2 (Drosophila)|http://www.ncbi.nlm.nih.gov/entrez/query.fcgi?db=gene&cmd=Retrieve&dopt=full_report&list_uids=13132
0.0325902	0.436675	-2.29003	NM_008131|MM8|transcript|chr1|155662162|155671932|ExemplarFor 'NM_008131'; gene_id '14645'; transcript_id 'NM_008131'; gene_name 'Glul'; alt 'GS|Glns'; glutamate-ammonia ligase (glutamine synthetase)|http://www.ncbi.nlm.nih.gov/entrez/query.fcgi?db=gene&cmd=Retrieve&dopt=full_report&list_uids=14645
0.0100142	0.43677	-2.28954	NM_008885|MM8|transcript|chr11|62947704|62975741|ExemplarFor 'NM_008885'; gene_id '18858'; transcript_id 'NM_008885'; gene_name 'Pmp22'; alt '22kDa|Gas-3|HNPP|Tr|trembler'; peripheral myelin protein|http://www.ncbi.nlm.nih.gov/entrez/query.fcgi?db=gene&cmd=Retrieve&dopt=full_report&list_uids=18858
0.0419923	0.43796	-2.28331	NM_138305|MM8|transcript|chr12|4134075|4214096|ExemplarFor 'NM_138305'; gene_id '104111'; transcript_id 'NM_138305'; gene_name 'Adcy3'; alt 'AC3|mKIAA0511'; adenylate cyclase 3|http://www.ncbi.nlm.nih.gov/entrez/query.fcgi?db=gene&cmd=Retrieve&dopt=full_report&list_uids=104111
0.0298326	0.440105	-2.27218	NM_011366|MM8|transcript|chr14|68915547|68942717|ExemplarFor 'NM_011366'; gene_id '20410'; transcript_id 'NM_011366'; gene_name 'Sorbs3'; alt 'SH3P3|Sh3d4|vinexin-g'; sorbin and SH3 domain containing 3|http://www.ncbi.nlm.nih.gov/entrez/query.fcgi?db=gene&cmd=Retrieve&dopt=full_report&list_uids=20410
0.0440807	0.440326	-2.27105	NM_030707|MM8|transcript|chr3|87336693|87349520|ExemplarFor 'NM_030707'; gene_id '80891'; transcript_id 'NM_030707'; gene_name 'Msr2'; alt '2810439C17Rik|9330158F12|FcRH2sc|Fcrh2|IFGP2|IgSR|MMAN-g|moFcRH2sc'; macrophage scavenger receptor 2|http://www.ncbi.nlm.nih.gov/entrez/query.fcgi?db=gene&cmd=Retrieve&dopt=full_report&list_uids=80891
0.0109502	0.443645	-2.25405	NM_001025610|MM8|transcript|chr19|11388457|11403161|ExemplarFor 'NM_001025610'; gene_id '109225'; transcript_id 'NM_001025610'; gene_name 'Ms4a7'; alt '9130422I10Rik|A430103C15Rik|CD20l4|CFFMA'; membrane-spanning 4-domains, subfamily A, member 7|http://www.ncbi.nlm.nih.gov/entrez/query.fcgi?db=gene&cmd=Retrieve&dopt=full_report&list_uids=109225
0.0134385	0.444486	-2.24979	NM_172507|MM8|transcript|chr9|83344973|83397010|ExemplarFor 'NM_172507'; gene_id '212531'; transcript_id 'NM_172507'; gene_name 'Sh3bgrl2'; alt 'A930014C21Rik|AA408038|B930089I21'; SH3 domain binding glutamic acid-rich protein like 2|http://www.ncbi.nlm.nih.gov/entrez/query.fcgi?db=gene&cmd=Retrieve&dopt=full_report&list_uids=212531
0.046708	0.446623	-2.23902	NM_021793|MM8|transcript|chr17|25840916|25850854|ExemplarFor 'NM_021793'; gene_id '60455'; transcript_id 'NM_021793'; gene_name 'Tmem8'; alt 'AW490096|M83'; transmembrane protein 8 (five membrane-spanning domains)|http://www.ncbi.nlm.nih.gov/entrez/query.fcgi?db=gene&cmd=Retrieve&dopt=full_report&list_uids=60455
0.0172477	0.447317	-2.23555	NM_027836|MM8|transcript|chr19|11388450|11403143|ExemplarFor 'NM_027836'; gene_id '109225'; transcript_id 'NM_027836'; gene_name 'Ms4a7'; alt '9130422I10Rik|A430103C15Rik|CD20l4|CFFMA'; membrane-spanning 4-domains, subfamily A, member 7|http://www.ncbi.nlm.nih.gov/entrez/query.fcgi?db=gene&cmd=Retrieve&dopt=full_report&list_uids=109225
0.0477036	0.44779	-2.23319	NM_011315|MM8|transcript|chr7|46580039|46583718|ExemplarFor 'NM_011315'; gene_id '20210'; transcript_id 'NM_011315'; gene_name 'Saa3'; alt 'AV098916|Saa-3'; serum amyloid A 3|http://www.ncbi.nlm.nih.gov/entrez/query.fcgi?db=gene&cmd=Retrieve&dopt=full_report&list_uids=20210
0.00360618	0.454877	-2.1984	NM_009270|MM8|transcript|chr15|59144772|59160874|ExemplarFor 'NM_009270'; gene_id '20775'; transcript_id 'NM_009270'; gene_name 'Sqle'; alt 'AI323792'; squalene epoxidase|http://www.ncbi.nlm.nih.gov/entrez/query.fcgi?db=gene&cmd=Retrieve&dopt=full_report&list_uids=20775
0.041805	0.454906	-2.19826	NM_130449|MM8|transcript|chr18|9707674|9877990|ExemplarFor 'NM_130449'; gene_id '140792'; transcript_id 'NM_130449'; gene_name 'Colec12'; alt 'CL-P1|SRCL|Scara4'; collectin sub-family member 12|http://www.ncbi.nlm.nih.gov/entrez/query.fcgi?db=gene&cmd=Retrieve&dopt=full_report&list_uids=140792
0.0260954	0.458773	-2.17973	NM_010730|MM8|transcript|chr19|20440454|20457696|ExemplarFor 'NM_010730'; gene_id '16952'; transcript_id 'NM_010730'; gene_name 'Anxa1'; alt 'Anx-1|Anx-A1|Lpc-1|Lpc1'; annexin A1|http://www.ncbi.nlm.nih.gov/entrez/query.fcgi?db=gene&cmd=Retrieve&dopt=full_report&list_uids=16952
0.0369001	0.464482	-2.15294	XM_892331|MM8|transcript|chr8|85742821|85974276|ExemplarFor 'XM_892331'; gene_id '330812'; transcript_id 'XM_892331'; gene_name 'Rnf150'; alt 'A630007N06Rik|Greul5|KIAA1214|mKIAA1214'; ring finger protein 150|http://www.ncbi.nlm.nih.gov/entrez/query.fcgi?db=gene&cmd=Retrieve&dopt=full_report&list_uids=330812
0.0429141	0.464852	-2.15122	NM_010206|MM8|transcript|chr8|26997825|27039466|ExemplarFor 'NM_010206'; gene_id '14182'; transcript_id 'NM_010206'; gene_name 'Fgfr1'; alt 'AW208770|FLG|Fgfr-1|Flt-2'; fibroblast growth factor receptor 1|http://www.ncbi.nlm.nih.gov/entrez/query.fcgi?db=gene&cmd=Retrieve&dopt=full_report&list_uids=14182
0.00900008	0.465924	-2.14627	NM_018797|MM8|transcript|chr10|94222984|94374266|ExemplarFor 'NM_018797'; gene_id '54712'; transcript_id 'NM_018797'; gene_name 'Plxnc1'; alt '2510048K12Rik|AW742158|CD232|Vespr'; plexin C1|http://www.ncbi.nlm.nih.gov/entrez/query.fcgi?db=gene&cmd=Retrieve&dopt=full_report&list_uids=54712
0.015615	0.466753	-2.14246	NM_011337|MM8|transcript|chr11|83464039|83465552|ExemplarFor 'NM_011337'; gene_id '20302'; transcript_id 'NM_011337'; gene_name 'Ccl3'; alt 'AI323804|G0S19-1|LD78alpha|MIP-1alpha|MIP1-(a)|MIP1-alpha|Mip1a|Scya3'; chemokine (C-C motif) ligand 3|http://www.ncbi.nlm.nih.gov/entrez/query.fcgi?db=gene&cmd=Retrieve&dopt=full_report&list_uids=20302
0.0194618	0.468957	-2.13239	XM_619639|MM8|transcript|chr1|73843437|74057654|ExemplarFor 'XM_619639'; gene_id '21961'; transcript_id 'XM_619639'; gene_name 'Tns1'; alt '1110018I21Rik|1200014E20Rik|AI648117|E030018G17Rik|E030037J05Rik|Tns'; tensin 1|http://www.ncbi.nlm.nih.gov/entrez/query.fcgi?db=gene&cmd=Retrieve&dopt=full_report&list_uids=21961
0.035492	0.471844	-2.11935	NM_030612|MM8|transcript|chr16|55736328|55763805|ExemplarFor 'NM_030612'; gene_id '80859'; transcript_id 'NM_030612'; gene_name 'Nfkbiz'; alt 'AA408868|INAP|Mail'; nuclear factor of kappa light polypeptide gene enhancer in B-cells inhibitor, zeta|http://www.ncbi.nlm.nih.gov/entrez/query.fcgi?db=gene&cmd=Retrieve&dopt=full_report&list_uids=80859
0.0132366	0.472428	-2.11672	NM_172710|MM8|transcript|chr5|53395404|53501567|ExemplarFor 'NM_172710'; gene_id '231238'; transcript_id 'NM_172710'; gene_name '2310045A20Rik'; alt 'AI429585|mKIAA0746'; RIKEN cDNA 2310045A20 gene|http://www.ncbi.nlm.nih.gov/entrez/query.fcgi?db=gene&cmd=Retrieve&dopt=full_report&list_uids=231238
0.0241495	0.474371	-2.10806	NM_012056|MM8|transcript|chr6|56761654|56808936|ExemplarFor 'NM_012056'; gene_id '27055'; transcript_id 'NM_012056'; gene_name 'Fkbp9'; alt '1810014L23|AW549641|FKBP60|FKBP63'; FK506 binding protein 9|http://www.ncbi.nlm.nih.gov/entrez/query.fcgi?db=gene&cmd=Retrieve&dopt=full_report&list_uids=27055
0.0282071	0.474374	-2.10804	NM_010441|MM8|transcript|chr10|119765151|119880028|ExemplarFor 'NM_010441'; gene_id '15364'; transcript_id 'NM_010441'; gene_name 'Hmga2'; alt '9430083A20Rik|HMGI-C|Hmgic|MGC103393|pg|pygmy'; high mobility group AT-hook 2|http://www.ncbi.nlm.nih.gov/entrez/query.fcgi?db=gene&cmd=Retrieve&dopt=full_report&list_uids=15364
0.00730691	0.474864	-2.10587	NM_199201|MM8|transcript|chr11|114858220|114864385|ExemplarFor 'NM_199201'; gene_id '382551'; transcript_id 'NM_199201'; gene_name 'Clm3'; alt 'AY457049|clm-3'; CMRF-35-like molecule 3|http://www.ncbi.nlm.nih.gov/entrez/query.fcgi?db=gene&cmd=Retrieve&dopt=full_report&list_uids=382551
0.011712	0.474968	-2.10541	NM_144538|MM8|transcript|chr19|10085272|10102631|ExemplarFor 'NM_144538'; gene_id '74760'; transcript_id 'NM_144538'; gene_name 'Rab3il1'; alt '1200014K04Rik|AI115013|C76746|Rab3ail1'; RAB3A interacting protein (rabin3)-like 1|http://www.ncbi.nlm.nih.gov/entrez/query.fcgi?db=gene&cmd=Retrieve&dopt=full_report&list_uids=74760
0.044686	0.475036	-2.10511	NM_011809|MM8|transcript|chr16|95811283|95829847|ExemplarFor 'NM_011809'; gene_id '23872'; transcript_id 'NM_011809'; gene_name 'Ets2'; alt 'AU022856|Ets-2'; E26 avian leukemia oncogene 2, 3' domain|http://www.ncbi.nlm.nih.gov/entrez/query.fcgi?db=gene&cmd=Retrieve&dopt=full_report&list_uids=23872
0.0355667	0.479477	-2.08561	NM_001004363|MM8|transcript|chr10|83801109|83870270|ExemplarFor 'NM_001004363'; gene_id '77976'; transcript_id 'NM_001004363'; gene_name 'Nuak1'; alt 'AU014801|AW494241|B230104P22Rik|MGC90816'; ZNUAK family, SNF1-like kinase, 1|http://www.ncbi.nlm.nih.gov/entrez/query.fcgi?db=gene&cmd=Retrieve&dopt=full_report&list_uids=77976
0.0404201	0.480924	-2.07933	NM_011370|MM8|transcript|chr7|55739874|55798505|ExemplarFor 'NM_011370'; gene_id '20430'; transcript_id 'NM_011370'; gene_name 'Cyfip1'; alt 'E030028J09Rik|KIAA0068|P140SRA-1|Shyc|Sra-1|mKIAA0068'; cytoplasmic FMR1 interacting protein 1|http://www.ncbi.nlm.nih.gov/entrez/query.fcgi?db=gene&cmd=Retrieve&dopt=full_report&list_uids=20430
0.0340328	0.481762	-2.07571	NM_008108|MM8|transcript|chr6|122571021|122575690|ExemplarFor 'NM_008108'; gene_id '14562'; transcript_id 'NM_008108'; gene_name 'Gdf3'; alt 'C78318|Gdf-3|MGC123990|MGC123991|Vgr-2|Vgr2|ecat9'; growth differentiation factor 3|http://www.ncbi.nlm.nih.gov/entrez/query.fcgi?db=gene&cmd=Retrieve&dopt=full_report&list_uids=14562
0.0204904	0.482359	-2.07315	NM_019737|MM8|transcript|chr18|20829012|20889414|ExemplarFor 'NM_019737'; gene_id '56386'; transcript_id 'NM_019737'; gene_name 'B4galt6'; alt 'AA536803|AU022389'; UDP-Gal:betaGlcNAc beta 1,4-galactosyltransferase, polypeptide 6|http://www.ncbi.nlm.nih.gov/entrez/query.fcgi?db=gene&cmd=Retrieve&dopt=full_report&list_uids=56386
0.0274266	0.483376	-2.06878	NM_178886|MM8|transcript|chr2|101751041|101987199|ExemplarFor 'NM_178886'; gene_id '241576'; transcript_id 'NM_178886'; gene_name 'Ldlrad3'; alt '6430500P08|AI194318'; low density lipoprotein receptor class A domain containing 3|http://www.ncbi.nlm.nih.gov/entrez/query.fcgi?db=gene&cmd=Retrieve&dopt=full_report&list_uids=241576
0.0497559	0.484152	-2.06547	NM_026785|MM8|transcript|chr2|164461133|164464107|ExemplarFor 'NM_026785'; gene_id '68612'; transcript_id 'NM_026785'; gene_name 'Ube2c'; alt '1110015A16Rik|D2Ertd695e'; ubiquitin-conjugating enzyme E2C|http://www.ncbi.nlm.nih.gov/entrez/query.fcgi?db=gene&cmd=Retrieve&dopt=full_report&list_uids=68612
0.0258473	0.485049	-2.06165	NM_009686|MM8|transcript|chr5|66581022|66897806|ExemplarFor 'NM_009686'; gene_id '11787'; transcript_id 'NM_009686'; gene_name 'Apbb2'; alt '2310007D03Rik|FE65L1|Rirl1|TR2L|Zfra'; amyloid beta (A4) precursor protein-binding, family B, member 2|http://www.ncbi.nlm.nih.gov/entrez/query.fcgi?db=gene&cmd=Retrieve&dopt=full_report&list_uids=11787
0.0317809	0.485382	-2.06023	NM_013680|MM8|transcript|chrX|20017469|20077855|ExemplarFor 'NM_013680'; gene_id '20964'; transcript_id 'NM_013680'; gene_name 'Syn1'; alt 'Syn-1|Synapsin Ia|Synapsin Ib'; synapsin I|http://www.ncbi.nlm.nih.gov/entrez/query.fcgi?db=gene&cmd=Retrieve&dopt=full_report&list_uids=20964
0.0215362	0.485453	-2.05993	NM_172468|MM8|transcript|chr4|59899703|59998794|ExemplarFor 'NM_172468'; gene_id '209131'; transcript_id 'NM_172468'; gene_name 'Snx30'; alt '4732481H14Rik|C030041J06Rik|MGC106086'; sorting nexin family member 30|http://www.ncbi.nlm.nih.gov/entrez/query.fcgi?db=gene&cmd=Retrieve&dopt=full_report&list_uids=209131
0.0260021	0.486217	-2.05669	NM_033569|MM8|transcript|chr19|46815607|46931891|ExemplarFor 'NM_033569'; gene_id '94219'; transcript_id 'NM_033569'; gene_name 'Cnnm2'; alt 'AU015877|AW048635|Acdp2|FLJ20064'; cyclin M2|http://www.ncbi.nlm.nih.gov/entrez/query.fcgi?db=gene&cmd=Retrieve&dopt=full_report&list_uids=94219
0.00586635	0.487597	-2.05087	NM_147220|MM8|transcript|chr11|109916911|109984243|ExemplarFor 'NM_147220'; gene_id '217262'; transcript_id 'NM_147220'; gene_name 'Abca9'; alt 'D630040K07Rik'; ATP-binding cassette transporter sub-family A member 9|http://www.ncbi.nlm.nih.gov/entrez/query.fcgi?db=gene&cmd=Retrieve&dopt=full_report&list_uids=217262
0.0174384	0.488942	-2.04523	NM_007645|MM8|transcript|chr7|45101673|45106882|ExemplarFor 'NM_007645'; gene_id '12493'; transcript_id 'NM_007645'; gene_name 'Cd37'; alt 'Tspan26'; CD37 antigen|http://www.ncbi.nlm.nih.gov/entrez/query.fcgi?db=gene&cmd=Retrieve&dopt=full_report&list_uids=12493
0.0219696	0.4891	-2.04457	NM_026820|MM8|transcript|chr7|140807387|140821138|ExemplarFor 'NM_026820'; gene_id '68713'; transcript_id 'NM_026820'; gene_name 'Ifitm1'; alt '1110036C17Rik|MGC107121|Mil2'; interferon induced transmembrane protein 1|http://www.ncbi.nlm.nih.gov/entrez/query.fcgi?db=gene&cmd=Retrieve&dopt=full_report&list_uids=68713
0.0283663	0.491695	-2.03378	NM_019731|MM8|transcript|chr17|25819344|25823070|ExemplarFor 'NM_019731'; gene_id '56520'; transcript_id 'NM_019731'; gene_name 'Nme4'; alt '2610027N22Rik|2810024O08Rik|5730493H09Rik|NM23-M4|Nm23M4'; expressed in non-metastatic cells 4, protein|http://www.ncbi.nlm.nih.gov/entrez/query.fcgi?db=gene&cmd=Retrieve&dopt=full_report&list_uids=56520
0.0460932	0.492117	-2.03204	NM_013470|MM8|transcript|chr5|97033716|97086270|ExemplarFor 'NM_013470'; gene_id '11745'; transcript_id 'NM_013470'; gene_name 'Anxa3'; alt 'Anx3'; annexin A3|http://www.ncbi.nlm.nih.gov/entrez/query.fcgi?db=gene&cmd=Retrieve&dopt=full_report&list_uids=11745
0.0296423	0.492863	-2.02896	NM_013461|MM8|transcript|chr14|65589367|65687439|ExemplarFor 'NM_013461'; gene_id '11549'; transcript_id 'NM_013461'; gene_name 'Adra1a'; alt 'Adra1c|MGC130524|[a]1a'; adrenergic receptor, alpha 1a|http://www.ncbi.nlm.nih.gov/entrez/query.fcgi?db=gene&cmd=Retrieve&dopt=full_report&list_uids=11549
0.036614	0.49446	-2.02241	NM_153804|MM8|transcript|chr12|77452421|77497882|ExemplarFor 'NM_153804'; gene_id '263406'; transcript_id 'NM_153804'; gene_name 'Plekhg3'; alt 'BC030417|MGC40768'; pleckstrin homology domain containing, family G (with RhoGef domain) member 3|http://www.ncbi.nlm.nih.gov/entrez/query.fcgi?db=gene&cmd=Retrieve&dopt=full_report&list_uids=263406
0.0300308	0.494762	-2.02117	NM_011882|MM8|transcript|chr1|155515148|155524559|ExemplarFor 'NM_011882'; gene_id '24014'; transcript_id 'NM_011882'; gene_name 'Rnasel'; alt 'E230029I04Rik'; ribonuclease L (2', 5'-oligoisoadenylate synthetase-dependent)|http://www.ncbi.nlm.nih.gov/entrez/query.fcgi?db=gene&cmd=Retrieve&dopt=full_report&list_uids=24014
0.0148219	0.495071	-2.01991	NM_011638|MM8|transcript|chr16|32528767|32552537|ExemplarFor 'NM_011638'; gene_id '22042'; transcript_id 'NM_011638'; gene_name 'Tfrc'; alt '2610028K12Rik|AI195355|AI426448|AU015758|CD71|E430033M20Rik|Mtvr-1|Mtvr1|TFR|TFR1|Trfr|p90'; transferrin receptor|http://www.ncbi.nlm.nih.gov/entrez/query.fcgi?db=gene&cmd=Retrieve&dopt=full_report&list_uids=22042
0.0258591	0.495132	-2.01966	NM_015763|MM8|transcript|chr12|16562115|16606384|ExemplarFor 'NM_015763,NM_172950'; gene_id '14245'; transcript_id 'NM_015763'; gene_name 'Lpin1'; alt '4631420P06|Kiaa0188|fld|mKIAA0188'; lipin 1|http://www.ncbi.nlm.nih.gov/entrez/query.fcgi?db=gene&cmd=Retrieve&dopt=full_report&list_uids=14245
0.0319563	0.496926	-2.01237	NM_016920|MM8|transcript|chr11|100825544|100879804|ExemplarFor 'NM_016920'; gene_id '11975'; transcript_id 'NM_016920'; gene_name 'Atp6v0a1'; alt 'AA959968|ATP6a1|Atp6n1|Atp6n1a|Atpv0a1|Vpp-1|Vpp1'; ATPase, H+ transporting, lysosomal V0 subunit A1|http://www.ncbi.nlm.nih.gov/entrez/query.fcgi?db=gene&cmd=Retrieve&dopt=full_report&list_uids=11975
0.0290285	0.497046	-2.01189	NM_025638|MM8|transcript|chr11|86850082|86890243|ExemplarFor 'NM_025638'; gene_id '66569'; transcript_id 'NM_025638'; gene_name 'Gdpd1'; alt '2610020H15Rik'; glycerophosphodiester phosphodiesterase domain containing 1|http://www.ncbi.nlm.nih.gov/entrez/query.fcgi?db=gene&cmd=Retrieve&dopt=full_report&list_uids=66569
0.0370236	0.497566	-2.00978	NM_080462|MM8|transcript|chr2|23824928|23871385|ExemplarFor 'NM_080462'; gene_id '140483'; transcript_id 'NM_080462'; gene_name 'Hnmt'; alt '1500031F01Rik|AI788969'; histamine N-methyltransferase|http://www.ncbi.nlm.nih.gov/entrez/query.fcgi?db=gene&cmd=Retrieve&dopt=full_report&list_uids=140483
0.0311393	0.497882	-2.00851	NM_021439|MM8|transcript|chr10|82415295|82625699|ExemplarFor 'NM_021439'; gene_id '58250'; transcript_id 'NM_021439'; gene_name 'Chst11'; alt '1110020P09Rik|C4ST|C4ST-1|C4ST1|C4s'; carbohydrate sulfotransferase 11|http://www.ncbi.nlm.nih.gov/entrez/query.fcgi?db=gene&cmd=Retrieve&dopt=full_report&list_uids=58250
0.0223621	0.498041	-2.00787	NM_178743|MM8|transcript|chr11|119171646|119197166|ExemplarFor 'NM_178743'; gene_id '268512'; transcript_id 'NM_178743'; gene_name 'Slc26a11'; alt 'F630021I08Rik'; solute carrier family 26, member 11|http://www.ncbi.nlm.nih.gov/entrez/query.fcgi?db=gene&cmd=Retrieve&dopt=full_report&list_uids=268512
0.0419721	0.499114	-2.00355	NM_001013370|MM8|transcript|chr10|41575863|41596839|ExemplarFor 'NM_001013370'; gene_id '140742'; transcript_id 'NM_001013370'; gene_name 'Sesn1'; alt '1110002G11Rik|AU044290|MGC118148|PA26|SEST1'; sestrin 1|http://www.ncbi.nlm.nih.gov/entrez/query.fcgi?db=gene&cmd=Retrieve&dopt=full_report&list_uids=140742

## Sheet: Rv infection (down-regulated)
p values	expression values (log2)	Fold change- H37Rv infection	Gene info
3.5e-05	0.0400072	-24.9955	NM_133648|MM8|transcript|chr2|112085526|112163995|ExemplarFor 'NM_133648,NM_133649'; gene_id '107723'; transcript_id 'NM_133648'; gene_name 'Slc12a6'; alt 'KCC3'; solute carrier family 12, member 6|http://www.ncbi.nlm.nih.gov/entrez/query.fcgi?db=gene&cmd=Retrieve&dopt=full_report&list_uids=107723
0.00528814	0.0820335	-12.1901	XM_127105|MM8|transcript|chr12|100701441|100930473|ExemplarFor 'XM_127105'; gene_id '104718'; transcript_id 'XM_127105'; gene_name 'Ttc7b'; alt 'AA408451|Ttc7l1'; tetratricopeptide repeat domain 7B|http://www.ncbi.nlm.nih.gov/entrez/query.fcgi?db=gene&cmd=Retrieve&dopt=full_report&list_uids=104718
0.0208798	0.0885169	-11.2973	NM_019993|MM8|transcript|chr1|169186887|169204961|ExemplarFor 'NM_019993'; gene_id '56752'; transcript_id 'NM_019993'; gene_name 'Aldh9a1'; alt 'AA139417|ESTM40|TMABA-DH'; aldehyde dehydrogenase 9, subfamily A1|http://www.ncbi.nlm.nih.gov/entrez/query.fcgi?db=gene&cmd=Retrieve&dopt=full_report&list_uids=56752
0.0116035	0.088794	-11.262	NM_133829|MM8|transcript|chr1|52602001|52653705|ExemplarFor 'NM_133829'; gene_id '98682'; transcript_id 'NM_133829'; gene_name '2210010L05Rik'; alt '9630025I22Rik|AI836200|AW212394'; RIKEN cDNA 2210010L05 gene|http://www.ncbi.nlm.nih.gov/entrez/query.fcgi?db=gene&cmd=Retrieve&dopt=full_report&list_uids=98682
1.95e-06	0.0914611	-10.9336	NM_173413|MM8|transcript|chr9|66642807|66718831|ExemplarFor 'NM_173413'; gene_id '235442'; transcript_id 'NM_173413'; gene_name 'Rab8b'; alt '5930437D16|D330025I23Rik'; RAB8B, member RAS oncogene family|http://www.ncbi.nlm.nih.gov/entrez/query.fcgi?db=gene&cmd=Retrieve&dopt=full_report&list_uids=235442
0.00697168	0.0960277	-10.4137	NM_009229|MM8|transcript|chr8|109824878|109903321|ExemplarFor 'NM_009229'; gene_id '20650'; transcript_id 'NM_009229'; gene_name 'Sntb2'; alt 'Snt2'; syntrophin, basic 2|http://www.ncbi.nlm.nih.gov/entrez/query.fcgi?db=gene&cmd=Retrieve&dopt=full_report&list_uids=20650
0.0117948	0.102061	-9.79811	XM_357752|MM8|transcript|chr7|46700445|46707370|ExemplarFor 'XM_357752'; gene_id '384622'; transcript_id 'XM_357752'; gene_name 'LOC384622'; alt '-'; similar to interferon induced transmembrane protein 2 (1-8D)|http://www.ncbi.nlm.nih.gov/entrez/query.fcgi?db=gene&cmd=Retrieve&dopt=full_report&list_uids=384622
0.0219767	0.120244	-8.31644	NM_207212|MM8|transcript|chr7|33818306|33842028|ExemplarFor 'NM_207212'; gene_id '101543'; transcript_id 'NM_207212'; gene_name 'Wtip'; alt '-'; WT1-interacting protein|http://www.ncbi.nlm.nih.gov/entrez/query.fcgi?db=gene&cmd=Retrieve&dopt=full_report&list_uids=101543
0.0133932	0.122786	-8.14425	XM_884704|MM8|transcript|chr13|94549169|94549662|ExemplarFor 'XM_884704'; gene_id '619883'; transcript_id 'XM_884704'; gene_name 'LOC619883'; alt '-'; similar to ribosomal protein L30|http://www.ncbi.nlm.nih.gov/entrez/query.fcgi?db=gene&cmd=Retrieve&dopt=full_report&list_uids=619883
0.000196311	0.128769	-7.76583	NM_207298|MM8|transcript|chr2|29691502|29704849|ExemplarFor 'NM_207298'; gene_id '99151'; transcript_id 'NM_207298'; gene_name 'Ceecam1'; alt '2600006K01Rik|AL024097|CerCAM'; cerebral endothelial cell adhesion molecule 1|http://www.ncbi.nlm.nih.gov/entrez/query.fcgi?db=gene&cmd=Retrieve&dopt=full_report&list_uids=99151
0.00651689	0.133154	-7.51008	NM_033582|MM8|transcript|chr18|37941052|37967847|ExemplarFor 'NM_033582'; gene_id '93707'; transcript_id 'NM_033582'; gene_name 'Pcdhgc4'; alt '-'; protocadherin gamma subfamily C, 4|http://www.ncbi.nlm.nih.gov/entrez/query.fcgi?db=gene&cmd=Retrieve&dopt=full_report&list_uids=93707
0.0318926	0.134554	-7.43194	XM_977607|MM8|transcript|chr8|13896155|13896812|ExemplarFor 'XM_977607'; gene_id '665536'; transcript_id 'XM_977607'; gene_name 'LOC665536'; alt '-'; similar to interferon induced transmembrane protein 1|http://www.ncbi.nlm.nih.gov/entrez/query.fcgi?db=gene&cmd=Retrieve&dopt=full_report&list_uids=665536
0.000476297	0.141908	-7.04684	NM_028053|MM8|transcript|chr4|53847161|53881691|ExemplarFor 'NM_028053'; gene_id '52076'; transcript_id 'NM_028053'; gene_name 'Tmem38b'; alt '1600017F22Rik|AA437809|D4Ertd89e'; transmembrane protein 38B|http://www.ncbi.nlm.nih.gov/entrez/query.fcgi?db=gene&cmd=Retrieve&dopt=full_report&list_uids=52076
0.000751126	0.155947	-6.41244	NM_010831|MM8|transcript|chr17|31572966|31584494|ExemplarFor 'NM_010831'; gene_id '17691'; transcript_id 'NM_010831'; gene_name 'Snf1lk'; alt 'Msk|Sik'; SNF1-like kinase|http://www.ncbi.nlm.nih.gov/entrez/query.fcgi?db=gene&cmd=Retrieve&dopt=full_report&list_uids=17691
0.00122219	0.16448	-6.07976	XM_358238|MM8|transcript|chrX|148453611|148454178|ExemplarFor 'XM_358238'; gene_id '385454'; transcript_id 'XM_358238'; gene_name 'LOC385454'; alt '-'; similar to High mobility group protein 1 (HMG-1) (High mobility group protein B1) (Amphoterin) (Heparin-binding protein p30)|http://www.ncbi.nlm.nih.gov/entrez/query.fcgi?db=gene&cmd=Retrieve&dopt=full_report&list_uids=385454
0.0150433	0.178075	-5.61562	XM_993465|MM8|transcript|chr1|54589884|54757988|ExemplarFor 'XM_993465,XM_993490,XM_993510'; gene_id '329154'; transcript_id 'XM_993465'; gene_name 'Ankrd44'; alt 'A130096K20|E130014H08Rik'; ankyrin repeat domain 44|http://www.ncbi.nlm.nih.gov/entrez/query.fcgi?db=gene&cmd=Retrieve&dopt=full_report&list_uids=329154
0.0041463	0.186473	-5.36271	NM_008210|MM8|transcript|chr1|182639242|182650278|ExemplarFor 'NM_008210'; gene_id '15078'; transcript_id 'NM_008210'; gene_name 'H3f3a'; alt 'H3.3A|MGC102150'; H3 histone, family 3A|http://www.ncbi.nlm.nih.gov/entrez/query.fcgi?db=gene&cmd=Retrieve&dopt=full_report&list_uids=15078
0.0149676	0.191668	-5.21736	NM_011311|MM8|transcript|chr3|90689696|90691968|ExemplarFor 'NM_011311'; gene_id '20198'; transcript_id 'NM_011311'; gene_name 'S100a4'; alt '18A2|42a|Capl|FSp1|Mts1|PeL98|metastasin|pk9a'; S100 calcium binding protein A4|http://www.ncbi.nlm.nih.gov/entrez/query.fcgi?db=gene&cmd=Retrieve&dopt=full_report&list_uids=20198
0.0296392	0.199488	-5.01283	XM_886827|MM8|transcript|chr18|7581460|7582152|ExemplarFor 'XM_886827'; gene_id '622384'; transcript_id 'XM_886827'; gene_name 'LOC622384'; alt '-'; similar to Fatty acid-binding protein, epidermal (E-FABP) (Psoriasis-associated fatty acid-binding protein homolog) (PA-FABP) (Keratinocyte lipid-binding protein)|http://www.ncbi.nlm.nih.gov/entrez/query.fcgi?db=gene&cmd=Retrieve&dopt=full_report&lis…
0.0212361	0.199502	-5.01249	XM_892497|MM8|transcript|chr9|37446096|37446914|ExemplarFor 'XM_892497'; gene_id '627798'; transcript_id 'XM_892497'; gene_name 'LOC627798'; alt '-'; similar to tumor protein, translationally-controlled 1|http://www.ncbi.nlm.nih.gov/entrez/query.fcgi?db=gene&cmd=Retrieve&dopt=full_report&list_uids=627798
0.00235788	0.200681	-4.98303	NM_009667|MM8|transcript|chr7|110563780|110603572|ExemplarFor 'NM_009667'; gene_id '11717'; transcript_id 'NM_009667'; gene_name 'Ampd3'; alt '-'; AMP deaminase 3|http://www.ncbi.nlm.nih.gov/entrez/query.fcgi?db=gene&cmd=Retrieve&dopt=full_report&list_uids=11717
0.00874781	0.203584	-4.91197	XM_149712|MM8|transcript|chr5|144447966|144477142|ExemplarFor 'XM_149712,XM_899672'; gene_id '70381'; transcript_id 'XM_149712'; gene_name '2210010N04Rik'; alt 'mKIAA1358'; RIKEN cDNA 2210010N04 gene|http://www.ncbi.nlm.nih.gov/entrez/query.fcgi?db=gene&cmd=Retrieve&dopt=full_report&list_uids=70381
0.0457644	0.203841	-4.90578	NM_001005846|MM8|transcript|chr3|146087663|146132898|ExemplarFor 'NM_001005846,NM_026656'; gene_id '68279'; transcript_id 'NM_001005846'; gene_name 'Mcoln2'; alt '3300002C04Rik|AI549968|C86638|TRPML2'; mucolipin 2|http://www.ncbi.nlm.nih.gov/entrez/query.fcgi?db=gene&cmd=Retrieve&dopt=full_report&list_uids=68279
0.0322971	0.205821	-4.8586	NM_133926|MM8|transcript|chr6|113299900|113309699|ExemplarFor 'NM_133926'; gene_id '52163'; transcript_id 'NM_133926'; gene_name 'Camk1'; alt 'AI505105|D6Ertd263e'; calcium/calmodulin-dependent protein kinase I|http://www.ncbi.nlm.nih.gov/entrez/query.fcgi?db=gene&cmd=Retrieve&dopt=full_report&list_uids=52163
0.0253724	0.214153	-4.66956	NM_007717|MM8|transcript|chr13|24422586|24478476|ExemplarFor 'NM_007717'; gene_id '12763'; transcript_id 'NM_007717'; gene_name 'Cmah'; alt '-'; cytidine monophospho-N-acetylneuraminic acid hydroxylase|http://www.ncbi.nlm.nih.gov/entrez/query.fcgi?db=gene&cmd=Retrieve&dopt=full_report&list_uids=12763
0.0184875	0.214901	-4.6533	NM_007484|MM8|transcript|chr3|104917107|104922515|ExemplarFor 'NM_007484'; gene_id '11853'; transcript_id 'NM_007484'; gene_name 'Rhoc'; alt 'AI324259|Arh9|Arhc'; ras homolog gene family, member C|http://www.ncbi.nlm.nih.gov/entrez/query.fcgi?db=gene&cmd=Retrieve&dopt=full_report&list_uids=11853
0.00384265	0.216012	-4.62938	NM_027464|MM8|transcript|chr14|39902452|39922488|ExemplarFor 'NM_027464'; gene_id '70564'; transcript_id 'NM_027464'; gene_name '5730469M10Rik'; alt 'AU040822'; RIKEN cDNA 5730469M10 gene|http://www.ncbi.nlm.nih.gov/entrez/query.fcgi?db=gene&cmd=Retrieve&dopt=full_report&list_uids=70564
0.00875595	0.21636	-4.62192	NM_009124|MM8|transcript|chr13|45565864|45975948|ExemplarFor 'NM_009124'; gene_id '20238'; transcript_id 'NM_009124'; gene_name 'Atxn1'; alt 'Ataxin-1|Atx1|C85907|Sca1'; ataxin 1|http://www.ncbi.nlm.nih.gov/entrez/query.fcgi?db=gene&cmd=Retrieve&dopt=full_report&list_uids=20238
0.0350809	0.218408	-4.57859	NM_177603|MM8|transcript|chr19|41899288|41901443|ExemplarFor 'NM_177603'; gene_id '212398'; transcript_id 'NM_177603'; gene_name 'Frat2'; alt 'MGC37615'; frequently rearranged in advanced T-cell lymphomas 2|http://www.ncbi.nlm.nih.gov/entrez/query.fcgi?db=gene&cmd=Retrieve&dopt=full_report&list_uids=212398
0.0173603	0.219788	-4.54985	NM_172134|MM8|transcript|chr10|77842098|77868104|ExemplarFor 'NM_172134'; gene_id '216134'; transcript_id 'NM_172134'; gene_name 'Pdxk'; alt '2310036D04Rik|AA119688|C77999'; pyridoxal (pyridoxine, vitamin B6) kinase|http://www.ncbi.nlm.nih.gov/entrez/query.fcgi?db=gene&cmd=Retrieve&dopt=full_report&list_uids=216134
0.00290118	0.223053	-4.48325	NM_009288|MM8|transcript|chr11|32433304|32524587|ExemplarFor 'NM_009288'; gene_id '20868'; transcript_id 'NM_009288'; gene_name 'Stk10'; alt 'Gek1|KIAA4026|Lok|mKIAA4026'; serine/threonine kinase 10|http://www.ncbi.nlm.nih.gov/entrez/query.fcgi?db=gene&cmd=Retrieve&dopt=full_report&list_uids=20868
0.0382417	0.223509	-4.47409	NM_145470|MM8|transcript|chr15|54942565|55082863|ExemplarFor 'NM_145470'; gene_id '97998'; transcript_id 'NM_145470'; gene_name 'Depdc6'; alt '4731402B04Rik|9130412E02Rik|D15Ertd336e|D15Ertd597e|KIAA4200|R75183|mKIAA4200'; DEP domain containing 6|http://www.ncbi.nlm.nih.gov/entrez/query.fcgi?db=gene&cmd=Retrieve&dopt=full_report&list_uids=97998
0.0024324	0.229142	-4.3641	XM_485586|MM8|transcript|chr5|30124934|30126006|ExemplarFor 'XM_485586'; gene_id '433865'; transcript_id 'XM_485586'; gene_name 'LOC433865'; alt '-'; similar to spermidine/spermine N1-acetyl transferase|http://www.ncbi.nlm.nih.gov/entrez/query.fcgi?db=gene&cmd=Retrieve&dopt=full_report&list_uids=433865
0.043043	0.230853	-4.33177	NM_001002011|MM8|transcript|chr3|88567075|88589234|ExemplarFor 'NM_001002011'; gene_id '16905'; transcript_id 'NM_001002011'; gene_name 'Lmna'; alt '-'; lamin A|http://www.ncbi.nlm.nih.gov/entrez/query.fcgi?db=gene&cmd=Retrieve&dopt=full_report&list_uids=16905
0.00233692	0.235377	-4.2485	NM_146037|MM8|transcript|chr12|100366957|100463726|ExemplarFor 'NM_146037'; gene_id '217826'; transcript_id 'NM_146037'; gene_name 'Kcnk13'; alt 'BB085247|F730021E22Rik|Gm1570|Gm1685|MGC31053'; potassium channel, subfamily K, member 13|http://www.ncbi.nlm.nih.gov/entrez/query.fcgi?db=gene&cmd=Retrieve&dopt=full_report&list_uids=217826
0.00147829	0.237294	-4.21418	NM_153073|MM8|transcript|chrX|71241240|71337507|ExemplarFor 'NM_153073,NM_181584'; gene_id '210710'; transcript_id 'NM_153073'; gene_name 'Gab3'; alt '5930433H21Rik'; growth factor receptor bound protein 2-associated protein 3|http://www.ncbi.nlm.nih.gov/entrez/query.fcgi?db=gene&cmd=Retrieve&dopt=full_report&list_uids=210710
8.09e-05	0.242872	-4.1174	NM_025282|MM8|transcript|chr13|83981531|84141286|ExemplarFor 'NM_025282'; gene_id '17260'; transcript_id 'NM_025282'; gene_name 'Mef2c'; alt '5430401D19Rik|9930028G15Rik|AV011172'; myocyte enhancer factor 2C|http://www.ncbi.nlm.nih.gov/entrez/query.fcgi?db=gene&cmd=Retrieve&dopt=full_report&list_uids=17260
0.00975639	0.248432	-4.02525	NM_008520|MM8|transcript|chr19|5742126|5758525|ExemplarFor 'NM_008520'; gene_id '16998'; transcript_id 'NM_008520'; gene_name 'Ltbp3'; alt 'Ltbp2|mFLJ00070'; latent transforming growth factor beta binding protein 3|http://www.ncbi.nlm.nih.gov/entrez/query.fcgi?db=gene&cmd=Retrieve&dopt=full_report&list_uids=16998
0.00702242	0.248574	-4.02295	NM_013753|MM8|transcript|chr10|60715018|60751393|ExemplarFor 'NM_013753'; gene_id '27355'; transcript_id 'NM_013753'; gene_name 'X99384'; alt 'MMPAL|Pald|mKIAA1274'; cDNA sequence X99384|http://www.ncbi.nlm.nih.gov/entrez/query.fcgi?db=gene&cmd=Retrieve&dopt=full_report&list_uids=27355
0.0207704	0.249225	-4.01244	NM_011623|MM8|transcript|chr11|98809492|98840205|ExemplarFor 'NM_011623'; gene_id '21973'; transcript_id 'NM_011623'; gene_name 'Top2a'; alt 'Top-2'; topoisomerase (DNA) II alpha|http://www.ncbi.nlm.nih.gov/entrez/query.fcgi?db=gene&cmd=Retrieve&dopt=full_report&list_uids=21973
0.00501114	0.255411	-3.91526	NM_011241|MM8|transcript|chr15|81531507|81557156|ExemplarFor 'NM_011241'; gene_id '19387'; transcript_id 'NM_011241'; gene_name 'Rangap1'; alt 'C79654|Fug1|mKIAA1835'; RAN GTPase activating protein 1|http://www.ncbi.nlm.nih.gov/entrez/query.fcgi?db=gene&cmd=Retrieve&dopt=full_report&list_uids=19387
0.00404276	0.255993	-3.90636	NM_025347|MM8|transcript|chr7|126568122|126571657|ExemplarFor 'NM_025347'; gene_id '66090'; transcript_id 'NM_025347'; gene_name 'Ypel3'; alt '0610043B10Rik|1190001G19Rik|Suap'; yippee-like 3 (Drosophila)|http://www.ncbi.nlm.nih.gov/entrez/query.fcgi?db=gene&cmd=Retrieve&dopt=full_report&list_uids=66090
0.0013013	0.260362	-3.8408	XM_486168|MM8|transcript|chr8|125727820|125728162|ExemplarFor 'XM_486168'; gene_id '434356'; transcript_id 'XM_486168'; gene_name 'LOC434356'; alt '-'; similar to suppressor of initiator codon mutations, related sequence 1|http://www.ncbi.nlm.nih.gov/entrez/query.fcgi?db=gene&cmd=Retrieve&dopt=full_report&list_uids=434356
0.00163077	0.262893	-3.80383	NM_011712|MM8|transcript|chrX|131591488|131593492|ExemplarFor 'NM_011712'; gene_id '22381'; transcript_id 'NM_011712'; gene_name 'Wbp5'; alt 'AL024233'; WW domain binding protein 5|http://www.ncbi.nlm.nih.gov/entrez/query.fcgi?db=gene&cmd=Retrieve&dopt=full_report&list_uids=22381
0.0108369	0.263176	-3.79973	NM_011138|MM8|transcript|chr7|24801409|24841220|ExemplarFor 'NM_011138'; gene_id '18987'; transcript_id 'NM_011138'; gene_name 'Pou2f2'; alt 'MGC124154|MGC124155|MGC124156|Oct-2|Oct2a|Oct2b|Otf-2|Otf2'; POU domain, class 2, transcription factor 2|http://www.ncbi.nlm.nih.gov/entrez/query.fcgi?db=gene&cmd=Retrieve&dopt=full_report&list_uids=18987
0.036688	0.266021	-3.7591	NM_153096|MM8|transcript|chr8|43578089|43583196|ExemplarFor 'NM_153096'; gene_id '234203'; transcript_id 'NM_153096'; gene_name 'Zfp353'; alt '-'; zinc finger protein 353|http://www.ncbi.nlm.nih.gov/entrez/query.fcgi?db=gene&cmd=Retrieve&dopt=full_report&list_uids=234203
0.0485401	0.266458	-3.75293	XM_893550|MM8|transcript|chr16|47132010|47132235|ExemplarFor 'XM_893550'; gene_id '628769'; transcript_id 'XM_893550'; gene_name 'LOC628769'; alt '-'; similar to ribosomal protein L10a|http://www.ncbi.nlm.nih.gov/entrez/query.fcgi?db=gene&cmd=Retrieve&dopt=full_report&list_uids=628769
0.00444927	0.266816	-3.7479	XM_886565|MM8|transcript|chr18|6371349|6371658|ExemplarFor 'XM_886565'; gene_id '622152'; transcript_id 'XM_886565'; gene_name 'LOC622152'; alt '-'; similar to Prothymosin alpha|http://www.ncbi.nlm.nih.gov/entrez/query.fcgi?db=gene&cmd=Retrieve&dopt=full_report&list_uids=622152
0.00224283	0.270395	-3.6983	NM_025565|MM8|transcript|chr2|68994734|69006996|ExemplarFor 'NM_025565'; gene_id '66442'; transcript_id 'NM_025565'; gene_name 'Spbc25'; alt '2600017H08Rik|2610205L13Rik'; spindle pole body component 25 homolog (S. cerevisiae)|http://www.ncbi.nlm.nih.gov/entrez/query.fcgi?db=gene&cmd=Retrieve&dopt=full_report&list_uids=66442
0.015031	0.272745	-3.66642	NM_011862|MM8|transcript|chr15|83203883|83260585|ExemplarFor 'NM_011862'; gene_id '23970'; transcript_id 'NM_011862'; gene_name 'Pacsin2'; alt 'AI197433'; protein kinase C and casein kinase substrate in neurons 2|http://www.ncbi.nlm.nih.gov/entrez/query.fcgi?db=gene&cmd=Retrieve&dopt=full_report&list_uids=23970
0.00325504	0.277222	-3.60721	NM_133941|MM8|transcript|chr7|133559386|133615146|ExemplarFor 'NM_133941'; gene_id '101437'; transcript_id 'NM_133941'; gene_name 'Dhx32'; alt '3110079L04Rik|4732469F02Rik|AA408140|Ddx32'; DEAH (Asp-Glu-Ala-His) box polypeptide 32|http://www.ncbi.nlm.nih.gov/entrez/query.fcgi?db=gene&cmd=Retrieve&dopt=full_report&list_uids=101437
0.00304202	0.277849	-3.59908	NM_009469|MM8|transcript|chr5|111024790|111050383|ExemplarFor 'NM_009469'; gene_id '22241'; transcript_id 'NM_009469'; gene_name 'Ulk1'; alt 'AU041434|Unc51.1|mKIAA0722'; Unc-51 like kinase 1 (C. elegans)|http://www.ncbi.nlm.nih.gov/entrez/query.fcgi?db=gene&cmd=Retrieve&dopt=full_report&list_uids=22241
0.00618019	0.284214	-3.51847	NM_011100|MM8|transcript|chr3|146666964|146750316|ExemplarFor 'NM_011100'; gene_id '18749'; transcript_id 'NM_011100'; gene_name 'Prkacb'; alt 'Pkacb'; protein kinase, cAMP dependent, catalytic, beta|http://www.ncbi.nlm.nih.gov/entrez/query.fcgi?db=gene&cmd=Retrieve&dopt=full_report&list_uids=18749
0.000116787	0.287142	-3.4826	NM_016692|MM8|transcript|chr19|9939390|9966514|ExemplarFor 'NM_016692'; gene_id '16319'; transcript_id 'NM_016692'; gene_name 'Incenp'; alt '2700067E22Rik|AU019509|C130081E20|C77457'; inner centromere protein|http://www.ncbi.nlm.nih.gov/entrez/query.fcgi?db=gene&cmd=Retrieve&dopt=full_report&list_uids=16319
5.24e-05	0.287324	-3.48039	XM_484215|MM8|transcript|chr13|12432447|12433043|ExemplarFor 'XM_484215'; gene_id '432725'; transcript_id 'XM_484215'; gene_name 'LOC432725'; alt '-'; similar to ribosomal protein L21|http://www.ncbi.nlm.nih.gov/entrez/query.fcgi?db=gene&cmd=Retrieve&dopt=full_report&list_uids=432725
0.00658096	0.294538	-3.39515	NM_008026|MM8|transcript|chr9|32171772|32290933|ExemplarFor 'NM_008026'; gene_id '14247'; transcript_id 'NM_008026'; gene_name 'Fli1'; alt 'EWSR2|Fli-1|SIC-1|Sic1'; Friend leukemia integration 1|http://www.ncbi.nlm.nih.gov/entrez/query.fcgi?db=gene&cmd=Retrieve&dopt=full_report&list_uids=14247
0.016297	0.294824	-3.39186	XM_001005398|MM8|transcript|chr3|138763864|138774235|ExemplarFor 'XM_001005398'; gene_id '668785'; transcript_id 'XM_001005398'; gene_name 'LOC668785'; alt '-'; similar to 60S ribosomal protein L21|http://www.ncbi.nlm.nih.gov/entrez/query.fcgi?db=gene&cmd=Retrieve&dopt=full_report&list_uids=668785
0.00448896	0.294828	-3.3918	NM_133182|MM8|transcript|chr10|75650944|75681491|ExemplarFor 'NM_133182'; gene_id '15468'; transcript_id 'NM_133182'; gene_name 'Prmt2'; alt 'AI504737|Hrmt1l1'; protein arginine N-methyltransferase 2|http://www.ncbi.nlm.nih.gov/entrez/query.fcgi?db=gene&cmd=Retrieve&dopt=full_report&list_uids=15468
0.00664159	0.297074	-3.36617	NM_145475|MM8|transcript|chr15|85966894|86013907|ExemplarFor 'NM_145475'; gene_id '223753'; transcript_id 'NM_145475'; gene_name 'Cerk'; alt 'AI848610|D330016D08Rik|mKIAA1646'; ceramide kinase|http://www.ncbi.nlm.nih.gov/entrez/query.fcgi?db=gene&cmd=Retrieve&dopt=full_report&list_uids=223753
0.0020294	0.298252	-3.35287	XM_484573|MM8|transcript|chr16|17625188|17625713|ExemplarFor 'XM_484573'; gene_id '433050'; transcript_id 'XM_484573'; gene_name 'LOC433050'; alt '-'; similar to 60S ribosomal protein L26-like 1|http://www.ncbi.nlm.nih.gov/entrez/query.fcgi?db=gene&cmd=Retrieve&dopt=full_report&list_uids=433050
0.00653894	0.298305	-3.35228	XM_134291|MM8|transcript|chr8|109816815|109817584|ExemplarFor 'XM_134291'; gene_id '234703'; transcript_id 'XM_134291'; gene_name 'LOC234703'; alt '-'; similar to ribosomal protein L10|http://www.ncbi.nlm.nih.gov/entrez/query.fcgi?db=gene&cmd=Retrieve&dopt=full_report&list_uids=234703
0.0046763	0.298584	-3.34914	NM_001029929|MM8|transcript|chr11|70275816|70282394|ExemplarFor 'NM_001029929'; gene_id '574428'; transcript_id 'NM_001029929'; gene_name 'Zmynd15'; alt '-'; zinc finger, MYND-type containing 15|http://www.ncbi.nlm.nih.gov/entrez/query.fcgi?db=gene&cmd=Retrieve&dopt=full_report&list_uids=574428
0.0185791	0.304533	-3.28371	XM_486018|MM8|transcript|chr7|139570677|139571271|ExemplarFor 'XM_486018'; gene_id '434253'; transcript_id 'XM_486018'; gene_name 'LOC434253'; alt '-'; similar to ribosomal protein L21|http://www.ncbi.nlm.nih.gov/entrez/query.fcgi?db=gene&cmd=Retrieve&dopt=full_report&list_uids=434253
0.0312355	0.309234	-3.2338	XM_136585|MM8|transcript|chr1|45926093|45926561|ExemplarFor 'XM_136585'; gene_id '227054'; transcript_id 'XM_136585'; gene_name 'LOC227054'; alt '-'; similar to 60S ribosomal protein L23a|http://www.ncbi.nlm.nih.gov/entrez/query.fcgi?db=gene&cmd=Retrieve&dopt=full_report&list_uids=227054
0.0180782	0.309486	-3.23117	NM_170758|MM8|transcript|chr11|114706130|114720741|ExemplarFor 'NM_170758'; gene_id '217303'; transcript_id 'NM_170758'; gene_name 'Cd300a'; alt 'B230315M08Rik|Clm8|LMIR1|MAIR-Ia|MMAC8|Pigr4|mcpir1'; CD300A antigen|http://www.ncbi.nlm.nih.gov/entrez/query.fcgi?db=gene&cmd=Retrieve&dopt=full_report&list_uids=217303
0.00514665	0.309816	-3.22773	NM_010234|MM8|transcript|chr12|86363003|86366372|ExemplarFor 'NM_010234'; gene_id '14281'; transcript_id 'NM_010234'; gene_name 'Fos'; alt 'D12Rfj1|c-fos'; FBJ osteosarcoma oncogene|http://www.ncbi.nlm.nih.gov/entrez/query.fcgi?db=gene&cmd=Retrieve&dopt=full_report&list_uids=14281
0.0104971	0.314652	-3.17812	NM_146119|MM8|transcript|chr2|32698233|32747258|ExemplarFor 'NM_146119'; gene_id '227737'; transcript_id 'NM_146119'; gene_name '9130404D14Rik'; alt '-'; RIKEN cDNA 9130404D14 gene|http://www.ncbi.nlm.nih.gov/entrez/query.fcgi?db=gene&cmd=Retrieve&dopt=full_report&list_uids=227737
0.037056	0.315878	-3.16578	NM_026268|MM8|transcript|chr10|98692918|98697172|ExemplarFor 'NM_026268'; gene_id '67603'; transcript_id 'NM_026268'; gene_name 'Dusp6'; alt '1300019I03Rik|MGC98540|MKP-3|MKP3|PYST1'; dual specificity phosphatase 6|http://www.ncbi.nlm.nih.gov/entrez/query.fcgi?db=gene&cmd=Retrieve&dopt=full_report&list_uids=67603
0.0295513	0.317713	-3.1475	NM_007779|MM8|transcript|chr18|61231243|61256501|ExemplarFor 'NM_007779'; gene_id '12978'; transcript_id 'NM_007779'; gene_name 'Csf1r'; alt 'AI323359|CD115|CSF-1R|Csfmr|Fim-2|Fms|M-CSFR'; colony stimulating factor 1 receptor|http://www.ncbi.nlm.nih.gov/entrez/query.fcgi?db=gene&cmd=Retrieve&dopt=full_report&list_uids=12978
0.000916761	0.317839	-3.14625	NM_010864|MM8|transcript|chr9|74858204|75005381|ExemplarFor 'NM_010864'; gene_id '17918'; transcript_id 'NM_010864'; gene_name 'Myo5a'; alt 'Dbv|MVa|Myo5|MyoVA|Sev-1|d|d-120J|flail|flr'; myosin Va|http://www.ncbi.nlm.nih.gov/entrez/query.fcgi?db=gene&cmd=Retrieve&dopt=full_report&list_uids=17918
0.014858	0.31816	-3.14307	NM_007408|MM8|transcript|chr4|86127796|86141225|ExemplarFor 'NM_007408'; gene_id '11520'; transcript_id 'NM_007408'; gene_name 'Adfp'; alt 'AA407157|ADPH|Adrp'; adipose differentiation related protein|http://www.ncbi.nlm.nih.gov/entrez/query.fcgi?db=gene&cmd=Retrieve&dopt=full_report&list_uids=11520
0.00211804	0.320683	-3.11835	NM_026835|MM8|transcript|chr19|11653651|11671831|ExemplarFor 'NM_026835'; gene_id '68774'; transcript_id 'NM_026835'; gene_name 'Ms4a6d'; alt '1110058E16Rik|AI447446|Ms4a11'; membrane-spanning 4-domains, subfamily A, member 6D|http://www.ncbi.nlm.nih.gov/entrez/query.fcgi?db=gene&cmd=Retrieve&dopt=full_report&list_uids=68774
0.018787	0.323163	-3.09441	NM_176837|MM8|transcript|chr10|26461927|26608064|ExemplarFor 'NM_176837'; gene_id '73910'; transcript_id 'NM_176837'; gene_name 'Arhgap18'; alt '4833419J07Rik|AI314906|AI843501'; Rho GTPase activating protein 18|http://www.ncbi.nlm.nih.gov/entrez/query.fcgi?db=gene&cmd=Retrieve&dopt=full_report&list_uids=73910
0.00575724	0.325494	-3.07225	NM_016900|MM8|transcript|chr6|17231340|17239011|ExemplarFor 'NM_016900'; gene_id '12390'; transcript_id 'NM_016900'; gene_name 'Cav2'; alt 'AI447843'; caveolin 2|http://www.ncbi.nlm.nih.gov/entrez/query.fcgi?db=gene&cmd=Retrieve&dopt=full_report&list_uids=12390
0.000113893	0.325539	-3.07183	XM_895695|MM8|transcript|chr16|3860234|3891773|ExemplarFor 'XM_895695'; gene_id '268857'; transcript_id 'XM_895695'; gene_name 'D230007K08Rik'; alt 'CLR16.2|FLJ00348|mFLJ00348'; RIKEN cDNA D230007K08 gene|http://www.ncbi.nlm.nih.gov/entrez/query.fcgi?db=gene&cmd=Retrieve&dopt=full_report&list_uids=268857
0.0286777	0.326133	-3.06623	NM_172570|MM8|transcript|chr11|115921848|115926298|ExemplarFor 'NM_172570'; gene_id '217333'; transcript_id 'NM_172570'; gene_name 'Trim47'; alt '2210023F24Rik'; tripartite motif protein 47|http://www.ncbi.nlm.nih.gov/entrez/query.fcgi?db=gene&cmd=Retrieve&dopt=full_report&list_uids=217333
0.0481751	0.326459	-3.06317	NM_001005341|MM8|transcript|chr11|86756774|86788204|ExemplarFor 'NM_001005341'; gene_id '77864'; transcript_id 'NM_001005341'; gene_name 'Ypel2'; alt 'E130113K08Rik'; yippee-like 2 (Drosophila)|http://www.ncbi.nlm.nih.gov/entrez/query.fcgi?db=gene&cmd=Retrieve&dopt=full_report&list_uids=77864
0.00488836	0.329693	-3.03312	NM_030251|MM8|transcript|chr6|88801557|88808095|ExemplarFor 'NM_030251'; gene_id '80283'; transcript_id 'NM_030251'; gene_name 'Abtb1'; alt 'AI847549|BC003234|BPOZ|EF1ABP|MGC7237'; ankyrin repeat and BTB (POZ) domain containing 1|http://www.ncbi.nlm.nih.gov/entrez/query.fcgi?db=gene&cmd=Retrieve&dopt=full_report&list_uids=80283
0.00414968	0.329996	-3.03034	NM_023063|MM8|transcript|chr15|99606541|99648106|ExemplarFor 'NM_023063'; gene_id '65970'; transcript_id 'NM_023063'; gene_name 'Lima1'; alt '1110021C24Rik|3526402A12Rik|D15Ertd366e|Eplin'; LIM domain and actin binding 1|http://www.ncbi.nlm.nih.gov/entrez/query.fcgi?db=gene&cmd=Retrieve&dopt=full_report&list_uids=65970
0.0335448	0.330689	-3.02399	NM_133987|MM8|transcript|chrX|69925869|69935222|ExemplarFor 'NM_133987'; gene_id '102857'; transcript_id 'NM_133987'; gene_name 'Slc6a8'; alt 'AA589632|CRT|CRTR|CT1|Creat'; solute carrier family 6 (neurotransmitter transporter, creatine), member 8|http://www.ncbi.nlm.nih.gov/entrez/query.fcgi?db=gene&cmd=Retrieve&dopt=full_report&list_uids=102857
0.00836188	0.332143	-3.01076	NM_028777|MM8|transcript|chr11|116931338|116975311|ExemplarFor 'NM_028777'; gene_id '74136'; transcript_id 'NM_028777'; gene_name 'Sec14l1'; alt '1200017E04Rik|2810012L19Rik'; SEC14-like 1 (S. cerevisiae)|http://www.ncbi.nlm.nih.gov/entrez/query.fcgi?db=gene&cmd=Retrieve&dopt=full_report&list_uids=74136
0.0326024	0.33281	-3.00472	NM_008528|MM8|transcript|chr19|40982237|41047846|ExemplarFor 'NM_008528'; gene_id '17060'; transcript_id 'NM_008528'; gene_name 'Blnk'; alt 'BASH|Bca|Ly-57|Ly57|Lyw-57|SLP-65'; B-cell linker|http://www.ncbi.nlm.nih.gov/entrez/query.fcgi?db=gene&cmd=Retrieve&dopt=full_report&list_uids=17060
0.0189094	0.336573	-2.97112	NM_001001880|MM8|transcript|chr1|167428914|167471196|ExemplarFor 'NM_001001880'; gene_id '68481'; transcript_id 'NM_001001880'; gene_name 'Mpzl1'; alt '1110007A10Rik|PZR'; myelin protein zero-like 1|http://www.ncbi.nlm.nih.gov/entrez/query.fcgi?db=gene&cmd=Retrieve&dopt=full_report&list_uids=68481
0.0105795	0.336728	-2.96976	XM_884368|MM8|transcript|chr1|4682616|4683144|ExemplarFor 'XM_884368'; gene_id '619980'; transcript_id 'XM_884368'; gene_name 'LOC619980'; alt '-'; similar to GC-rich promoter binding protein 1-like 1|http://www.ncbi.nlm.nih.gov/entrez/query.fcgi?db=gene&cmd=Retrieve&dopt=full_report&list_uids=619980
0.0324703	0.338366	-2.95538	NM_028679|MM8|transcript|chr10|119544713|119604597|ExemplarFor 'NM_028679'; gene_id '73914'; transcript_id 'NM_028679'; gene_name 'Irak3'; alt '4833428C18Rik|AI563835|IRAK-M'; interleukin-1 receptor-associated kinase 3|http://www.ncbi.nlm.nih.gov/entrez/query.fcgi?db=gene&cmd=Retrieve&dopt=full_report&list_uids=73914
0.0014638	0.33851	-2.95412	NM_010286|MM8|transcript|chrX|135885891|135889531|ExemplarFor 'NM_010286'; gene_id '14605'; transcript_id 'NM_010286'; gene_name 'Tsc22d3'; alt 'DIP|Dsip1|Gilz|TSC-22R'; TSC22 domain family 3|http://www.ncbi.nlm.nih.gov/entrez/query.fcgi?db=gene&cmd=Retrieve&dopt=full_report&list_uids=14605
0.00439803	0.341632	-2.92713	NM_009008|MM8|transcript|chr15|78386423|78400038|ExemplarFor 'NM_009008'; gene_id '19354'; transcript_id 'NM_009008'; gene_name 'Rac2'; alt 'AI323801|AI452260'; RAS-related C3 botulinum substrate 2|http://www.ncbi.nlm.nih.gov/entrez/query.fcgi?db=gene&cmd=Retrieve&dopt=full_report&list_uids=19354
0.0489835	0.34165	-2.92697	NM_153090|MM8|transcript|chr3|87462386|87477669|ExemplarFor 'NM_153090'; gene_id '229499'; transcript_id 'NM_153090'; gene_name 'Fcrl1'; alt 'A230020G22Rik|BXMAS1|BXMAS1-like|FcRH1L|FcRH1S|Fcrh1|IFGP1|mBXMH1b|moFcRH1L|moFcRH1S'; Fc receptor-like 1|http://www.ncbi.nlm.nih.gov/entrez/query.fcgi?db=gene&cmd=Retrieve&dopt=full_report&list_uids=229499
0.000810973	0.342607	-2.91879	XM_356642|MM8|transcript|chr13|8939532|8940223|ExemplarFor 'XM_356642'; gene_id '382723'; transcript_id 'XM_356642'; gene_name 'LOC382723'; alt '-'; similar to ribosomal protein L10a|http://www.ncbi.nlm.nih.gov/entrez/query.fcgi?db=gene&cmd=Retrieve&dopt=full_report&list_uids=382723
0.00936438	0.34345	-2.91163	XM_001000874|MM8|transcript|chr18|55019744|55115549|ExemplarFor 'XM_001000874'; gene_id '269023'; transcript_id 'XM_001000874'; gene_name 'Zfp608'; alt '4932417D18Rik|MGC116601'; zinc finger protein 608|http://www.ncbi.nlm.nih.gov/entrez/query.fcgi?db=gene&cmd=Retrieve&dopt=full_report&list_uids=269023
0.00765368	0.34485	-2.89981	XM_131700|MM8|transcript|chr4|128275388|128308416|ExemplarFor 'XM_131700'; gene_id '230761'; transcript_id 'XM_131700'; gene_name 'BC039093'; alt '-'; cDNA sequence BC039093|http://www.ncbi.nlm.nih.gov/entrez/query.fcgi?db=gene&cmd=Retrieve&dopt=full_report&list_uids=230761
0.0133022	0.34731	-2.87927	NM_019641|MM8|transcript|chr4|133740486|133745915|ExemplarFor 'NM_019641'; gene_id '16765'; transcript_id 'NM_019641'; gene_name 'Stmn1'; alt '19K|AI131641|Lag|Lap18|PP17|PP18|PR22|SMN|op18|p18|p19|pig'; stathmin 1|http://www.ncbi.nlm.nih.gov/entrez/query.fcgi?db=gene&cmd=Retrieve&dopt=full_report&list_uids=16765
0.0256401	0.34746	-2.87803	XM_896765|MM8|transcript|chr4|127392777|127393239|ExemplarFor 'XM_896765'; gene_id '621956'; transcript_id 'XM_896765'; gene_name 'LOC621956'; alt '-'; hypothetical LOC621956|http://www.ncbi.nlm.nih.gov/entrez/query.fcgi?db=gene&cmd=Retrieve&dopt=full_report&list_uids=621956
0.0108446	0.348048	-2.87317	NM_020026|MM8|transcript|chr3|69662114|69686790|ExemplarFor 'NM_020026'; gene_id '26879'; transcript_id 'NM_020026'; gene_name 'B3galt3'; alt 'b3GT3'; UDP-Gal:betaGlcNAc beta 1,3-galactosyltransferase, polypeptide 3|http://www.ncbi.nlm.nih.gov/entrez/query.fcgi?db=gene&cmd=Retrieve&dopt=full_report&list_uids=26879
0.00448281	0.348592	-2.86868	NM_013867|MM8|transcript|chr3|122411848|122522205|ExemplarFor 'NM_013867'; gene_id '29815'; transcript_id 'NM_013867'; gene_name 'Bcar3'; alt 'AI131758|AND-34'; breast cancer anti-estrogen resistance 3|http://www.ncbi.nlm.nih.gov/entrez/query.fcgi?db=gene&cmd=Retrieve&dopt=full_report&list_uids=29815
0.0372551	0.348962	-2.86564	NM_001033476|MM8|transcript|chr12|113220001|113223448|ExemplarFor 'NM_001033476'; gene_id '382643'; transcript_id 'NM_001033476'; gene_name 'AI450948'; alt 'Gm1185'; expressed sequence AI450948|http://www.ncbi.nlm.nih.gov/entrez/query.fcgi?db=gene&cmd=Retrieve&dopt=full_report&list_uids=382643
0.0180324	0.350744	-2.85109	NM_007754|MM8|transcript|chr11|76598183|76663191|ExemplarFor 'NM_007754'; gene_id '12874'; transcript_id 'NM_007754'; gene_name 'Cpd'; alt 'AA960140|AW322530|D830034L15Rik'; carboxypeptidase D|http://www.ncbi.nlm.nih.gov/entrez/query.fcgi?db=gene&cmd=Retrieve&dopt=full_report&list_uids=12874
0.00949335	0.352339	-2.83818	XM_195832|MM8|transcript|chr15|59033845|59041494|ExemplarFor 'XM_195832,XM_897218'; gene_id '268809'; transcript_id 'XM_195832'; gene_name 'LOC268809'; alt '-'; hypothetical gene supported by NM_011291; BC025909|http://www.ncbi.nlm.nih.gov/entrez/query.fcgi?db=gene&cmd=Retrieve&dopt=full_report&list_uids=268809
0.0237025	0.353291	-2.83053	NM_199143|MM8|transcript|chr6|54746493|54819314|ExemplarFor 'NM_199143'; gene_id '387524'; transcript_id 'NM_199143'; gene_name 'Znrf2'; alt '1190002C14Rik|AU044205|D6Ertd365e|MGC129274|MGC129275'; zinc and ring finger 2|http://www.ncbi.nlm.nih.gov/entrez/query.fcgi?db=gene&cmd=Retrieve&dopt=full_report&list_uids=387524
0.00888298	0.356107	-2.80814	NM_009155|MM8|transcript|chr15|3220995|3230508|ExemplarFor 'NM_009155'; gene_id '20363'; transcript_id 'NM_009155'; gene_name 'Sepp1'; alt 'AU018766|D15Ucla1|Se-P|selp'; selenoprotein P, plasma, 1|http://www.ncbi.nlm.nih.gov/entrez/query.fcgi?db=gene&cmd=Retrieve&dopt=full_report&list_uids=20363
0.036603	0.357193	-2.79961	XM_993093|MM8|transcript|chrX|84641385|84641619|ExemplarFor 'XM_993093'; gene_id '667883'; transcript_id 'XM_993093'; gene_name 'LOC667883'; alt '-'; similar to tumor protein, translationally-controlled 1|http://www.ncbi.nlm.nih.gov/entrez/query.fcgi?db=gene&cmd=Retrieve&dopt=full_report&list_uids=667883
0.00823661	0.358862	-2.78658	XM_001000226|MM8|transcript|chr11|61021843|61022403|ExemplarFor 'XM_001000226'; gene_id '668239'; transcript_id 'XM_001000226'; gene_name 'LOC668239'; alt '-'; similar to ribosomal protein S13|http://www.ncbi.nlm.nih.gov/entrez/query.fcgi?db=gene&cmd=Retrieve&dopt=full_report&list_uids=668239
0.00636918	0.359524	-2.78146	NM_026376|MM8|transcript|chr6|115921358|115960583|ExemplarFor 'NM_026376'; gene_id '67784'; transcript_id 'NM_026376'; gene_name 'Plxnd1'; alt '6230425C21Rik'; plexin D1|http://www.ncbi.nlm.nih.gov/entrez/query.fcgi?db=gene&cmd=Retrieve&dopt=full_report&list_uids=67784
0.009028	0.360455	-2.77427	XM_986824|MM8|transcript|chr14|5196185|5217512|ExemplarFor 'XM_986824'; gene_id '666890'; transcript_id 'XM_986824'; gene_name 'LOC666890'; alt '-'; hypothetical protein LOC666890|http://www.ncbi.nlm.nih.gov/entrez/query.fcgi?db=gene&cmd=Retrieve&dopt=full_report&list_uids=666890
0.016089	0.361864	-2.76347	NM_008855|MM8|transcript|chr7|122080444|122419795|ExemplarFor 'NM_008855'; gene_id '18751'; transcript_id 'NM_008855'; gene_name 'Prkcb1'; alt 'A130082F03Rik|PKC-Beta|Pkcb|PkcbetaII|Prkcb'; protein kinase C, beta 1|http://www.ncbi.nlm.nih.gov/entrez/query.fcgi?db=gene&cmd=Retrieve&dopt=full_report&list_uids=18751
0.0363257	0.367348	-2.72221	NM_009750|MM8|transcript|chrX|131616706|131618330|ExemplarFor 'NM_009750'; gene_id '12070'; transcript_id 'NM_009750'; gene_name 'Ngfrap1'; alt 'AL033356|Bex3|DXWsu67e|Nade'; nerve growth factor receptor (TNFRSF16) associated protein 1|http://www.ncbi.nlm.nih.gov/entrez/query.fcgi?db=gene&cmd=Retrieve&dopt=full_report&list_uids=12070
2.7e-05	0.367662	-2.71989	NM_011952|MM8|transcript|chr7|126550779|126556964|ExemplarFor 'NM_011952'; gene_id '26417'; transcript_id 'NM_011952'; gene_name 'Mapk3'; alt 'Erk-1|Erk1|Esrk1|Prkm3|p44|p44erk1|p44mapk'; mitogen activated protein kinase 3|http://www.ncbi.nlm.nih.gov/entrez/query.fcgi?db=gene&cmd=Retrieve&dopt=full_report&list_uids=26417
0.023176	0.36807	-2.71687	NM_011610|MM8|transcript|chr4|144479054|144513557|ExemplarFor 'NM_011610'; gene_id '21938'; transcript_id 'NM_011610'; gene_name 'Tnfrsf1b'; alt 'CD120b|TNF-R-II|TNF-R2|TNF-R75|TNFBR|TNFR80|Tnfr-1|Tnfr2|p75'; tumor necrosis factor receptor superfamily, member 1b|http://www.ncbi.nlm.nih.gov/entrez/query.fcgi?db=gene&cmd=Retrieve&dopt=full_report&list_uids=21938
0.00238819	0.368797	-2.71152	NM_183168|MM8|transcript|chr7|100811720|100838449|ExemplarFor 'NM_183168'; gene_id '233571'; transcript_id 'NM_183168'; gene_name 'P2ry6'; alt '2010204J23Rik|P2Y6'; pyrimidinergic receptor P2Y, G-protein coupled, 6|http://www.ncbi.nlm.nih.gov/entrez/query.fcgi?db=gene&cmd=Retrieve&dopt=full_report&list_uids=233571
0.000451664	0.369415	-2.70698	NM_023284|MM8|transcript|chr1|171334985|171368103|ExemplarFor 'NM_023284'; gene_id '66977'; transcript_id 'NM_023284'; gene_name 'Cdca1'; alt '2410003C07Rik|AU044112|C85691|NUF2R'; cell division cycle associated 1|http://www.ncbi.nlm.nih.gov/entrez/query.fcgi?db=gene&cmd=Retrieve&dopt=full_report&list_uids=66977
0.00451114	0.369614	-2.70552	XM_001000750|MM8|transcript|chr3|93363466|93364485|ExemplarFor 'XM_001000750'; gene_id '668300'; transcript_id 'XM_001000750'; gene_name 'LOC668300'; alt '-'; similar to 60S acidic ribosomal protein P0 (L10E)|http://www.ncbi.nlm.nih.gov/entrez/query.fcgi?db=gene&cmd=Retrieve&dopt=full_report&list_uids=668300
0.0139275	0.371064	-2.69495	NM_008079|MM8|transcript|chr12|98603349|98660387|ExemplarFor 'NM_008079'; gene_id '14420'; transcript_id 'NM_008079'; gene_name 'Galc'; alt '2310068B06Rik|A930008M05Rik|AW212969|AW413532|Gacy|twi|twitcher'; galactosylceramidase|http://www.ncbi.nlm.nih.gov/entrez/query.fcgi?db=gene&cmd=Retrieve&dopt=full_report&list_uids=14420
0.0296418	0.371282	-2.69337	NM_007421|MM8|transcript|chr12|113067896|113089148|ExemplarFor 'NM_007421'; gene_id '11565'; transcript_id 'NM_007421'; gene_name 'Adssl1'; alt 'AI528595|Adss|Adss1'; adenylosuccinate synthetase like 1|http://www.ncbi.nlm.nih.gov/entrez/query.fcgi?db=gene&cmd=Retrieve&dopt=full_report&list_uids=11565
0.014162	0.371485	-2.6919	NM_024465|MM8|transcript|chr2|150523933|150534011|ExemplarFor 'NM_024465'; gene_id '76192'; transcript_id 'NM_024465'; gene_name 'Abhd12'; alt '6330583M11Rik|AI431047|AW547313'; abhydrolase domain containing 12|http://www.ncbi.nlm.nih.gov/entrez/query.fcgi?db=gene&cmd=Retrieve&dopt=full_report&list_uids=76192
0.0224864	0.37309	-2.68032	NM_008905|MM8|transcript|chr7|107386442|107536062|ExemplarFor 'NM_008905'; gene_id '19024'; transcript_id 'NM_008905'; gene_name 'Ppfibp2'; alt 'Cclp1|MGC117695'; protein tyrosine phosphatase, receptor-type, F interacting protein, binding protein 2|http://www.ncbi.nlm.nih.gov/entrez/query.fcgi?db=gene&cmd=Retrieve&dopt=full_report&list_uids=19024
0.0469085	0.373308	-2.67875	NM_146008|MM8|transcript|chr10|84006745|84044154|ExemplarFor 'NM_146008'; gene_id '216198'; transcript_id 'NM_146008'; gene_name 'Tcp11l2'; alt 'E430026E19Rik|MGC39016'; t-complex 11 (mouse) like 2|http://www.ncbi.nlm.nih.gov/entrez/query.fcgi?db=gene&cmd=Retrieve&dopt=full_report&list_uids=216198
0.0073384	0.374787	-2.66818	NM_026418|MM8|transcript|chr7|128164772|128209320|ExemplarFor 'NM_026418'; gene_id '67865'; transcript_id 'NM_026418'; gene_name 'Rgs10'; alt '2310010N19Rik|MGC129414'; regulator of G-protein signalling 10|http://www.ncbi.nlm.nih.gov/entrez/query.fcgi?db=gene&cmd=Retrieve&dopt=full_report&list_uids=67865
0.0225889	0.375583	-2.66253	XM_485430|MM8|transcript|chr4|112452935|112454241|ExemplarFor 'XM_485430'; gene_id '433745'; transcript_id 'XM_485430'; gene_name 'LOC433745'; alt '-'; similar to 60S ribosomal protein L3 (L4)|http://www.ncbi.nlm.nih.gov/entrez/query.fcgi?db=gene&cmd=Retrieve&dopt=full_report&list_uids=433745
0.0467224	0.376541	-2.65575	NM_133187|MM8|transcript|chr3|79971914|80029312|ExemplarFor 'NM_133187'; gene_id '68659'; transcript_id 'NM_133187'; gene_name '1110032E23Rik'; alt 'AV011458'; RIKEN cDNA 1110032E23 gene|http://www.ncbi.nlm.nih.gov/entrez/query.fcgi?db=gene&cmd=Retrieve&dopt=full_report&list_uids=68659
0.0134678	0.377437	-2.64945	NM_030259|MM8|transcript|chr5|124723882|124738853|ExemplarFor 'NM_030259'; gene_id '80291'; transcript_id 'NM_030259'; gene_name 'BC003324'; alt 'MGC7036'; cDNA sequence BC003324|http://www.ncbi.nlm.nih.gov/entrez/query.fcgi?db=gene&cmd=Retrieve&dopt=full_report&list_uids=80291
0.022503	0.378172	-2.6443	NM_176912|MM8|transcript|chr7|15393247|15402676|ExemplarFor 'NM_176912'; gene_id '319430'; transcript_id 'NM_176912'; gene_name 'Gpr77'; alt 'C5L2|E030029A11Rik'; G protein-coupled receptor 77|http://www.ncbi.nlm.nih.gov/entrez/query.fcgi?db=gene&cmd=Retrieve&dopt=full_report&list_uids=319430
0.0168318	0.378625	-2.64113	XM_133912|MM8|transcript|chr7|135528126|135554760|ExemplarFor 'XM_133912'; gene_id '17345'; transcript_id 'XM_133912'; gene_name 'Mki67'; alt 'D630048A14Rik|Ki-67'; antigen identified by monoclonal antibody Ki 67|http://www.ncbi.nlm.nih.gov/entrez/query.fcgi?db=gene&cmd=Retrieve&dopt=full_report&list_uids=17345
0.0133843	0.380024	-2.63141	NM_023268|MM8|transcript|chr1|157540372|157575117|ExemplarFor 'NM_023268'; gene_id '104009'; transcript_id 'NM_023268'; gene_name 'Qscn6'; alt '1300003H02Rik|QSOX1|SOx'; quiescin Q6|http://www.ncbi.nlm.nih.gov/entrez/query.fcgi?db=gene&cmd=Retrieve&dopt=full_report&list_uids=104009
0.00426249	0.38049	-2.62819	XM_892303|MM8|transcript|chr3|88167926|88206975|ExemplarFor 'XM_892303,XM_900047,XM_900053'; gene_id '404710'; transcript_id 'XM_892303'; gene_name 'Iqgap3'; alt 'D030034H08'; IQ motif containing GTPase activating protein 3|http://www.ncbi.nlm.nih.gov/entrez/query.fcgi?db=gene&cmd=Retrieve&dopt=full_report&list_uids=404710
0.0448043	0.381007	-2.62462	NM_013642|MM8|transcript|chr17|26233190|26236061|ExemplarFor 'NM_013642'; gene_id '19252'; transcript_id 'NM_013642'; gene_name 'Dusp1'; alt '3CH134|Ptpn16|U19515|erp|mkp-1'; dual specificity phosphatase 1|http://www.ncbi.nlm.nih.gov/entrez/query.fcgi?db=gene&cmd=Retrieve&dopt=full_report&list_uids=19252
0.00235725	0.381363	-2.62217	NM_212445|MM8|transcript|chr9|53146417|53164262|ExemplarFor 'NM_212445'; gene_id '68304'; transcript_id 'NM_212445'; gene_name 'Kdelc2'; alt '2010004J24Rik|4833410J10Rik|AW549401'; KDEL (Lys-Asp-Glu-Leu) containing 2|http://www.ncbi.nlm.nih.gov/entrez/query.fcgi?db=gene&cmd=Retrieve&dopt=full_report&list_uids=68304
0.0127708	0.381385	-2.62202	NM_001033324|MM8|transcript|chr9|48406263|48587864|ExemplarFor 'NM_001033324'; gene_id '235320'; transcript_id 'NM_001033324'; gene_name 'Zbtb16'; alt 'PLZF|Zfp145|lu'; zinc finger and BTB domain containing 16|http://www.ncbi.nlm.nih.gov/entrez/query.fcgi?db=gene&cmd=Retrieve&dopt=full_report&list_uids=235320
0.00322465	0.381406	-2.62188	XM_989693|MM8|transcript|chr6|67135092|67152692|ExemplarFor 'XM_989693'; gene_id '667310'; transcript_id 'XM_989693'; gene_name 'LOC667310'; alt '-'; similar to Superoxide dismutase|http://www.ncbi.nlm.nih.gov/entrez/query.fcgi?db=gene&cmd=Retrieve&dopt=full_report&list_uids=667310
0.0410894	0.382174	-2.61661	NM_009779|MM8|transcript|chr6|122813576|122821624|ExemplarFor 'NM_009779'; gene_id '12267'; transcript_id 'NM_009779'; gene_name 'C3ar1'; alt 'AZ3B|C3AR|HNFAG09'; complement component 3a receptor 1|http://www.ncbi.nlm.nih.gov/entrez/query.fcgi?db=gene&cmd=Retrieve&dopt=full_report&list_uids=12267
0.00297678	0.382547	-2.61406	NM_011075|MM8|transcript|chr5|8804191|8872314|ExemplarFor 'NM_011075'; gene_id '18669'; transcript_id 'NM_011075'; gene_name 'Abcb1b'; alt 'Abcb1|Mdr1|Mdr1b|Pgy-1|Pgy1|mdr'; ATP-binding cassette, sub-family B (MDR/TAP), member 1B|http://www.ncbi.nlm.nih.gov/entrez/query.fcgi?db=gene&cmd=Retrieve&dopt=full_report&list_uids=18669
0.00753891	0.384364	-2.6017	NM_130796|MM8|transcript|chr13|114713060|114739419|ExemplarFor 'NM_130796'; gene_id '170625'; transcript_id 'NM_130796'; gene_name 'Snag1'; alt '-'; sorting nexin associated golgi protein 1|http://www.ncbi.nlm.nih.gov/entrez/query.fcgi?db=gene&cmd=Retrieve&dopt=full_report&list_uids=170625
0.0384713	0.387345	-2.58168	NM_199221|MM8|transcript|chr11|114738870|114750476|ExemplarFor 'NM_199221'; gene_id '217304'; transcript_id 'NM_199221'; gene_name 'Cd300lb'; alt 'Clm7|Gm253'; CD300 antigen like family member B|http://www.ncbi.nlm.nih.gov/entrez/query.fcgi?db=gene&cmd=Retrieve&dopt=full_report&list_uids=217304
0.00267849	0.387482	-2.58077	XM_975633|MM8|transcript|chr12|55349658|55350245|ExemplarFor 'XM_975633'; gene_id '665251'; transcript_id 'XM_975633'; gene_name 'LOC665251'; alt '-'; similar to ribosomal protein L21|http://www.ncbi.nlm.nih.gov/entrez/query.fcgi?db=gene&cmd=Retrieve&dopt=full_report&list_uids=665251
0.0248693	0.391011	-2.55747	NM_010513|MM8|transcript|chr7|67826371|68100293|ExemplarFor 'NM_010513'; gene_id '16001'; transcript_id 'NM_010513'; gene_name 'Igf1r'; alt 'CD221|IGF-1R|hyft'; insulin-like growth factor I receptor|http://www.ncbi.nlm.nih.gov/entrez/query.fcgi?db=gene&cmd=Retrieve&dopt=full_report&list_uids=16001
0.0365376	0.391976	-2.55118	NM_009691|MM8|transcript|chr9|30899121|30961380|ExemplarFor 'NM_009691'; gene_id '11804'; transcript_id 'NM_009691'; gene_name 'Aplp2'; alt 'AI790698'; amyloid beta (A4) precursor-like protein 2|http://www.ncbi.nlm.nih.gov/entrez/query.fcgi?db=gene&cmd=Retrieve&dopt=full_report&list_uids=11804
0.000751544	0.392135	-2.55014	XM_001001143|MM8|transcript|chr7|110099183|110410985|ExemplarFor 'XM_001001143'; gene_id '319934'; transcript_id 'XM_001001143'; gene_name 'Sbf2'; alt '4833411B01Rik|AA414977|AI317167|B430219L04Rik|Mtmr13|mMTMH1'; SET binding factor 2|http://www.ncbi.nlm.nih.gov/entrez/query.fcgi?db=gene&cmd=Retrieve&dopt=full_report&list_uids=319934
0.0026094	0.39276	-2.54608	NM_023622|MM8|transcript|chr9|21721928|21739855|ExemplarFor 'NM_023622'; gene_id '71746'; transcript_id 'NM_023622'; gene_name 'Rgl3'; alt '1300003D20Rik|mFLJ00153'; ral guanine nucleotide dissociation stimulator-like 3|http://www.ncbi.nlm.nih.gov/entrez/query.fcgi?db=gene&cmd=Retrieve&dopt=full_report&list_uids=71746
0.00759398	0.393293	-2.54264	NM_033575|MM8|transcript|chr18|37815832|37967846|ExemplarFor 'NM_033575,NM_033576,NM_033577,NM_033579,NM_033580,NM_033584,NM_033585,NM_033586,NM_033587,NM_033589'; gene_id '93700'; transcript_id 'NM_033575'; gene_name 'Pcdhgb2'; alt '-'; protocadherin gamma subfamily B, 2|http://www.ncbi.nlm.nih.gov/entrez/query.fcgi?db=gene&cmd=Retrieve&dopt=full_report&list_uids=93700
0.0129125	0.394352	-2.5358	NM_145923|MM8|transcript|chr5|64188666|64248001|ExemplarFor 'NM_145923'; gene_id '100532'; transcript_id 'NM_145923'; gene_name 'AA536743'; alt '-'; expressed sequence AA536743|http://www.ncbi.nlm.nih.gov/entrez/query.fcgi?db=gene&cmd=Retrieve&dopt=full_report&list_uids=100532
0.0149958	0.394649	-2.5339	NM_009263|MM8|transcript|chr5|104657299|104681345|ExemplarFor 'NM_009263'; gene_id '20750'; transcript_id 'NM_009263'; gene_name 'Spp1'; alt 'AA960535|AI790405|Apl-1|BNSP|BSPI|Bsp|ETA-1|Eta|OP|Opn|Opnl|Ric|Spp-1|minopontin'; secreted phosphoprotein 1|http://www.ncbi.nlm.nih.gov/entrez/query.fcgi?db=gene&cmd=Retrieve&dopt=full_report&list_uids=20750
0.00666776	0.395243	-2.53009	NM_001034097|MM8|transcript|chr11|69498771|69512192|ExemplarFor 'NM_001034097,NM_001034098'; gene_id '619441'; transcript_id 'NM_001034097'; gene_name 'Tnfsf12-tnfsf13'; alt '-'; tumor necrosis factor (ligand) superfamily, member 12-member 13|http://www.ncbi.nlm.nih.gov/entrez/query.fcgi?db=gene&cmd=Retrieve&dopt=full_report&list_uids=619441
0.00646891	0.395735	-2.52695	XM_895036|MM8|transcript|chr12|23208730|23285475|ExemplarFor 'XM_895036'; gene_id '77114'; transcript_id 'XM_895036'; gene_name '6030426L16Rik'; alt '-'; RIKEN cDNA 6030426L16 gene|http://www.ncbi.nlm.nih.gov/entrez/query.fcgi?db=gene&cmd=Retrieve&dopt=full_report&list_uids=77114
0.000685518	0.395764	-2.52676	NM_009981|MM8|transcript|chr16|32350742|32391762|ExemplarFor 'NM_009981'; gene_id '13026'; transcript_id 'NM_009981'; gene_name 'Pcyt1a'; alt 'CTalpha|Ctpct|Cttalpha'; phosphate cytidylyltransferase 1, choline, alpha isoform|http://www.ncbi.nlm.nih.gov/entrez/query.fcgi?db=gene&cmd=Retrieve&dopt=full_report&list_uids=13026
0.0269494	0.395815	-2.52643	NM_207246|MM8|transcript|chr17|75370672|75434104|ExemplarFor 'NM_207246'; gene_id '240168'; transcript_id 'NM_207246'; gene_name 'Rasgrp3'; alt 'BC066069|Gm327|MGC74365|MGC79207'; RAS, guanyl releasing protein 3|http://www.ncbi.nlm.nih.gov/entrez/query.fcgi?db=gene&cmd=Retrieve&dopt=full_report&list_uids=240168
0.00761037	0.396518	-2.52195	NM_007929|MM8|transcript|chr16|10195336|10227546|ExemplarFor 'NM_007929'; gene_id '13731'; transcript_id 'NM_007929'; gene_name 'Emp2'; alt 'XMP'; epithelial membrane protein 2|http://www.ncbi.nlm.nih.gov/entrez/query.fcgi?db=gene&cmd=Retrieve&dopt=full_report&list_uids=13731
0.0187688	0.397889	-2.51326	NM_001012273|MM8|transcript|chr11|117665326|117671833|ExemplarFor 'NM_001012273'; gene_id '11799'; transcript_id 'NM_001012273'; gene_name 'Birc5'; alt 'AAC-11|Api4|TIAP|survivin40'; baculoviral IAP repeat-containing 5|http://www.ncbi.nlm.nih.gov/entrez/query.fcgi?db=gene&cmd=Retrieve&dopt=full_report&list_uids=11799
0.0044441	0.398921	-2.50676	NM_026408|MM8|transcript|chr18|52893461|53040681|ExemplarFor 'NM_026408'; gene_id '67847'; transcript_id 'NM_026408'; gene_name 'Sncaip'; alt '2810407O15Rik|4933427B05Rik|BB104594|MGC107459|SYPH1'; synuclein, alpha interacting protein (synphilin)|http://www.ncbi.nlm.nih.gov/entrez/query.fcgi?db=gene&cmd=Retrieve&dopt=full_report&list_uids=67847
0.00157227	0.399116	-2.50554	NM_134131|MM8|transcript|chr18|50178849|50217109|ExemplarFor 'NM_134131'; gene_id '106869'; transcript_id 'NM_134131'; gene_name 'Tnfaip8'; alt 'AA987150|E130304C20Rik|Gg2-1|Nded|Ssc-2'; tumor necrosis factor, alpha-induced protein 8|http://www.ncbi.nlm.nih.gov/entrez/query.fcgi?db=gene&cmd=Retrieve&dopt=full_report&list_uids=106869
0.0194023	0.399695	-2.50191	NM_009228|MM8|transcript|chr2|154067768|154099522|ExemplarFor 'NM_009228'; gene_id '20648'; transcript_id 'NM_009228'; gene_name 'Snta1'; alt 'AW228934|Snt1'; syntrophin, acidic 1|http://www.ncbi.nlm.nih.gov/entrez/query.fcgi?db=gene&cmd=Retrieve&dopt=full_report&list_uids=20648
0.0411184	0.399995	-2.50003	NM_027164|MM8|transcript|chr7|139064307|139094293|ExemplarFor 'NM_027164'; gene_id '76612'; transcript_id 'NM_027164'; gene_name 'Lrrc27'; alt '1700071K18Rik|2310044E02Rik'; leucine rich repeat containing 27|http://www.ncbi.nlm.nih.gov/entrez/query.fcgi?db=gene&cmd=Retrieve&dopt=full_report&list_uids=76612
0.0129895	0.40074	-2.49538	NM_026281|MM8|transcript|chr6|146560773|146591710|ExemplarFor 'NM_026281'; gene_id '67623'; transcript_id 'NM_026281'; gene_name 'Tm7sf3'; alt '2010003B14Rik|NARP1'; transmembrane 7 superfamily member 3|http://www.ncbi.nlm.nih.gov/entrez/query.fcgi?db=gene&cmd=Retrieve&dopt=full_report&list_uids=67623
0.0179566	0.401794	-2.48884	NM_015786|MM8|transcript|chr13|23746271|23747831|ExemplarFor 'NM_015786'; gene_id '50708'; transcript_id 'NM_015786'; gene_name 'Hist1h1c'; alt '0610008C09Rik|H1.2|H1c|H1f2|H1var1|His1a|MGC107646'; histone 1, H1c|http://www.ncbi.nlm.nih.gov/entrez/query.fcgi?db=gene&cmd=Retrieve&dopt=full_report&list_uids=50708
0.0249524	0.401835	-2.48859	NM_008567|MM8|transcript|chr1|130159136|130187202|ExemplarFor 'NM_008567'; gene_id '17219'; transcript_id 'NM_008567'; gene_name 'Mcm6'; alt 'ASP-l1|D1Wsu22e|Mcmd6'; minichromosome maintenance deficient 6 (MIS5 homolog, S. pombe) (S. cerevisiae)|http://www.ncbi.nlm.nih.gov/entrez/query.fcgi?db=gene&cmd=Retrieve&dopt=full_report&list_uids=17219
0.00848636	0.403138	-2.48054	NM_144818|MM8|transcript|chr2|126795269|126825346|ExemplarFor 'NM_144818'; gene_id '215387'; transcript_id 'NM_144818'; gene_name 'Brrn1'; alt 'A730011O11Rik|HCAP-H|MGC38424|mKIAA0074'; barren homolog (Drosophila)|http://www.ncbi.nlm.nih.gov/entrez/query.fcgi?db=gene&cmd=Retrieve&dopt=full_report&list_uids=215387
0.00931821	0.403712	-2.47701	NM_054055|MM8|transcript|chr2|165096499|165164402|ExemplarFor 'NM_054055'; gene_id '114644'; transcript_id 'NM_054055'; gene_name 'Slc13a3'; alt 'NaDC-3|NaDC3|SDCT2'; solute carrier family 13 (sodium-dependent dicarboxylate transporter), member 3|http://www.ncbi.nlm.nih.gov/entrez/query.fcgi?db=gene&cmd=Retrieve&dopt=full_report&list_uids=114644
0.00458594	0.404338	-2.47318	XM_001002269|MM8|transcript|chr10|81438173|81438717|ExemplarFor 'XM_001002269'; gene_id '666790'; transcript_id 'XM_001002269'; gene_name 'LOC666790'; alt '-'; similar to 60S ribosomal protein L23a|http://www.ncbi.nlm.nih.gov/entrez/query.fcgi?db=gene&cmd=Retrieve&dopt=full_report&list_uids=666790
0.0365189	0.404588	-2.47165	NM_011937|MM8|transcript|chr18|38453528|38464925|ExemplarFor 'NM_011937'; gene_id '26384'; transcript_id 'NM_011937'; gene_name 'Gnpda1'; alt 'GNPDA|Gnp1|Gnpi|KIAA0060|mKIAA0060|oscillin'; glucosamine-6-phosphate deaminase 1|http://www.ncbi.nlm.nih.gov/entrez/query.fcgi?db=gene&cmd=Retrieve&dopt=full_report&list_uids=26384
0.0280873	0.406314	-2.46115	NM_019488|MM8|transcript|chr2|32794997|32804065|ExemplarFor 'NM_019488'; gene_id '56017'; transcript_id 'NM_019488'; gene_name 'Slc2a8'; alt 'D2Ertd44e|GLUT8|GlutX1'; solute carrier family 2, (facilitated glucose transporter), member 8|http://www.ncbi.nlm.nih.gov/entrez/query.fcgi?db=gene&cmd=Retrieve&dopt=full_report&list_uids=56017
0.00634012	0.406504	-2.46	XM_913618|MM8|transcript|chr19|28808114|28808558|ExemplarFor 'XM_913618'; gene_id '434460'; transcript_id 'XM_913618'; gene_name 'LOC434460'; alt '-'; similar to ribosomal protein S15a|http://www.ncbi.nlm.nih.gov/entrez/query.fcgi?db=gene&cmd=Retrieve&dopt=full_report&list_uids=434460
0.00650818	0.407876	-2.45173	NM_008898|MM8|transcript|chr5|135973840|136019952|ExemplarFor 'NM_008898'; gene_id '18984'; transcript_id 'NM_008898'; gene_name 'Por'; alt '4933424M13Rik|CPR|CYPOR'; P450 (cytochrome) oxidoreductase|http://www.ncbi.nlm.nih.gov/entrez/query.fcgi?db=gene&cmd=Retrieve&dopt=full_report&list_uids=18984
0.00986607	0.408242	-2.44953	NM_008250|MM8|transcript|chr1|186427930|186433396|ExemplarFor 'NM_008250'; gene_id '15284'; transcript_id 'NM_008250'; gene_name 'Hlx1'; alt 'Hlx'; H2.0-like homeo box 1 (Drosophila)|http://www.ncbi.nlm.nih.gov/entrez/query.fcgi?db=gene&cmd=Retrieve&dopt=full_report&list_uids=15284
0.00310274	0.408242	-2.44953	NM_176913|MM8|transcript|chr8|108874185|108885552|ExemplarFor 'NM_176913'; gene_id '319446'; transcript_id 'NM_176913'; gene_name 'Dpep2'; alt 'F630103D06Rik|MBD-2'; dipeptidase 2|http://www.ncbi.nlm.nih.gov/entrez/query.fcgi?db=gene&cmd=Retrieve&dopt=full_report&list_uids=319446
0.000195217	0.408382	-2.44869	NM_007657|MM8|transcript|chr6|125425884|125460374|ExemplarFor 'NM_007657'; gene_id '12527'; transcript_id 'NM_007657'; gene_name 'Cd9'; alt 'Tspan29'; CD9 antigen|http://www.ncbi.nlm.nih.gov/entrez/query.fcgi?db=gene&cmd=Retrieve&dopt=full_report&list_uids=12527
0.0167479	0.409676	-2.44095	NM_028760|MM8|transcript|chr19|38120232|38139565|ExemplarFor 'NM_028760'; gene_id '74107'; transcript_id 'NM_028760'; gene_name 'Cep55'; alt '1200008O12Rik|2700032M20Rik'; centrosomal protein 55|http://www.ncbi.nlm.nih.gov/entrez/query.fcgi?db=gene&cmd=Retrieve&dopt=full_report&list_uids=74107
0.0453592	0.409808	-2.44017	NM_021883|MM8|transcript|chr4|46082065|46135896|ExemplarFor 'NM_021883'; gene_id '21916'; transcript_id 'NM_021883'; gene_name 'Tmod1'; alt 'E-Tmod|MGC124125|MGC124126|Tmod'; tropomodulin 1|http://www.ncbi.nlm.nih.gov/entrez/query.fcgi?db=gene&cmd=Retrieve&dopt=full_report&list_uids=21916
0.0103735	0.409857	-2.43988	NM_026428|MM8|transcript|chr11|120541490|120543370|ExemplarFor 'NM_026428'; gene_id '67880'; transcript_id 'NM_026428'; gene_name 'Dcxr'; alt '0610038K04Rik|1810027P18Rik'; dicarbonyl L-xylulose reductase|http://www.ncbi.nlm.nih.gov/entrez/query.fcgi?db=gene&cmd=Retrieve&dopt=full_report&list_uids=67880
0.00211264	0.410082	-2.43854	NM_025626|MM8|transcript|chr2|3630729|3699406|ExemplarFor 'NM_025626'; gene_id '66540'; transcript_id 'NM_025626'; gene_name '3110001A13Rik'; alt 'AA589595|AA959793|AI132312'; RIKEN cDNA 3110001A13 gene|http://www.ncbi.nlm.nih.gov/entrez/query.fcgi?db=gene&cmd=Retrieve&dopt=full_report&list_uids=66540
0.0459167	0.410126	-2.43827	NM_025491|MM8|transcript|chr13|49242769|49260100|ExemplarFor 'NM_025491'; gene_id '66329'; transcript_id 'NM_025491'; gene_name 'Susd3'; alt '1700017I11Rik|2810440J20Rik'; sushi domain containing 3|http://www.ncbi.nlm.nih.gov/entrez/query.fcgi?db=gene&cmd=Retrieve&dopt=full_report&list_uids=66329
0.00115663	0.41027	-2.43742	NM_022431|MM8|transcript|chr19|11653648|11671782|ExemplarFor 'NM_022431'; gene_id '64382'; transcript_id 'NM_022431'; gene_name 'Ms4a11'; alt 'AI447446'; membrane-spanning 4-domains, subfamily A, member 11|http://www.ncbi.nlm.nih.gov/entrez/query.fcgi?db=gene&cmd=Retrieve&dopt=full_report&list_uids=64382
0.0124536	0.411927	-2.42762	XM_484529|MM8|transcript|chr16|16189141|16189590|ExemplarFor 'XM_484529'; gene_id '433003'; transcript_id 'XM_484529'; gene_name 'LOC433003'; alt '-'; similar to ribosomal protein L30|http://www.ncbi.nlm.nih.gov/entrez/query.fcgi?db=gene&cmd=Retrieve&dopt=full_report&list_uids=433003
0.0479406	0.413205	-2.42011	NM_153800|MM8|transcript|chr14|32045914|32199025|ExemplarFor 'NM_153800'; gene_id '239027'; transcript_id 'NM_153800'; gene_name 'Arhgap22'; alt 'B230341L19Rik|MGC47316|RHOGAP2|p68RacGAP'; Rho GTPase activating protein 22|http://www.ncbi.nlm.nih.gov/entrez/query.fcgi?db=gene&cmd=Retrieve&dopt=full_report&list_uids=239027
0.0196056	0.413509	-2.41833	XM_358452|MM8|transcript|chr14|31615054|31647060|ExemplarFor 'XM_358452'; gene_id '69069'; transcript_id 'XM_358452'; gene_name '1810011H11Rik'; alt '4733401I05Rik'; RIKEN cDNA 1810011H11 gene|http://www.ncbi.nlm.nih.gov/entrez/query.fcgi?db=gene&cmd=Retrieve&dopt=full_report&list_uids=69069
0.0078319	0.413651	-2.41749	NM_134188|MM8|transcript|chr12|84877637|84883625|ExemplarFor 'NM_134188'; gene_id '171210'; transcript_id 'NM_134188'; gene_name 'Acot2'; alt 'AA571646|MTE-I|Mte1'; acyl-CoA thioesterase 2|http://www.ncbi.nlm.nih.gov/entrez/query.fcgi?db=gene&cmd=Retrieve&dopt=full_report&list_uids=171210
0.0142862	0.41454	-2.41231	NM_010265|MM8|transcript|chr19|17395687|17439863|ExemplarFor 'NM_010265'; gene_id '14537'; transcript_id 'NM_010265'; gene_name 'Gcnt1'; alt '5630400D21Rik|B130048E03|C2 GlcNAcT|IGnT'; glucosaminyl (N-acetyl) transferase 1, core 2|http://www.ncbi.nlm.nih.gov/entrez/query.fcgi?db=gene&cmd=Retrieve&dopt=full_report&list_uids=14537
0.0225488	0.415049	-2.40935	NM_015749|MM8|transcript|chr11|3817192|3831586|ExemplarFor 'NM_015749'; gene_id '21452'; transcript_id 'NM_015749'; gene_name 'Tcn2'; alt 'AW208754|Tcn-2'; transcobalamin 2|http://www.ncbi.nlm.nih.gov/entrez/query.fcgi?db=gene&cmd=Retrieve&dopt=full_report&list_uids=21452
0.000107555	0.415639	-2.40594	NM_019456|MM8|transcript|chr2|22626078|22727017|ExemplarFor 'NM_019456'; gene_id '54519'; transcript_id 'NM_019456'; gene_name 'Apbb1ip'; alt '9930118P07Rik|Prp48'; amyloid beta (A4) precursor protein-binding, family B, member 1 interacting protein|http://www.ncbi.nlm.nih.gov/entrez/query.fcgi?db=gene&cmd=Retrieve&dopt=full_report&list_uids=54519
0.0166075	0.416501	-2.40095	NM_027667|MM8|transcript|chr19|41822895|41855345|ExemplarFor 'NM_027667'; gene_id '71085'; transcript_id 'NM_027667'; gene_name 'Arhgap19'; alt '4933411B03Rik|AI120128|AW546831|FLJ00368|mFLJ00368'; Rho GTPase activating protein 19|http://www.ncbi.nlm.nih.gov/entrez/query.fcgi?db=gene&cmd=Retrieve&dopt=full_report&list_uids=71085
0.0251467	0.416561	-2.40061	NM_007388|MM8|transcript|chr9|21877147|21881056|ExemplarFor 'NM_007388'; gene_id '11433'; transcript_id 'NM_007388'; gene_name 'Acp5'; alt 'TRACP|TRAP'; acid phosphatase 5, tartrate resistant|http://www.ncbi.nlm.nih.gov/entrez/query.fcgi?db=gene&cmd=Retrieve&dopt=full_report&list_uids=11433
0.0193723	0.419608	-2.38317	NM_197959|MM8|transcript|chr11|102721618|102741182|ExemplarFor 'NM_197959'; gene_id '70218'; transcript_id 'NM_197959'; gene_name '3000004C01Rik'; alt '-'; RIKEN cDNA 3000004C01 gene|http://www.ncbi.nlm.nih.gov/entrez/query.fcgi?db=gene&cmd=Retrieve&dopt=full_report&list_uids=70218
0.000596545	0.419785	-2.38217	NM_009906|MM8|transcript|chr7|105618667|105626028|ExemplarFor 'NM_009906'; gene_id '12751'; transcript_id 'NM_009906'; gene_name 'Tpp1'; alt 'Cln2|TPP-I'; tripeptidyl peptidase I|http://www.ncbi.nlm.nih.gov/entrez/query.fcgi?db=gene&cmd=Retrieve&dopt=full_report&list_uids=12751
0.00646861	0.419989	-2.38101	NM_024427|MM8|transcript|chr9|66821736|66848357|ExemplarFor 'NM_024427'; gene_id '22003'; transcript_id 'NM_024427'; gene_name 'Tpm1'; alt 'AA986836|Tmpa|Tpm-1|alpha-TM'; tropomyosin 1, alpha|http://www.ncbi.nlm.nih.gov/entrez/query.fcgi?db=gene&cmd=Retrieve&dopt=full_report&list_uids=22003
0.0143609	0.420907	-2.37582	NM_010360|MM8|transcript|chr3|108023909|108026741|ExemplarFor 'NM_010360'; gene_id '14866'; transcript_id 'NM_010360'; gene_name 'Gstm5'; alt '-'; glutathione S-transferase, mu 5|http://www.ncbi.nlm.nih.gov/entrez/query.fcgi?db=gene&cmd=Retrieve&dopt=full_report&list_uids=14866
0.0060862	0.421527	-2.37233	NM_001001892|MM8|transcript|chr17|33606925|33610711|ExemplarFor 'NM_001001892'; gene_id '14972'; transcript_id 'NM_001001892'; gene_name 'H2-K1'; alt 'H-2K|H-2K(d)|H2-K|MGC7052|MHC I'; histocompatibility 2, K1, K region|http://www.ncbi.nlm.nih.gov/entrez/query.fcgi?db=gene&cmd=Retrieve&dopt=full_report&list_uids=14972
0.00920411	0.421656	-2.3716	NM_001033135|MM8|transcript|chr1|39495846|39521951|ExemplarFor 'NM_001033135'; gene_id '67702'; transcript_id 'NM_001033135'; gene_name 'Rnf149'; alt '1600023E10Rik|AV037261|C76763|Greul4'; ring finger protein 149|http://www.ncbi.nlm.nih.gov/entrez/query.fcgi?db=gene&cmd=Retrieve&dopt=full_report&list_uids=67702
0.00823042	0.422444	-2.36718	NM_008578|MM8|transcript|chr8|73068697|73096477|ExemplarFor 'NM_008578'; gene_id '17259'; transcript_id 'NM_008578'; gene_name 'Mef2b'; alt '-'; myocyte enhancer factor 2B|http://www.ncbi.nlm.nih.gov/entrez/query.fcgi?db=gene&cmd=Retrieve&dopt=full_report&list_uids=17259
0.0231164	0.422563	-2.36651	XM_283804|MM8|transcript|chr2|156701882|156771076|ExemplarFor 'XM_283804'; gene_id '320706'; transcript_id 'XM_283804'; gene_name '9830001H06Rik'; alt '-'; RIKEN cDNA 9830001H06 gene|http://www.ncbi.nlm.nih.gov/entrez/query.fcgi?db=gene&cmd=Retrieve&dopt=full_report&list_uids=320706
0.00426146	0.424294	-2.35686	NM_029705|MM8|transcript|chr12|102320603|102359232|ExemplarFor 'NM_029705'; gene_id '110616'; transcript_id 'NM_029705'; gene_name 'Mjd'; alt '2210008M02Rik|AI647473|ATX3|MJD1|Sca3'; Machado-Joseph disease (spinocerebellar ataxia 3, olivopontocerebellar ataxia 3, autosomal dominant, ataxin 3) homolog (human)|http://www.ncbi.nlm.nih.gov/entrez/query.fcgi?db=gene&cmd=Retrieve&dopt=full_report&list_…
0.00413225	0.427679	-2.3382	NM_027154|MM8|transcript|chr1|74221460|74237367|ExemplarFor 'NM_027154'; gene_id '69660'; transcript_id 'NM_027154'; gene_name 'Tmbim1'; alt '2310061B02Rik|AA960455|AU024746|C78899|KIAA4161|Tmbib1|mKIAA4161'; transmembrane BAX inhibitor motif containing 1|http://www.ncbi.nlm.nih.gov/entrez/query.fcgi?db=gene&cmd=Retrieve&dopt=full_report&list_uids=69660
0.0261458	0.429127	-2.33031	NM_031254|MM8|transcript|chr17|47811967|47817840|ExemplarFor 'NM_031254'; gene_id '83433'; transcript_id 'NM_031254'; gene_name 'Trem2'; alt 'Trem2a|Trem2b|Trem2c'; triggering receptor expressed on myeloid cells 2|http://www.ncbi.nlm.nih.gov/entrez/query.fcgi?db=gene&cmd=Retrieve&dopt=full_report&list_uids=83433
0.0030542	0.429502	-2.32828	XM_484006|MM8|transcript|chr11|32938723|32939784|ExemplarFor 'XM_484006'; gene_id '432548'; transcript_id 'XM_484006'; gene_name 'LOC432548'; alt '-'; similar to 40S ribosomal protein SA (p40) (34/67 kDa laminin receptor)|http://www.ncbi.nlm.nih.gov/entrez/query.fcgi?db=gene&cmd=Retrieve&dopt=full_report&list_uids=432548
0.0492791	0.429593	-2.32778	XM_990406|MM8|transcript|chr5|149464464|149471910|ExemplarFor 'XM_990406'; gene_id '667410'; transcript_id 'XM_990406'; gene_name 'LOC667410'; alt '-'; similar to Glucosamine-6-phosphate isomerase (Glucosamine-6-phosphate deaminase) (GNPDA) (GlcN6P deaminase) (Oscillin)|http://www.ncbi.nlm.nih.gov/entrez/query.fcgi?db=gene&cmd=Retrieve&dopt=full_report&list_uids=667410
0.0312728	0.429986	-2.32566	NM_019791|MM8|transcript|chrX|90788192|90794793|ExemplarFor 'NM_019791'; gene_id '94275'; transcript_id 'NM_019791'; gene_name 'Maged1'; alt '2810433C11Rik|5430405L04Rik|DXBwg1492e|Dlixin|Dlxin-1|Dlxin1|FLJ00163|NRAGE|mFLJ00163'; melanoma antigen, family D, 1|http://www.ncbi.nlm.nih.gov/entrez/query.fcgi?db=gene&cmd=Retrieve&dopt=full_report&list_uids=94275
0.0266802	0.432491	-2.31218	NM_001038846|MM8|transcript|chr1|167485619|167544769|ExemplarFor 'NM_001038846,NM_178593'; gene_id '226594'; transcript_id 'NM_001038846'; gene_name 'Rcsd1'; alt 'A430105K13Rik|BC025872|MGC32399'; RCSD domain containing 1|http://www.ncbi.nlm.nih.gov/entrez/query.fcgi?db=gene&cmd=Retrieve&dopt=full_report&list_uids=226594
0.0203753	0.432504	-2.31212	XM_131051|MM8|transcript|chr3|94582945|94668131|ExemplarFor 'XM_131051'; gene_id '76742'; transcript_id 'XM_131051'; gene_name 'Snx27'; alt '5730552M22Rik|mKIAA0488'; sorting nexin family member 27|http://www.ncbi.nlm.nih.gov/entrez/query.fcgi?db=gene&cmd=Retrieve&dopt=full_report&list_uids=76742
0.00447074	0.432816	-2.31045	NM_009230|MM8|transcript|chr1|158265148|158310920|ExemplarFor 'NM_009230'; gene_id '20652'; transcript_id 'NM_009230'; gene_name 'Soat1'; alt '8430426K15Rik|ACAT-1|Acact|ald'; sterol O-acyltransferase 1|http://www.ncbi.nlm.nih.gov/entrez/query.fcgi?db=gene&cmd=Retrieve&dopt=full_report&list_uids=20652
0.0368904	0.433139	-2.30873	XM_485921|MM8|transcript|chr7|41878925|41880469|ExemplarFor 'XM_485921'; gene_id '434175'; transcript_id 'XM_485921'; gene_name 'LOC434175'; alt '-'; similar to G2/mitotic-specific cyclin-B1|http://www.ncbi.nlm.nih.gov/entrez/query.fcgi?db=gene&cmd=Retrieve&dopt=full_report&list_uids=434175
0.0285543	0.434848	-2.29965	NM_008795|MM8|transcript|chr1|133941205|133967230|ExemplarFor 'NM_008795'; gene_id '18557'; transcript_id 'NM_008795'; gene_name 'Pctk3'; alt 'AA682070'; PCTAIRE-motif protein kinase 3|http://www.ncbi.nlm.nih.gov/entrez/query.fcgi?db=gene&cmd=Retrieve&dopt=full_report&list_uids=18557
0.036586	0.436026	-2.29344	NM_019861|MM8|transcript|chr19|4855128|4860912|ExemplarFor 'NM_019861'; gene_id '56464'; transcript_id 'NM_019861'; gene_name 'Ctsf'; alt 'AI481912'; cathepsin F|http://www.ncbi.nlm.nih.gov/entrez/query.fcgi?db=gene&cmd=Retrieve&dopt=full_report&list_uids=56464
0.00355944	0.436359	-2.29169	NM_201642|MM8|transcript|chr1|89926245|90050168|ExemplarFor 'NM_201642'; gene_id '394432'; transcript_id 'NM_201642'; gene_name 'Ugt1a7c'; alt 'A10'|A13|Ugt1a10'; UDP glucuronosyltransferase 1 family, polypeptide A7C|http://www.ncbi.nlm.nih.gov/entrez/query.fcgi?db=gene&cmd=Retrieve&dopt=full_report&list_uids=394432
0.0193149	0.43675	-2.28964	NM_144942|MM8|transcript|chr15|102005031|102017077|ExemplarFor 'NM_144942'; gene_id '246277'; transcript_id 'NM_144942'; gene_name 'Csad'; alt 'Csd'; cysteine sulfinic acid decarboxylase|http://www.ncbi.nlm.nih.gov/entrez/query.fcgi?db=gene&cmd=Retrieve&dopt=full_report&list_uids=246277
0.00324433	0.438635	-2.2798	NM_010753|MM8|transcript|chr5|34493436|34504567|ExemplarFor 'NM_010753'; gene_id '17122'; transcript_id 'NM_010753'; gene_name 'Mxd4'; alt '2810410A03Rik|Mad4'; Max dimerization protein 4|http://www.ncbi.nlm.nih.gov/entrez/query.fcgi?db=gene&cmd=Retrieve&dopt=full_report&list_uids=17122
0.00441874	0.43866	-2.27967	NM_010867|MM8|transcript|chr17|70924377|71031712|ExemplarFor 'NM_010867'; gene_id '17929'; transcript_id 'NM_010867'; gene_name 'Myom1'; alt 'D430047A17Rik'; myomesin 1|http://www.ncbi.nlm.nih.gov/entrez/query.fcgi?db=gene&cmd=Retrieve&dopt=full_report&list_uids=17929
0.0226101	0.439803	-2.27375	XM_979469|MM8|transcript|chr16|16882171|16882606|ExemplarFor 'XM_979469'; gene_id '623519'; transcript_id 'XM_979469'; gene_name 'LOC623519'; alt '-'; similar to ribosomal protein S27a|http://www.ncbi.nlm.nih.gov/entrez/query.fcgi?db=gene&cmd=Retrieve&dopt=full_report&list_uids=623519
0.0186229	0.440291	-2.27123	NM_133970|MM8|transcript|chr8|27410003|27412027|ExemplarFor 'NM_133970'; gene_id '52120'; transcript_id 'NM_133970'; gene_name 'D8Ertd354e'; alt '9430010M12Rik|AW208455'; DNA segment, Chr 8, ERATO Doi 354, expressed|http://www.ncbi.nlm.nih.gov/entrez/query.fcgi?db=gene&cmd=Retrieve&dopt=full_report&list_uids=52120
0.00219298	0.440959	-2.26779	NM_053109|MM8|transcript|chr6|129146220|129152133|ExemplarFor 'NM_053109'; gene_id '93694'; transcript_id 'NM_053109'; gene_name 'Clec2d'; alt 'Clr-b|Clrb|MGC123478|Ocil'; C-type lectin domain family 2, member d|http://www.ncbi.nlm.nih.gov/entrez/query.fcgi?db=gene&cmd=Retrieve&dopt=full_report&list_uids=93694
0.00434163	0.441364	-2.2657	NM_007679|MM8|transcript|chr16|15800863|15803123|ExemplarFor 'NM_007679'; gene_id '12609'; transcript_id 'NM_007679'; gene_name 'Cebpd'; alt '-'; CCAAT/enhancer binding protein (C/EBP), delta|http://www.ncbi.nlm.nih.gov/entrez/query.fcgi?db=gene&cmd=Retrieve&dopt=full_report&list_uids=12609
0.00424595	0.441529	-2.26486	NM_023543|MM8|transcript|chr6|54202398|54231388|ExemplarFor 'NM_023543'; gene_id '69993'; transcript_id 'NM_023543'; gene_name 'Chn2'; alt '1700026N20Rik|ARHGAP3|Bch'; chimerin (chimaerin) 2|http://www.ncbi.nlm.nih.gov/entrez/query.fcgi?db=gene&cmd=Retrieve&dopt=full_report&list_uids=69993
0.00744113	0.442177	-2.26154	NM_023056|MM8|transcript|chr6|48763414|48770566|ExemplarFor 'NM_023056'; gene_id '65963'; transcript_id 'NM_023056'; gene_name '1810009M01Rik'; alt 'Clast1|Lr8'; RIKEN cDNA 1810009M01 gene|http://www.ncbi.nlm.nih.gov/entrez/query.fcgi?db=gene&cmd=Retrieve&dopt=full_report&list_uids=65963
0.00310405	0.443266	-2.25598	NM_009117|MM8|transcript|chr7|46608540|46611022|ExemplarFor 'NM_009117'; gene_id '20208'; transcript_id 'NM_009117'; gene_name 'Saa1'; alt 'Saa-1|Saa2'; serum amyloid A 1|http://www.ncbi.nlm.nih.gov/entrez/query.fcgi?db=gene&cmd=Retrieve&dopt=full_report&list_uids=20208
0.0483655	0.443967	-2.25242	NM_001037755|MM8|transcript|chr11|119759181|119822869|ExemplarFor 'NM_001037755'; gene_id '108100'; transcript_id 'NM_001037755'; gene_name 'Baiap2'; alt 'IRSp53|R75030'; brain-specific angiogenesis inhibitor 1-associated protein 2|http://www.ncbi.nlm.nih.gov/entrez/query.fcgi?db=gene&cmd=Retrieve&dopt=full_report&list_uids=108100
0.0386724	0.445355	-2.2454	NM_153510|MM8|transcript|chr5|138053175|138075341|ExemplarFor 'NM_153510'; gene_id '231805'; transcript_id 'NM_153510'; gene_name 'Pilra'; alt 'AV021745|FDF03'; paired immunoglobin-like type 2 receptor alpha|http://www.ncbi.nlm.nih.gov/entrez/query.fcgi?db=gene&cmd=Retrieve&dopt=full_report&list_uids=231805
0.00969512	0.445754	-2.24339	XM_141727|MM8|transcript|chrX|42700460|42700974|ExemplarFor 'XM_141727'; gene_id '245405'; transcript_id 'XM_141727'; gene_name 'LOC245405'; alt '-'; similar to 60S ribosomal protein L32|http://www.ncbi.nlm.nih.gov/entrez/query.fcgi?db=gene&cmd=Retrieve&dopt=full_report&list_uids=245405
0.0400568	0.445921	-2.24255	NM_007678|MM8|transcript|chr7|34828062|34830688|ExemplarFor 'NM_007678'; gene_id '12606'; transcript_id 'NM_007678'; gene_name 'Cebpa'; alt 'CBF-A|Cebp'; CCAAT/enhancer binding protein (C/EBP), alpha|http://www.ncbi.nlm.nih.gov/entrez/query.fcgi?db=gene&cmd=Retrieve&dopt=full_report&list_uids=12606
0.0170069	0.446243	-2.24093	NM_009035|MM8|transcript|chr5|53878592|53944281|ExemplarFor 'NM_009035'; gene_id '19664'; transcript_id 'NM_009035'; gene_name 'Rbpsuh'; alt 'AI843960|CBF1|Igkjrb|Igkrsbp|RBP-J|RBPjk'; recombining binding protein suppressor of hairless (Drosophila)|http://www.ncbi.nlm.nih.gov/entrez/query.fcgi?db=gene&cmd=Retrieve&dopt=full_report&list_uids=19664
0.0366367	0.446293	-2.24068	NM_133211|MM8|transcript|chrX|162649035|162674633|ExemplarFor 'NM_133211'; gene_id '170743'; transcript_id 'NM_133211'; gene_name 'Tlr7'; alt '-'; toll-like receptor 7|http://www.ncbi.nlm.nih.gov/entrez/query.fcgi?db=gene&cmd=Retrieve&dopt=full_report&list_uids=170743
0.00220959	0.448298	-2.23066	XM_885906|MM8|transcript|chr18|3447055|3447223|ExemplarFor 'XM_885906'; gene_id '621501'; transcript_id 'XM_885906'; gene_name 'LOC621501'; alt '-'; similar to profilin 1|http://www.ncbi.nlm.nih.gov/entrez/query.fcgi?db=gene&cmd=Retrieve&dopt=full_report&list_uids=621501
0.0234365	0.449068	-2.22683	NM_007908|MM8|transcript|chr7|120634031|120695150|ExemplarFor 'NM_007908'; gene_id '13631'; transcript_id 'NM_007908'; gene_name 'Eef2k'; alt 'C86191|eEF-2K'; eukaryotic elongation factor-2 kinase|http://www.ncbi.nlm.nih.gov/entrez/query.fcgi?db=gene&cmd=Retrieve&dopt=full_report&list_uids=13631
0.031058	0.449237	-2.226	NM_007454|MM8|transcript|chr11|4886907|4942732|ExemplarFor 'NM_007454'; gene_id '11764'; transcript_id 'NM_007454'; gene_name 'Ap1b1'; alt 'Adtb1'; adaptor protein complex AP-1, beta 1 subunit|http://www.ncbi.nlm.nih.gov/entrez/query.fcgi?db=gene&cmd=Retrieve&dopt=full_report&list_uids=11764
0.0328062	0.449607	-2.22416	NM_024245|MM8|transcript|chr9|61715487|61744763|ExemplarFor 'NM_024245'; gene_id '71819'; transcript_id 'NM_024245'; gene_name 'Kif23'; alt '3110001D19Rik|C87313|CHO1|Knsl5|MKLP-1|MKLP1'; kinesin family member 23|http://www.ncbi.nlm.nih.gov/entrez/query.fcgi?db=gene&cmd=Retrieve&dopt=full_report&list_uids=71819
0.0168577	0.451761	-2.21356	NM_021881|MM8|transcript|chr17|10053535|10163211|ExemplarFor 'NM_021881'; gene_id '19317'; transcript_id 'NM_021881'; gene_name 'Qk'; alt '1500005P18|QkI|l(17)-1Wis|l17Wis1'; quaking|http://www.ncbi.nlm.nih.gov/entrez/query.fcgi?db=gene&cmd=Retrieve&dopt=full_report&list_uids=19317
0.043847	0.451788	-2.21343	NM_144915|MM8|transcript|chr5|143728562|143759811|ExemplarFor 'NM_144915'; gene_id '231871'; transcript_id 'NM_144915'; gene_name 'E330036I19Rik'; alt 'MGC27690'; RIKEN cDNA E330036I19 gene|http://www.ncbi.nlm.nih.gov/entrez/query.fcgi?db=gene&cmd=Retrieve&dopt=full_report&list_uids=231871
0.00129924	0.45221	-2.21136	NM_173442|MM8|transcript|chr19|17393161|17423636|ExemplarFor 'NM_173442'; gene_id '14537'; transcript_id 'NM_173442'; gene_name 'Gcnt1'; alt '5630400D21Rik|B130048E03|C2 GlcNAcT|IGnT'; glucosaminyl (N-acetyl) transferase 1, core 2|http://www.ncbi.nlm.nih.gov/entrez/query.fcgi?db=gene&cmd=Retrieve&dopt=full_report&list_uids=14537
0.0332929	0.452521	-2.20984	NM_001025577|MM8|transcript|chr8|118589229|118592871|ExemplarFor 'NM_001025577'; gene_id '17132'; transcript_id 'NM_001025577'; gene_name 'Maf'; alt '2810401A20Rik|A230108G15Rik|AW047063|c-maf'; avian musculoaponeurotic fibrosarcoma (v-maf) AS42 oncogene homolog|http://www.ncbi.nlm.nih.gov/entrez/query.fcgi?db=gene&cmd=Retrieve&dopt=full_report&list_uids=17132
0.000644354	0.452805	-2.20846	NM_198602|MM8|transcript|chr5|136532761|136851867|ExemplarFor 'NM_198602'; gene_id '13047'; transcript_id 'NM_198602'; gene_name 'Cutl1'; alt 'AA407197|CDP|Cux|Cux-1|Cux1|KIAA4047|MGC102214|Phox2|mKIAA4047'; cut-like 1 (Drosophila)|http://www.ncbi.nlm.nih.gov/entrez/query.fcgi?db=gene&cmd=Retrieve&dopt=full_report&list_uids=13047
0.0358245	0.454051	-2.2024	NM_133977|MM8|transcript|chr9|103067025|103088436|ExemplarFor 'NM_133977'; gene_id '22041'; transcript_id 'NM_133977'; gene_name 'Trf'; alt 'AI266983|Cd176|HP|MGC102653|Tfn|hpx'; transferrin|http://www.ncbi.nlm.nih.gov/entrez/query.fcgi?db=gene&cmd=Retrieve&dopt=full_report&list_uids=22041
0.0235003	0.456196	-2.19204	NM_173011|MM8|transcript|chr7|79968358|79988834|ExemplarFor 'NM_173011'; gene_id '269951'; transcript_id 'NM_173011'; gene_name 'Idh2'; alt 'E430004F23|IDPm|Idh-2'; isocitrate dehydrogenase 2 (NADP+), mitochondrial|http://www.ncbi.nlm.nih.gov/entrez/query.fcgi?db=gene&cmd=Retrieve&dopt=full_report&list_uids=269951
0.0313668	0.456563	-2.19028	NM_010302|MM8|transcript|chr5|141012417|141082905|ExemplarFor 'NM_010302'; gene_id '14673'; transcript_id 'NM_010302'; gene_name 'Gna12'; alt 'AI414047|AI504261|Galpha12|MGC130498'; guanine nucleotide binding protein, alpha 12|http://www.ncbi.nlm.nih.gov/entrez/query.fcgi?db=gene&cmd=Retrieve&dopt=full_report&list_uids=14673
0.00209746	0.457278	-2.18685	XM_894901|MM8|transcript|chr11|101169398|101169605|ExemplarFor 'XM_894901'; gene_id '629949'; transcript_id 'XM_894901'; gene_name 'LOC629949'; alt '-'; similar to 60S ribosomal protein L37a|http://www.ncbi.nlm.nih.gov/entrez/query.fcgi?db=gene&cmd=Retrieve&dopt=full_report&list_uids=629949
0.042398	0.457653	-2.18506	NM_025760|MM8|transcript|chr4|87884160|87910150|ExemplarFor 'NM_025760'; gene_id '66775'; transcript_id 'NM_025760'; gene_name 'Ptplad2'; alt '4933428I03Rik'; protein tyrosine phosphatase-like A domain containing 2|http://www.ncbi.nlm.nih.gov/entrez/query.fcgi?db=gene&cmd=Retrieve&dopt=full_report&list_uids=66775
0.0354919	0.460111	-2.17339	NM_134156|MM8|transcript|chr12|81086386|81179156|ExemplarFor 'NM_134156'; gene_id '109711'; transcript_id 'NM_134156'; gene_name 'Actn1'; alt '3110023F10Rik'; actinin, alpha 1|http://www.ncbi.nlm.nih.gov/entrez/query.fcgi?db=gene&cmd=Retrieve&dopt=full_report&list_uids=109711
0.0074086	0.461136	-2.16856	NM_028207|MM8|transcript|chr11|101790248|101800860|ExemplarFor 'NM_028207'; gene_id '72349'; transcript_id 'NM_028207'; gene_name 'Dusp3'; alt '2210015O03Rik|5031436O03Rik|T-DSP11|VHR'; dual specificity phosphatase 3 (vaccinia virus phosphatase VH1-related)|http://www.ncbi.nlm.nih.gov/entrez/query.fcgi?db=gene&cmd=Retrieve&dopt=full_report&list_uids=72349
0.0241691	0.461753	-2.16566	NM_207708|MM8|transcript|chr15|79918588|79946756|ExemplarFor 'NM_207708'; gene_id '20972'; transcript_id 'NM_207708'; gene_name 'Syngr1'; alt 'R75468|Syngr1b|p29'; synaptogyrin 1|http://www.ncbi.nlm.nih.gov/entrez/query.fcgi?db=gene&cmd=Retrieve&dopt=full_report&list_uids=20972
0.0473877	0.461978	-2.16461	XM_620562|MM8|transcript|chr7|124866482|124867655|ExemplarFor 'XM_620562'; gene_id '545999'; transcript_id 'XM_620562'; gene_name 'LOC545999'; alt '-'; similar to Glutamate dehydrogenase 1, mitochondrial precursor (GDH) (Memory-related protein 2) (MRG-2)|http://www.ncbi.nlm.nih.gov/entrez/query.fcgi?db=gene&cmd=Retrieve&dopt=full_report&list_uids=545999
0.015487	0.462679	-2.16133	NM_198664|MM8|transcript|chr4|46625489|46671299|ExemplarFor 'NM_198664'; gene_id '381605'; transcript_id 'NM_198664'; gene_name 'Tbc1d2'; alt 'A630005A06Rik|BC022630|Gm1037|PARIS-1|PARIS1'; TBC1 domain family, member 2|http://www.ncbi.nlm.nih.gov/entrez/query.fcgi?db=gene&cmd=Retrieve&dopt=full_report&list_uids=381605
0.0239083	0.46314	-2.15917	NM_134054|MM8|transcript|chr12|55567017|55578124|ExemplarFor 'NM_134054'; gene_id '104725'; transcript_id 'NM_134054'; gene_name '1110002B05Rik'; alt 'AA407909|AA409588|AU041967'; RIKEN cDNA 1110002B05 gene|http://www.ncbi.nlm.nih.gov/entrez/query.fcgi?db=gene&cmd=Retrieve&dopt=full_report&list_uids=104725
0.0249564	0.463765	-2.15626	NM_013533|MM8|transcript|chr6|124824062|124829536|ExemplarFor 'NM_013533'; gene_id '14788'; transcript_id 'NM_013533'; gene_name 'Gpr162'; alt 'A-2|BC031437|Grca'; G protein-coupled receptor 162|http://www.ncbi.nlm.nih.gov/entrez/query.fcgi?db=gene&cmd=Retrieve&dopt=full_report&list_uids=14788
0.00709049	0.464078	-2.15481	NM_173437|MM8|transcript|chr1|137255283|137402120|ExemplarFor 'NM_173437'; gene_id '215690'; transcript_id 'NM_173437'; gene_name 'Nav1'; alt '9530089B19|9930003A20Rik|C230080M11Rik|POMFIL3|mKIAA1151|steerin-1|unc53H1'; neuron navigator 1|http://www.ncbi.nlm.nih.gov/entrez/query.fcgi?db=gene&cmd=Retrieve&dopt=full_report&list_uids=215690
0.0177006	0.465097	-2.15009	XM_284454|MM8|transcript|chr8|129474383|129479526|ExemplarFor 'XM_284454,XM_902821'; gene_id '270110'; transcript_id 'XM_284454'; gene_name 'Irf2bp2'; alt 'E130305N23Rik'; interferon regulatory factor 2 binding protein 2|http://www.ncbi.nlm.nih.gov/entrez/query.fcgi?db=gene&cmd=Retrieve&dopt=full_report&list_uids=270110
0.0475989	0.465241	-2.14942	NM_011170|MM8|transcript|chr2|131601397|131629868|ExemplarFor 'NM_011170'; gene_id '19122'; transcript_id 'NM_011170'; gene_name 'Prnp'; alt 'AA960666|AI325101|CD230|PrP|PrP<C>|PrPC|PrPSc|Prn-i|Prn-p|Sinc'; prion protein|http://www.ncbi.nlm.nih.gov/entrez/query.fcgi?db=gene&cmd=Retrieve&dopt=full_report&list_uids=19122
0.0242517	0.467021	-2.14123	NM_007503|MM8|transcript|chr9|45157091|45161273|ExemplarFor 'NM_007503'; gene_id '11936'; transcript_id 'NM_007503'; gene_name 'Fxyd2'; alt 'Atp1g1'; FXYD domain-containing ion transport regulator 2|http://www.ncbi.nlm.nih.gov/entrez/query.fcgi?db=gene&cmd=Retrieve&dopt=full_report&list_uids=11936
0.00823366	0.4677	-2.13812	NM_008512|MM8|transcript|chr10|126941136|127024078|ExemplarFor 'NM_008512'; gene_id '16971'; transcript_id 'NM_008512'; gene_name 'Lrp1'; alt 'A2mr|AI316852|CD91|Lrp'; low density lipoprotein receptor-related protein 1|http://www.ncbi.nlm.nih.gov/entrez/query.fcgi?db=gene&cmd=Retrieve&dopt=full_report&list_uids=16971
0.0308952	0.468704	-2.13354	NM_177632|MM8|transcript|chr16|30519469|30522502|ExemplarFor 'NM_177632'; gene_id '224093'; transcript_id 'NM_177632'; gene_name 'BC022623'; alt '-'; cDNA sequence BC022623|http://www.ncbi.nlm.nih.gov/entrez/query.fcgi?db=gene&cmd=Retrieve&dopt=full_report&list_uids=224093
0.0223676	0.469323	-2.13073	NM_010442|MM8|transcript|chr8|77989693|77996657|ExemplarFor 'NM_010442'; gene_id '15368'; transcript_id 'NM_010442'; gene_name 'Hmox1'; alt 'D8Wsu38e|HO-1|HO1|Hemox|Hmox|Hsp32'; heme oxygenase (decycling) 1|http://www.ncbi.nlm.nih.gov/entrez/query.fcgi?db=gene&cmd=Retrieve&dopt=full_report&list_uids=15368
0.00211377	0.469844	-2.12837	NM_023380|MM8|transcript|chr16|75741473|75791946|ExemplarFor 'NM_023380'; gene_id '67742'; transcript_id 'NM_023380'; gene_name 'Samsn1'; alt '4930571B16Rik|930571B16Rik|Hacs1'; SAM domain, SH3 domain and nuclear localization signals, 1|http://www.ncbi.nlm.nih.gov/entrez/query.fcgi?db=gene&cmd=Retrieve&dopt=full_report&list_uids=67742
0.0312486	0.469889	-2.12816	NM_001029936|MM8|transcript|chr11|61893291|62039208|ExemplarFor 'NM_001029936'; gene_id '432572'; transcript_id 'NM_001029936'; gene_name 'Specc1'; alt '2810012G08Rik|B230396K10Rik|KIAA4061|mKIAA4061'; spectrin domain with coiled-coils 1|http://www.ncbi.nlm.nih.gov/entrez/query.fcgi?db=gene&cmd=Retrieve&dopt=full_report&list_uids=432572
0.0219291	0.470587	-2.125	NM_001037754|MM8|transcript|chr11|119759223|119817361|ExemplarFor 'NM_001037754'; gene_id '108100'; transcript_id 'NM_001037754'; gene_name 'Baiap2'; alt 'IRSp53|R75030'; brain-specific angiogenesis inhibitor 1-associated protein 2|http://www.ncbi.nlm.nih.gov/entrez/query.fcgi?db=gene&cmd=Retrieve&dopt=full_report&list_uids=108100
0.0246711	0.472067	-2.11835	NM_026524|MM8|transcript|chrX|9874446|9876652|ExemplarFor 'NM_026524'; gene_id '68041'; transcript_id 'NM_026524'; gene_name 'Mid1ip1'; alt '3110038L01Rik|Mig12'; Mid1 interacting protein 1 (gastrulation specific G12-like (zebrafish))|http://www.ncbi.nlm.nih.gov/entrez/query.fcgi?db=gene&cmd=Retrieve&dopt=full_report&list_uids=68041
0.048827	0.472202	-2.11774	NM_020270|MM8|transcript|chr9|57239463|57266161|ExemplarFor 'NM_020270'; gene_id '56807'; transcript_id 'NM_020270'; gene_name 'Scamp5'; alt 'AI426171|AW558254|Sc5'; secretory carrier membrane protein 5|http://www.ncbi.nlm.nih.gov/entrez/query.fcgi?db=gene&cmd=Retrieve&dopt=full_report&list_uids=56807
0.0162797	0.472537	-2.11624	NM_011894|MM8|transcript|chr14|30203992|30264870|ExemplarFor 'NM_011894'; gene_id '24056'; transcript_id 'NM_011894'; gene_name 'Sh3bp5'; alt 'AI606498|Sab'; SH3-domain binding protein 5 (BTK-associated)|http://www.ncbi.nlm.nih.gov/entrez/query.fcgi?db=gene&cmd=Retrieve&dopt=full_report&list_uids=24056
0.0197836	0.472743	-2.11532	XM_925755|MM8|transcript|chr12|119703368|119708418|ExemplarFor 'XM_925755'; gene_id '627557'; transcript_id 'XM_925755'; gene_name 'LOC627557'; alt '-'; similar to nuclear receptor coactivator 4|http://www.ncbi.nlm.nih.gov/entrez/query.fcgi?db=gene&cmd=Retrieve&dopt=full_report&list_uids=627557
0.0367695	0.473144	-2.11352	NM_009177|MM8|transcript|chr15|66932543|66943661|ExemplarFor 'NM_009177'; gene_id '20442'; transcript_id 'NM_009177'; gene_name 'St3gal1'; alt 'AI467004|MGC90735|ST3GalI|Siat4|Siat4a|St3gal-1'; ST3 beta-galactoside alpha-2,3-sialyltransferase 1|http://www.ncbi.nlm.nih.gov/entrez/query.fcgi?db=gene&cmd=Retrieve&dopt=full_report&list_uids=20442
0.000398384	0.473212	-2.11322	XM_898566|MM8|transcript|chr1|36493185|36504590|ExemplarFor 'XM_898566'; gene_id '20353'; transcript_id 'XM_898566'; gene_name 'Sema4c'; alt 'AI426163|Semacl1|Semaf|Semai|mKIAA1739'; sema domain, immunoglobulin domain (Ig), transmembrane domain (TM) and short cytoplasmic domain, (semaphorin) 4C|http://www.ncbi.nlm.nih.gov/entrez/query.fcgi?db=gene&cmd=Retrieve&dopt=full_report&list_uids=20353
0.0254517	0.473479	-2.11203	NM_033574|MM8|transcript|chr18|37806264|37967842|ExemplarFor 'NM_033574,NM_033578,NM_033581,NM_033583,NM_033588,NM_033591,NM_033593,NM_033594,NM_033595'; gene_id '93699'; transcript_id 'NM_033574'; gene_name 'Pcdhgb1'; alt 'MGC101993'; protocadherin gamma subfamily B, 1|http://www.ncbi.nlm.nih.gov/entrez/query.fcgi?db=gene&cmd=Retrieve&dopt=full_report&list_uids=93699
0.0166559	0.473572	-2.11161	NM_130885|MM8|transcript|chr15|41619588|41691122|ExemplarFor 'NM_130885'; gene_id '170719'; transcript_id 'NM_130885'; gene_name 'Oxr1'; alt '2210416C20Rik|C7|C7B|MGC103081|MGC107466'; oxidation resistance 1|http://www.ncbi.nlm.nih.gov/entrez/query.fcgi?db=gene&cmd=Retrieve&dopt=full_report&list_uids=170719
0.0387305	0.473646	-2.11128	NM_008594|MM8|transcript|chr7|79007281|79022526|ExemplarFor 'NM_008594'; gene_id '17304'; transcript_id 'NM_008594'; gene_name 'Mfge8'; alt 'AA408458|AI325141|MFG-E8|Mfgm|P47|SED1'; milk fat globule-EGF factor 8 protein|http://www.ncbi.nlm.nih.gov/entrez/query.fcgi?db=gene&cmd=Retrieve&dopt=full_report&list_uids=17304
0.0113843	0.473853	-2.11036	XM_900988|MM8|transcript|chr7|41878934|41880463|ExemplarFor 'XM_900988'; gene_id '434175'; transcript_id 'XM_900988'; gene_name 'LOC434175'; alt '-'; similar to G2/mitotic-specific cyclin-B1|http://www.ncbi.nlm.nih.gov/entrez/query.fcgi?db=gene&cmd=Retrieve&dopt=full_report&list_uids=434175
0.0265822	0.474353	-2.10814	NM_175155|MM8|transcript|chr10|8412408|8576075|ExemplarFor 'NM_175155'; gene_id '70097'; transcript_id 'NM_175155'; gene_name 'Sash1'; alt '1100001C18Rik|2500002E12Rik|A330076K04Rik|mKIAA0790'; SAM and SH3 domain containing 1|http://www.ncbi.nlm.nih.gov/entrez/query.fcgi?db=gene&cmd=Retrieve&dopt=full_report&list_uids=70097
0.00322478	0.476957	-2.09663	NM_009804|MM8|transcript|chr2|103254841|103285959|ExemplarFor 'NM_009804'; gene_id '12359'; transcript_id 'NM_009804'; gene_name 'Cat'; alt '2210418N07|Cas-1|Cas1|Cs-1'; catalase|http://www.ncbi.nlm.nih.gov/entrez/query.fcgi?db=gene&cmd=Retrieve&dopt=full_report&list_uids=12359
0.022787	0.477691	-2.0934	NM_026267|MM8|transcript|chr6|122840175|122854560|ExemplarFor 'NM_026267'; gene_id '67602'; transcript_id 'NM_026267'; gene_name 'Necap1'; alt '1200016B17Rik|AI747569|FLJ00061|mFLJ00061'; NECAP endocytosis associated 1|http://www.ncbi.nlm.nih.gov/entrez/query.fcgi?db=gene&cmd=Retrieve&dopt=full_report&list_uids=67602
0.0449947	0.47795	-2.09227	NM_009303|MM8|transcript|chr15|79918588|79940695|ExemplarFor 'NM_009303'; gene_id '20972'; transcript_id 'NM_009303'; gene_name 'Syngr1'; alt 'R75468|Syngr1b|p29'; synaptogyrin 1|http://www.ncbi.nlm.nih.gov/entrez/query.fcgi?db=gene&cmd=Retrieve&dopt=full_report&list_uids=20972
0.0112054	0.478394	-2.09033	NM_024469|MM8|transcript|chr6|145819895|145822499|ExemplarFor 'NM_024469'; gene_id '79362'; transcript_id 'NM_024469'; gene_name 'Bhlhb3'; alt 'Bhlhb2l|DEC2|Sharp1'; basic helix-loop-helix domain containing, class B3|http://www.ncbi.nlm.nih.gov/entrez/query.fcgi?db=gene&cmd=Retrieve&dopt=full_report&list_uids=79362
0.00361213	0.479195	-2.08683	NM_030694|MM8|transcript|chr7|140806158|140807281|ExemplarFor 'NM_030694'; gene_id '80876'; transcript_id 'NM_030694'; gene_name 'Ifitm2'; alt 'Ifitm3l|MGC102396|fragilis3|mil-3'; interferon induced transmembrane protein 2|http://www.ncbi.nlm.nih.gov/entrez/query.fcgi?db=gene&cmd=Retrieve&dopt=full_report&list_uids=80876
0.0477585	0.479267	-2.08652	NM_009139|MM8|transcript|chr11|83404086|83409185|ExemplarFor 'NM_009139'; gene_id '20305'; transcript_id 'NM_009139'; gene_name 'Ccl6'; alt 'MRP-1|Scya6|c10'; chemokine (C-C motif) ligand 6|http://www.ncbi.nlm.nih.gov/entrez/query.fcgi?db=gene&cmd=Retrieve&dopt=full_report&list_uids=20305
0.0387612	0.479451	-2.08572	NM_011121|MM8|transcript|chr7|121950640|121961011|ExemplarFor 'NM_011121'; gene_id '18817'; transcript_id 'NM_011121'; gene_name 'Plk1'; alt 'Plk|STPK13'; polo-like kinase 1 (Drosophila)|http://www.ncbi.nlm.nih.gov/entrez/query.fcgi?db=gene&cmd=Retrieve&dopt=full_report&list_uids=18817
0.00733296	0.480543	-2.08098	NM_011905|MM8|transcript|chr3|83922198|83927694|ExemplarFor 'NM_011905'; gene_id '24088'; transcript_id 'NM_011905'; gene_name 'Tlr2'; alt 'Ly105'; toll-like receptor 2|http://www.ncbi.nlm.nih.gov/entrez/query.fcgi?db=gene&cmd=Retrieve&dopt=full_report&list_uids=24088
0.00613477	0.480621	-2.08064	NM_145158|MM8|transcript|chr17|71154354|71216323|ExemplarFor 'NM_145158'; gene_id '246707'; transcript_id 'NM_145158'; gene_name 'Emilin2'; alt 'FOAP-10'; elastin microfibril interfacer 2|http://www.ncbi.nlm.nih.gov/entrez/query.fcgi?db=gene&cmd=Retrieve&dopt=full_report&list_uids=246707
0.00291214	0.480801	-2.07986	XM_886257|MM8|transcript|chr5|130492746|130493301|ExemplarFor 'XM_886257'; gene_id '620520'; transcript_id 'XM_886257'; gene_name 'LOC620520'; alt '-'; similar to ribosomal protein L21|http://www.ncbi.nlm.nih.gov/entrez/query.fcgi?db=gene&cmd=Retrieve&dopt=full_report&list_uids=620520
0.0247893	0.481064	-2.07872	NM_011708|MM8|transcript|chr6|125520071|125652161|ExemplarFor 'NM_011708'; gene_id '22371'; transcript_id 'NM_011708'; gene_name 'Vwf'; alt '6820430P06Rik|AI551257|B130011O06Rik|C630030D09|F8VWF|VWD'; Von Willebrand factor homolog|http://www.ncbi.nlm.nih.gov/entrez/query.fcgi?db=gene&cmd=Retrieve&dopt=full_report&list_uids=22371
0.0405439	0.481158	-2.07832	NM_177320|MM8|transcript|chr11|68248319|68314041|ExemplarFor 'NM_177320'; gene_id '320207'; transcript_id 'NM_177320'; gene_name 'Pik3r5'; alt 'AV230647|F730038I15Rik'; phosphoinositide-3-kinase, regulatory subunit 5, p101|http://www.ncbi.nlm.nih.gov/entrez/query.fcgi?db=gene&cmd=Retrieve&dopt=full_report&list_uids=320207
0.0472001	0.481325	-2.0776	NM_001033988|MM8|transcript|chr14|30988900|31008372|ExemplarFor 'NM_001033988,NM_019744'; gene_id '27057'; transcript_id 'NM_001033988'; gene_name 'Ncoa4'; alt '4432406M01Rik|AI227008|MGC103382|Rfg'; nuclear receptor coactivator 4|http://www.ncbi.nlm.nih.gov/entrez/query.fcgi?db=gene&cmd=Retrieve&dopt=full_report&list_uids=27057
0.00351694	0.481818	-2.07547	NM_013701|MM8|transcript|chr1|90031781|90050168|ExemplarFor 'NM_013701'; gene_id '22236'; transcript_id 'NM_013701'; gene_name 'Ugt1a2'; alt '-'; UDP glucuronosyltransferase 1 family, polypeptide A2|http://www.ncbi.nlm.nih.gov/entrez/query.fcgi?db=gene&cmd=Retrieve&dopt=full_report&list_uids=22236
0.0303931	0.481976	-2.07479	NM_175930|MM8|transcript|chr12|117958487|118198654|ExemplarFor 'NM_175930'; gene_id '217944'; transcript_id 'NM_175930'; gene_name 'Rapgef5'; alt '4932413M22|C86120|D030051B22Rik|GFR|Mrgef|mKIAA0277|mmr-gef'; Rap guanine nucleotide exchange factor (GEF) 5|http://www.ncbi.nlm.nih.gov/entrez/query.fcgi?db=gene&cmd=Retrieve&dopt=full_report&list_uids=217944
0.0127498	0.484599	-2.06356	NM_028339|MM8|transcript|chr12|71371758|71386229|ExemplarFor 'NM_028339'; gene_id '72736'; transcript_id 'NM_028339'; gene_name 'Txndc1'; alt '2810425A04Rik|AI465319'; thioredoxin domain containing 1|http://www.ncbi.nlm.nih.gov/entrez/query.fcgi?db=gene&cmd=Retrieve&dopt=full_report&list_uids=72736
0.0477444	0.48495	-2.06207	NM_172588|MM8|transcript|chr13|93711890|93812700|ExemplarFor 'NM_172588'; gene_id '218442'; transcript_id 'NM_172588'; gene_name 'Serinc5'; alt 'A130038L21Rik|AIGP3|TPO1'; serine incorporator 5|http://www.ncbi.nlm.nih.gov/entrez/query.fcgi?db=gene&cmd=Retrieve&dopt=full_report&list_uids=218442
0.0168637	0.485795	-2.05848	NM_011203|MM8|transcript|chr5|20498468|20567621|ExemplarFor 'NM_011203'; gene_id '19248'; transcript_id 'NM_011203'; gene_name 'Ptpn12'; alt 'P19-PTP|PTP-P19|PTP-PEST|PTPG1'; protein tyrosine phosphatase, non-receptor type 12|http://www.ncbi.nlm.nih.gov/entrez/query.fcgi?db=gene&cmd=Retrieve&dopt=full_report&list_uids=19248
0.000116296	0.485839	-2.0583	NM_134158|MM8|transcript|chr11|114812858|114817970|ExemplarFor 'NM_134158'; gene_id '140497'; transcript_id 'NM_134158'; gene_name 'Cd300d'; alt 'CLM4|Cd300c|DIgR1|Igsf7|Lmir2|MAIR-II'; Cd300D antigen|http://www.ncbi.nlm.nih.gov/entrez/query.fcgi?db=gene&cmd=Retrieve&dopt=full_report&list_uids=140497
0.0231766	0.487317	-2.05205	NM_010329|MM8|transcript|chr4|142534132|142566099|ExemplarFor 'NM_010329'; gene_id '14726'; transcript_id 'NM_010329'; gene_name 'Pdpn'; alt 'Gp38|OTS-8|PA2.26|T1a|T1alpha'; podoplanin|http://www.ncbi.nlm.nih.gov/entrez/query.fcgi?db=gene&cmd=Retrieve&dopt=full_report&list_uids=14726
0.012164	0.488847	-2.04563	NM_001003815|MM8|transcript|chr2|156112492|156234655|ExemplarFor 'NM_001003815,NM_001006664,NM_013510'; gene_id '13821'; transcript_id 'NM_001003815'; gene_name 'Epb4.1l1'; alt '4.1N|NBL1|mKIAA0338'; erythrocyte protein band 4.1-like 1|http://www.ncbi.nlm.nih.gov/entrez/query.fcgi?db=gene&cmd=Retrieve&dopt=full_report&list_uids=13821
0.011359	0.489093	-2.0446	NM_023517|MM8|transcript|chr11|69498771|69501749|ExemplarFor 'NM_023517'; gene_id '69583'; transcript_id 'NM_023517'; gene_name 'Tnfsf13'; alt '2310026N09Rik|APRIL|MGC106105|TALL2|TRDL1|Tnfsf12'; tumor necrosis factor (ligand) superfamily, member 13|http://www.ncbi.nlm.nih.gov/entrez/query.fcgi?db=gene&cmd=Retrieve&dopt=full_report&list_uids=69583
0.0170255	0.49002	-2.04073	NM_181547|MM8|transcript|chr2|68936685|68990165|ExemplarFor 'NM_181547'; gene_id '329416'; transcript_id 'NM_181547'; gene_name 'Nostrin'; alt 'Daip2|mDaIP2'; nitric oxide synthase trafficker|http://www.ncbi.nlm.nih.gov/entrez/query.fcgi?db=gene&cmd=Retrieve&dopt=full_report&list_uids=329416
0.0151976	0.490245	-2.0398	XM_988535|MM8|transcript|chr13|74295884|74296548|ExemplarFor 'XM_988535'; gene_id '666360'; transcript_id 'XM_988535'; gene_name 'LOC666360'; alt '-'; similar to 60S ribosomal protein L17 (L23) (Amino acid starvation-induced protein) (ASI)|http://www.ncbi.nlm.nih.gov/entrez/query.fcgi?db=gene&cmd=Retrieve&dopt=full_report&list_uids=666360
0.0250255	0.49047	-2.03886	NM_025582|MM8|transcript|chr4|153740229|153742843|ExemplarFor 'NM_025582'; gene_id '66469'; transcript_id 'NM_025582'; gene_name '2810405K02Rik'; alt 'AI836168'; RIKEN cDNA 2810405K02 gene|http://www.ncbi.nlm.nih.gov/entrez/query.fcgi?db=gene&cmd=Retrieve&dopt=full_report&list_uids=66469
0.00678714	0.491525	-2.03448	NM_033590|MM8|transcript|chr18|37840807|37967847|ExemplarFor 'NM_033590'; gene_id '93715'; transcript_id 'NM_033590'; gene_name 'Pcdhga7'; alt '-'; protocadherin gamma subfamily A, 7|http://www.ncbi.nlm.nih.gov/entrez/query.fcgi?db=gene&cmd=Retrieve&dopt=full_report&list_uids=93715
0.016759	0.492689	-2.02968	NM_008882|MM8|transcript|chr1|196320644|196513298|ExemplarFor 'NM_008882'; gene_id '18845'; transcript_id 'NM_008882'; gene_name 'Plxna2'; alt '2810428A13Rik|AA589422|AW457381|OCT|Plxn2|mKIAA0463'; plexin A2|http://www.ncbi.nlm.nih.gov/entrez/query.fcgi?db=gene&cmd=Retrieve&dopt=full_report&list_uids=18845
0.0461488	0.492697	-2.02965	XM_001003263|MM8|transcript|chr12|24970677|24972469|ExemplarFor 'XM_001003263'; gene_id '668714'; transcript_id 'XM_001003263'; gene_name 'LOC668714'; alt '-'; similar to protein phosphatase 1, catalytic subunit, gamma isoform|http://www.ncbi.nlm.nih.gov/entrez/query.fcgi?db=gene&cmd=Retrieve&dopt=full_report&list_uids=668714
0.00444153	0.492952	-2.02859	NM_172286|MM8|transcript|chr8|123031205|123049395|ExemplarFor 'NM_172286'; gene_id '234797'; transcript_id 'NM_172286'; gene_name '6430548M08Rik'; alt 'AW049007|mKIAA0513'; RIKEN cDNA 6430548M08 gene|http://www.ncbi.nlm.nih.gov/entrez/query.fcgi?db=gene&cmd=Retrieve&dopt=full_report&list_uids=234797
0.0226618	0.493509	-2.02631	XM_993267|MM8|transcript|chr9|48168242|48183906|ExemplarFor 'XM_993267'; gene_id '640268'; transcript_id 'XM_993267'; gene_name 'LOC640268'; alt '-'; similar to Protein FAM55D precursor|http://www.ncbi.nlm.nih.gov/entrez/query.fcgi?db=gene&cmd=Retrieve&dopt=full_report&list_uids=640268
0.00670889	0.493536	-2.02619	NM_033592|MM8|transcript|chr18|37862909|37967837|ExemplarFor 'NM_033592'; gene_id '93717'; transcript_id 'NM_033592'; gene_name 'Pcdhga9'; alt '-'; protocadherin gamma subfamily A, 9|http://www.ncbi.nlm.nih.gov/entrez/query.fcgi?db=gene&cmd=Retrieve&dopt=full_report&list_uids=93717
0.00848378	0.494153	-2.02366	NM_010358|MM8|transcript|chr3|108140313|108146029|ExemplarFor 'NM_010358'; gene_id '14862'; transcript_id 'NM_010358'; gene_name 'Gstm1'; alt 'Gstb-1|Gstb1'; glutathione S-transferase, mu 1|http://www.ncbi.nlm.nih.gov/entrez/query.fcgi?db=gene&cmd=Retrieve&dopt=full_report&list_uids=14862
0.00902206	0.494571	-2.02195	NM_008088|MM8|transcript|chr11|67349192|67501154|ExemplarFor 'NM_008088'; gene_id '14457'; transcript_id 'NM_008088'; gene_name 'Gas7'; alt 'AW124766|Gas7-cb'; growth arrest specific 7|http://www.ncbi.nlm.nih.gov/entrez/query.fcgi?db=gene&cmd=Retrieve&dopt=full_report&list_uids=14457
0.0065094	0.494579	-2.02192	NM_023672|MM8|transcript|chr4|106409401|106547626|ExemplarFor 'NM_023672,NM_198438'; gene_id '72475'; transcript_id 'NM_023672'; gene_name 'Ssbp3'; alt '2610021L12Rik|2610200M23Rik|5730488C10Rik|AI854733|AW551939|LAST|SSDP1'; single-stranded DNA binding protein 3|http://www.ncbi.nlm.nih.gov/entrez/query.fcgi?db=gene&cmd=Retrieve&dopt=full_report&list_uids=72475
0.0252588	0.494695	-2.02145	XM_890955|MM8|transcript|chr3|37926221|37926709|ExemplarFor 'XM_890955'; gene_id '626367'; transcript_id 'XM_890955'; gene_name 'LOC626367'; alt '-'; similar to ribosomal protein L31|http://www.ncbi.nlm.nih.gov/entrez/query.fcgi?db=gene&cmd=Retrieve&dopt=full_report&list_uids=626367
0.0474078	0.494792	-2.02105	NM_174857|MM8|transcript|chr19|23369705|23515419|ExemplarFor 'NM_174857'; gene_id '71738'; transcript_id 'NM_174857'; gene_name 'Mamdc2'; alt '1200015L10Rik|AI591564'; MAM domain containing 2|http://www.ncbi.nlm.nih.gov/entrez/query.fcgi?db=gene&cmd=Retrieve&dopt=full_report&list_uids=71738
0.0257952	0.494929	-2.02049	NM_019455|MM8|transcript|chr6|65048941|65074308|ExemplarFor 'NM_019455'; gene_id '54486'; transcript_id 'NM_019455'; gene_name 'Ptgds2'; alt 'H-PGDS'; prostaglandin D2 synthase 2, hematopoietic|http://www.ncbi.nlm.nih.gov/entrez/query.fcgi?db=gene&cmd=Retrieve&dopt=full_report&list_uids=54486
0.0134797	0.495687	-2.0174	NM_009610|MM8|transcript|chr6|83478567|83501883|ExemplarFor 'NM_009610'; gene_id '11468'; transcript_id 'NM_009610'; gene_name 'Actg2'; alt 'ACTA3|Act-4|Act4|SMGA'; actin, gamma 2, smooth muscle, enteric|http://www.ncbi.nlm.nih.gov/entrez/query.fcgi?db=gene&cmd=Retrieve&dopt=full_report&list_uids=11468
0.018997	0.497446	-2.01027	NM_175451|MM8|transcript|chr10|83956103|83963687|ExemplarFor 'NM_175451'; gene_id '216197'; transcript_id 'NM_175451'; gene_name 'Ckap4'; alt '5630400A09Rik|CLIMP-63|P63'; cytoskeleton-associated protein 4|http://www.ncbi.nlm.nih.gov/entrez/query.fcgi?db=gene&cmd=Retrieve&dopt=full_report&list_uids=216197
0.0425294	0.497731	-2.00912	NM_016769|MM8|transcript|chr9|63444772|63556000|ExemplarFor 'NM_016769'; gene_id '17127'; transcript_id 'NM_016769'; gene_name 'Smad3'; alt 'AU022421|Madh3'; MAD homolog 3 (Drosophila)|http://www.ncbi.nlm.nih.gov/entrez/query.fcgi?db=gene&cmd=Retrieve&dopt=full_report&list_uids=17127
0.0349383	0.4981	-2.00763	NM_175184|MM8|transcript|chr2|33551964|33709955|ExemplarFor 'NM_175184'; gene_id '72543'; transcript_id 'NM_175184'; gene_name '2610528K11Rik'; alt '2610200O14Rik|AI414895'; RIKEN cDNA 2610528K11 gene|http://www.ncbi.nlm.nih.gov/entrez/query.fcgi?db=gene&cmd=Retrieve&dopt=full_report&list_uids=72543
0.0372568	0.498442	-2.00625	NM_007459|MM8|transcript|chr7|141413557|141484331|ExemplarFor 'NM_007459'; gene_id '11772'; transcript_id 'NM_007459'; gene_name 'Ap2a2'; alt '2410074K14Rik|AF006990|AW146353|Adtab|C78001|L25'; adaptor protein complex AP-2, alpha 2 subunit|http://www.ncbi.nlm.nih.gov/entrez/query.fcgi?db=gene&cmd=Retrieve&dopt=full_report&list_uids=11772
0.0139923	0.499116	-2.00354	NM_052976|MM8|transcript|chrX|94760233|95093704|ExemplarFor 'NM_052976'; gene_id '94190'; transcript_id 'NM_052976'; gene_name 'Ophn1'; alt 'C130037N19Rik|MGC6513'; oligophrenin 1|http://www.ncbi.nlm.nih.gov/entrez/query.fcgi?db=gene&cmd=Retrieve&dopt=full_report&list_uids=94190

## Sheet: IFN-gamma (down-regulated)
p value	expression values (log2)	fold-change- IFN-gamma	Gene info.
0.000212396	0.0471902	-21.1908	NM_207298|MM8|transcript|chr2|29691502|29704849|ExemplarFor 'NM_207298'; gene_id '99151'; transcript_id 'NM_207298'; gene_name 'Ceecam1'; alt '2600006K01Rik|AL024097|CerCAM'; cerebral endothelial cell adhesion molecule 1|http://www.ncbi.nlm.nih.gov/entrez/query.fcgi?db=gene&cmd=Retrieve&dopt=full_report&list_uids=99151
4.59e-05	0.0481343	-20.7752	XM_898566|MM8|transcript|chr1|36493185|36504590|ExemplarFor 'XM_898566'; gene_id '20353'; transcript_id 'XM_898566'; gene_name 'Sema4c'; alt 'AI426163|Semacl1|Semaf|Semai|mKIAA1739'; sema domain, immunoglobulin domain (Ig), transmembrane domain (TM) and short cytoplasmic domain, (semaphorin) 4C|http://www.ncbi.nlm.nih.gov/entrez/query.fcgi?db=gene&cmd=Retrieve&dopt=full_report&list_uids=20353
0.00140991	0.0517627	-19.3189	NM_023284|MM8|transcript|chr1|171334985|171368103|ExemplarFor 'NM_023284'; gene_id '66977'; transcript_id 'NM_023284'; gene_name 'Cdca1'; alt '2410003C07Rik|AU044112|C85691|NUF2R'; cell division cycle associated 1|http://www.ncbi.nlm.nih.gov/entrez/query.fcgi?db=gene&cmd=Retrieve&dopt=full_report&list_uids=66977
5.59e-05	0.0562835	-17.7672	NM_028053|MM8|transcript|chr4|53847161|53881691|ExemplarFor 'NM_028053'; gene_id '52076'; transcript_id 'NM_028053'; gene_name 'Tmem38b'; alt '1600017F22Rik|AA437809|D4Ertd89e'; transmembrane protein 38B|http://www.ncbi.nlm.nih.gov/entrez/query.fcgi?db=gene&cmd=Retrieve&dopt=full_report&list_uids=52076
0.00424028	0.0690952	-14.4728	NM_009906|MM8|transcript|chr7|105618667|105626028|ExemplarFor 'NM_009906'; gene_id '12751'; transcript_id 'NM_009906'; gene_name 'Tpp1'; alt 'Cln2|TPP-I'; tripeptidyl peptidase I|http://www.ncbi.nlm.nih.gov/entrez/query.fcgi?db=gene&cmd=Retrieve&dopt=full_report&list_uids=12751
0.00266791	0.0725513	-13.7834	NM_198602|MM8|transcript|chr5|136532761|136851867|ExemplarFor 'NM_198602'; gene_id '13047'; transcript_id 'NM_198602'; gene_name 'Cutl1'; alt 'AA407197|CDP|Cux|Cux-1|Cux1|KIAA4047|MGC102214|Phox2|mKIAA4047'; cut-like 1 (Drosophila)|http://www.ncbi.nlm.nih.gov/entrez/query.fcgi?db=gene&cmd=Retrieve&dopt=full_report&list_uids=13047
0.011958	0.0765793	-13.0584	NM_009981|MM8|transcript|chr16|32350742|32391762|ExemplarFor 'NM_009981'; gene_id '13026'; transcript_id 'NM_009981'; gene_name 'Pcyt1a'; alt 'CTalpha|Ctpct|Cttalpha'; phosphate cytidylyltransferase 1, choline, alpha isoform|http://www.ncbi.nlm.nih.gov/entrez/query.fcgi?db=gene&cmd=Retrieve&dopt=full_report&list_uids=13026
0.00102216	0.0798685	-12.5206	NM_010831|MM8|transcript|chr17|31572966|31584494|ExemplarFor 'NM_010831'; gene_id '17691'; transcript_id 'NM_010831'; gene_name 'Snf1lk'; alt 'Msk|Sik'; SNF1-like kinase|http://www.ncbi.nlm.nih.gov/entrez/query.fcgi?db=gene&cmd=Retrieve&dopt=full_report&list_uids=17691
0.00053542	0.0849677	-11.7692	XM_001001143|MM8|transcript|chr7|110099183|110410985|ExemplarFor 'XM_001001143'; gene_id '319934'; transcript_id 'XM_001001143'; gene_name 'Sbf2'; alt '4833411B01Rik|AA414977|AI317167|B430219L04Rik|Mtmr13|mMTMH1'; SET binding factor 2|http://www.ncbi.nlm.nih.gov/entrez/query.fcgi?db=gene&cmd=Retrieve&dopt=full_report&list_uids=319934
0.00110332	0.0857672	-11.6595	XM_356642|MM8|transcript|chr13|8939532|8940223|ExemplarFor 'XM_356642'; gene_id '382723'; transcript_id 'XM_356642'; gene_name 'LOC382723'; alt '-'; similar to ribosomal protein L10a|http://www.ncbi.nlm.nih.gov/entrez/query.fcgi?db=gene&cmd=Retrieve&dopt=full_report&list_uids=382723
0.000257339	0.0966374	-10.348	NM_010864|MM8|transcript|chr9|74858204|75005381|ExemplarFor 'NM_010864'; gene_id '17918'; transcript_id 'NM_010864'; gene_name 'Myo5a'; alt 'Dbv|MVa|Myo5|MyoVA|Sev-1|d|d-120J|flail|flr'; myosin Va|http://www.ncbi.nlm.nih.gov/entrez/query.fcgi?db=gene&cmd=Retrieve&dopt=full_report&list_uids=17918
0.000304717	0.0999597	-10.004	NM_022431|MM8|transcript|chr19|11653648|11671782|ExemplarFor 'NM_022431'; gene_id '64382'; transcript_id 'NM_022431'; gene_name 'Ms4a11'; alt 'AI447446'; membrane-spanning 4-domains, subfamily A, member 11|http://www.ncbi.nlm.nih.gov/entrez/query.fcgi?db=gene&cmd=Retrieve&dopt=full_report&list_uids=64382
0.000922639	0.105588	-9.47074	XM_358238|MM8|transcript|chrX|148453611|148454178|ExemplarFor 'XM_358238'; gene_id '385454'; transcript_id 'XM_358238'; gene_name 'LOC385454'; alt '-'; similar to High mobility group protein 1 (HMG-1) (High mobility group protein B1) (Amphoterin) (Heparin-binding protein p30)|http://www.ncbi.nlm.nih.gov/entrez/query.fcgi?db=gene&cmd=Retrieve&dopt=full_report&list_uids=385454
0.00117173	0.108531	-9.21398	NM_173442|MM8|transcript|chr19|17393161|17423636|ExemplarFor 'NM_173442'; gene_id '14537'; transcript_id 'NM_173442'; gene_name 'Gcnt1'; alt '5630400D21Rik|B130048E03|C2 GlcNAcT|IGnT'; glucosaminyl (N-acetyl) transferase 1, core 2|http://www.ncbi.nlm.nih.gov/entrez/query.fcgi?db=gene&cmd=Retrieve&dopt=full_report&list_uids=14537
0.00139981	0.11009	-9.08347	XM_486168|MM8|transcript|chr8|125727820|125728162|ExemplarFor 'XM_486168'; gene_id '434356'; transcript_id 'XM_486168'; gene_name 'LOC434356'; alt '-'; similar to suppressor of initiator codon mutations, related sequence 1|http://www.ncbi.nlm.nih.gov/entrez/query.fcgi?db=gene&cmd=Retrieve&dopt=full_report&list_uids=434356
0.00357204	0.118273	-8.45502	NM_010286|MM8|transcript|chrX|135885891|135889531|ExemplarFor 'NM_010286'; gene_id '14605'; transcript_id 'NM_010286'; gene_name 'Tsc22d3'; alt 'DIP|Dsip1|Gilz|TSC-22R'; TSC22 domain family 3|http://www.ncbi.nlm.nih.gov/entrez/query.fcgi?db=gene&cmd=Retrieve&dopt=full_report&list_uids=14605
0.00376208	0.119447	-8.37194	NM_153073|MM8|transcript|chrX|71241240|71337507|ExemplarFor 'NM_153073,NM_181584'; gene_id '210710'; transcript_id 'NM_153073'; gene_name 'Gab3'; alt '5930433H21Rik'; growth factor receptor bound protein 2-associated protein 3|http://www.ncbi.nlm.nih.gov/entrez/query.fcgi?db=gene&cmd=Retrieve&dopt=full_report&list_uids=210710
0.00625353	0.137585	-7.26825	NM_134131|MM8|transcript|chr18|50178849|50217109|ExemplarFor 'NM_134131'; gene_id '106869'; transcript_id 'NM_134131'; gene_name 'Tnfaip8'; alt 'AA987150|E130304C20Rik|Gg2-1|Nded|Ssc-2'; tumor necrosis factor, alpha-induced protein 8|http://www.ncbi.nlm.nih.gov/entrez/query.fcgi?db=gene&cmd=Retrieve&dopt=full_report&list_uids=106869
0.00128133	0.138142	-7.23895	NM_011712|MM8|transcript|chrX|131591488|131593492|ExemplarFor 'NM_011712'; gene_id '22381'; transcript_id 'NM_011712'; gene_name 'Wbp5'; alt 'AL024233'; WW domain binding protein 5|http://www.ncbi.nlm.nih.gov/entrez/query.fcgi?db=gene&cmd=Retrieve&dopt=full_report&list_uids=22381
0.0151019	0.141404	-7.07194	XM_484573|MM8|transcript|chr16|17625188|17625713|ExemplarFor 'XM_484573'; gene_id '433050'; transcript_id 'XM_484573'; gene_name 'LOC433050'; alt '-'; similar to 60S ribosomal protein L26-like 1|http://www.ncbi.nlm.nih.gov/entrez/query.fcgi?db=gene&cmd=Retrieve&dopt=full_report&list_uids=433050
0.00022107	0.143574	-6.96504	XM_894901|MM8|transcript|chr11|101169398|101169605|ExemplarFor 'XM_894901'; gene_id '629949'; transcript_id 'XM_894901'; gene_name 'LOC629949'; alt '-'; similar to 60S ribosomal protein L37a|http://www.ncbi.nlm.nih.gov/entrez/query.fcgi?db=gene&cmd=Retrieve&dopt=full_report&list_uids=629949
0.0018242	0.1457	-6.8634	NM_025626|MM8|transcript|chr2|3630729|3699406|ExemplarFor 'NM_025626'; gene_id '66540'; transcript_id 'NM_025626'; gene_name '3110001A13Rik'; alt 'AA589595|AA959793|AI132312'; RIKEN cDNA 3110001A13 gene|http://www.ncbi.nlm.nih.gov/entrez/query.fcgi?db=gene&cmd=Retrieve&dopt=full_report&list_uids=66540
0.0201165	0.151736	-6.59037	NM_023380|MM8|transcript|chr16|75741473|75791946|ExemplarFor 'NM_023380'; gene_id '67742'; transcript_id 'NM_023380'; gene_name 'Samsn1'; alt '4930571B16Rik|930571B16Rik|Hacs1'; SAM domain, SH3 domain and nuclear localization signals, 1|http://www.ncbi.nlm.nih.gov/entrez/query.fcgi?db=gene&cmd=Retrieve&dopt=full_report&list_uids=67742
0.0046126	0.1534	-6.51891	NM_026835|MM8|transcript|chr19|11653651|11671831|ExemplarFor 'NM_026835'; gene_id '68774'; transcript_id 'NM_026835'; gene_name 'Ms4a6d'; alt '1110058E16Rik|AI447446|Ms4a11'; membrane-spanning 4-domains, subfamily A, member 6D|http://www.ncbi.nlm.nih.gov/entrez/query.fcgi?db=gene&cmd=Retrieve&dopt=full_report&list_uids=68774
0.000115537	0.158313	-6.31658	NM_053109|MM8|transcript|chr6|129146220|129152133|ExemplarFor 'NM_053109'; gene_id '93694'; transcript_id 'NM_053109'; gene_name 'Clec2d'; alt 'Clr-b|Clrb|MGC123478|Ocil'; C-type lectin domain family 2, member d|http://www.ncbi.nlm.nih.gov/entrez/query.fcgi?db=gene&cmd=Retrieve&dopt=full_report&list_uids=93694
0.00462387	0.161775	-6.18143	XM_885906|MM8|transcript|chr18|3447055|3447223|ExemplarFor 'XM_885906'; gene_id '621501'; transcript_id 'XM_885906'; gene_name 'LOC621501'; alt '-'; similar to profilin 1|http://www.ncbi.nlm.nih.gov/entrez/query.fcgi?db=gene&cmd=Retrieve&dopt=full_report&list_uids=621501
0.0304202	0.167652	-5.96472	NM_025565|MM8|transcript|chr2|68994734|69006996|ExemplarFor 'NM_025565'; gene_id '66442'; transcript_id 'NM_025565'; gene_name 'Spbc25'; alt '2600017H08Rik|2610205L13Rik'; spindle pole body component 25 homolog (S. cerevisiae)|http://www.ncbi.nlm.nih.gov/entrez/query.fcgi?db=gene&cmd=Retrieve&dopt=full_report&list_uids=66442
0.00183607	0.167901	-5.95589	NM_146037|MM8|transcript|chr12|100366957|100463726|ExemplarFor 'NM_146037'; gene_id '217826'; transcript_id 'NM_146037'; gene_name 'Kcnk13'; alt 'BB085247|F730021E22Rik|Gm1570|Gm1685|MGC31053'; potassium channel, subfamily K, member 13|http://www.ncbi.nlm.nih.gov/entrez/query.fcgi?db=gene&cmd=Retrieve&dopt=full_report&list_uids=217826
0.0138883	0.176883	-5.65345	NM_212445|MM8|transcript|chr9|53146417|53164262|ExemplarFor 'NM_212445'; gene_id '68304'; transcript_id 'NM_212445'; gene_name 'Kdelc2'; alt '2010004J24Rik|4833410J10Rik|AW549401'; KDEL (Lys-Asp-Glu-Leu) containing 2|http://www.ncbi.nlm.nih.gov/entrez/query.fcgi?db=gene&cmd=Retrieve&dopt=full_report&list_uids=68304
0.00579588	0.17699	-5.65004	NM_009667|MM8|transcript|chr7|110563780|110603572|ExemplarFor 'NM_009667'; gene_id '11717'; transcript_id 'NM_009667'; gene_name 'Ampd3'; alt '-'; AMP deaminase 3|http://www.ncbi.nlm.nih.gov/entrez/query.fcgi?db=gene&cmd=Retrieve&dopt=full_report&list_uids=11717
0.00345438	0.179332	-5.57626	NM_183168|MM8|transcript|chr7|100811720|100838449|ExemplarFor 'NM_183168'; gene_id '233571'; transcript_id 'NM_183168'; gene_name 'P2ry6'; alt '2010204J23Rik|P2Y6'; pyrimidinergic receptor P2Y, G-protein coupled, 6|http://www.ncbi.nlm.nih.gov/entrez/query.fcgi?db=gene&cmd=Retrieve&dopt=full_report&list_uids=233571
0.00837931	0.179647	-5.56648	XM_485586|MM8|transcript|chr5|30124934|30126006|ExemplarFor 'XM_485586'; gene_id '433865'; transcript_id 'XM_485586'; gene_name 'LOC433865'; alt '-'; similar to spermidine/spermine N1-acetyl transferase|http://www.ncbi.nlm.nih.gov/entrez/query.fcgi?db=gene&cmd=Retrieve&dopt=full_report&list_uids=433865
0.00387808	0.180076	-5.5532	NM_023622|MM8|transcript|chr9|21721928|21739855|ExemplarFor 'NM_023622'; gene_id '71746'; transcript_id 'NM_023622'; gene_name 'Rgl3'; alt '1300003D20Rik|mFLJ00153'; ral guanine nucleotide dissociation stimulator-like 3|http://www.ncbi.nlm.nih.gov/entrez/query.fcgi?db=gene&cmd=Retrieve&dopt=full_report&list_uids=71746
0.00395244	0.183605	-5.44647	XM_975633|MM8|transcript|chr12|55349658|55350245|ExemplarFor 'XM_975633'; gene_id '665251'; transcript_id 'XM_975633'; gene_name 'LOC665251'; alt '-'; similar to ribosomal protein L21|http://www.ncbi.nlm.nih.gov/entrez/query.fcgi?db=gene&cmd=Retrieve&dopt=full_report&list_uids=665251
0.00488695	0.184818	-5.41073	NM_009288|MM8|transcript|chr11|32433304|32524587|ExemplarFor 'NM_009288'; gene_id '20868'; transcript_id 'NM_009288'; gene_name 'Stk10'; alt 'Gek1|KIAA4026|Lok|mKIAA4026'; serine/threonine kinase 10|http://www.ncbi.nlm.nih.gov/entrez/query.fcgi?db=gene&cmd=Retrieve&dopt=full_report&list_uids=20868
6.57e-05	0.187194	-5.34206	XM_886257|MM8|transcript|chr5|130492746|130493301|ExemplarFor 'XM_886257'; gene_id '620520'; transcript_id 'XM_886257'; gene_name 'LOC620520'; alt '-'; similar to ribosomal protein L21|http://www.ncbi.nlm.nih.gov/entrez/query.fcgi?db=gene&cmd=Retrieve&dopt=full_report&list_uids=620520
0.00200308	0.189577	-5.27491	NM_011075|MM8|transcript|chr5|8804191|8872314|ExemplarFor 'NM_011075'; gene_id '18669'; transcript_id 'NM_011075'; gene_name 'Abcb1b'; alt 'Abcb1|Mdr1|Mdr1b|Pgy-1|Pgy1|mdr'; ATP-binding cassette, sub-family B (MDR/TAP), member 1B|http://www.ncbi.nlm.nih.gov/entrez/query.fcgi?db=gene&cmd=Retrieve&dopt=full_report&list_uids=18669
0.000587912	0.18986	-5.26703	NM_009469|MM8|transcript|chr5|111024790|111050383|ExemplarFor 'NM_009469'; gene_id '22241'; transcript_id 'NM_009469'; gene_name 'Ulk1'; alt 'AU041434|Unc51.1|mKIAA0722'; Unc-51 like kinase 1 (C. elegans)|http://www.ncbi.nlm.nih.gov/entrez/query.fcgi?db=gene&cmd=Retrieve&dopt=full_report&list_uids=22241
0.00233439	0.194272	-5.14741	XM_484006|MM8|transcript|chr11|32938723|32939784|ExemplarFor 'XM_484006'; gene_id '432548'; transcript_id 'XM_484006'; gene_name 'LOC432548'; alt '-'; similar to 40S ribosomal protein SA (p40) (34/67 kDa laminin receptor)|http://www.ncbi.nlm.nih.gov/entrez/query.fcgi?db=gene&cmd=Retrieve&dopt=full_report&list_uids=432548
0.0166117	0.195478	-5.11567	NM_176913|MM8|transcript|chr8|108874185|108885552|ExemplarFor 'NM_176913'; gene_id '319446'; transcript_id 'NM_176913'; gene_name 'Dpep2'; alt 'F630103D06Rik|MBD-2'; dipeptidase 2|http://www.ncbi.nlm.nih.gov/entrez/query.fcgi?db=gene&cmd=Retrieve&dopt=full_report&list_uids=319446
0.00176815	0.200004	-4.99989	NM_009117|MM8|transcript|chr7|46608540|46611022|ExemplarFor 'NM_009117'; gene_id '20208'; transcript_id 'NM_009117'; gene_name 'Saa1'; alt 'Saa-1|Saa2'; serum amyloid A 1|http://www.ncbi.nlm.nih.gov/entrez/query.fcgi?db=gene&cmd=Retrieve&dopt=full_report&list_uids=20208
0.00278531	0.205059	-4.87664	XM_989693|MM8|transcript|chr6|67135092|67152692|ExemplarFor 'XM_989693'; gene_id '667310'; transcript_id 'XM_989693'; gene_name 'LOC667310'; alt '-'; similar to Superoxide dismutase|http://www.ncbi.nlm.nih.gov/entrez/query.fcgi?db=gene&cmd=Retrieve&dopt=full_report&list_uids=667310
0.0022899	0.205889	-4.85697	NM_009804|MM8|transcript|chr2|103254841|103285959|ExemplarFor 'NM_009804'; gene_id '12359'; transcript_id 'NM_009804'; gene_name 'Cat'; alt '2210418N07|Cas-1|Cas1|Cs-1'; catalase|http://www.ncbi.nlm.nih.gov/entrez/query.fcgi?db=gene&cmd=Retrieve&dopt=full_report&list_uids=12359
0.0030536	0.206154	-4.85075	NM_010753|MM8|transcript|chr5|34493436|34504567|ExemplarFor 'NM_010753'; gene_id '17122'; transcript_id 'NM_010753'; gene_name 'Mxd4'; alt '2810410A03Rik|Mad4'; Max dimerization protein 4|http://www.ncbi.nlm.nih.gov/entrez/query.fcgi?db=gene&cmd=Retrieve&dopt=full_report&list_uids=17122
[truncated: 311 more rows]
