# Supplementary material for: Exosomes Released from M.tuberculosis Infected Cells Can Suppress IFN-γ Mediated Activation of Naïve Macrophages
Source: PLoS One. 2011 Apr 14;6(4):e18564. doi: 10.1371/journal.pone.0018564 (PMC3077381; doi:10.1371/journal.pone.0018564)
Supplement: Table S2 — IFN-γ stimulated pathways significantly inhibited by Rvexosomes. (XLSX) [file pone.0018564.s002.xlsx]

## Sheet: suppressed by Rv exosomes 
p value	Fold-change RVX+IFN vs IFN alone	GENE_INFO
2.32e-05	-21.674	NM_028044|MM8|transcript|chr3|121418563|121450228|ExemplarFor 'NM_028044'; gene_id '71994'; transcript_id 'NM_028044'; gene_name 'Cnn3'; alt '1600014M03Rik|C85854'; calponin 3, acidic|http://www.ncbi.nlm.nih.gov/entrez/query.fcgi?db=gene&cmd=Retrieve&dopt=full_report&list_uids=71994
0.0029835	-17.0883	NM_025778|MM8|transcript|chr6|134362021|134404417|ExemplarFor 'NM_025778'; gene_id '66813'; transcript_id 'NM_025778'; gene_name 'Bcl2l14'; alt '4930452K23Rik|4933405K19Rik|9030625M01Rik|AI429211|Bclg'; Bcl2-like 14 (apoptosis facilitator)|http://www.ncbi.nlm.nih.gov/entrez/query.fcgi?db=gene&cmd=Retrieve&dopt=full_report&list_uids=66813
9.73e-05	-15.9079	XM_987560|MM8|transcript|chr5|105455206|105479836|ExemplarFor 'XM_987560,XM_987589,XM_987614,XM_987647,XM_987685,XM_987723,XM_987759,XM_987793,XM_987820'; gene_id '626578'; transcript_id 'XM_987560'; gene_name 'LOC626578'; alt 'MGC117865|MGC118098'; similar to macrophage activation 2 like|http://www.ncbi.nlm.nih.gov/entrez/query.fcgi?db=gene&cmd=Retrieve&dopt=full_report&list_uids=626578
3.93e-07	-14.4873	NM_194336|MM8|transcript|chr5|105511005|105533997|ExemplarFor 'NM_194336'; gene_id '100702'; transcript_id 'NM_194336'; gene_name 'Mpa2l'; alt 'AI595338'; macrophage activation 2 like|http://www.ncbi.nlm.nih.gov/entrez/query.fcgi?db=gene&cmd=Retrieve&dopt=full_report&list_uids=100702
0.0020653	-14.207	NM_001039646|MM8|transcript|chr5|105456915|105479835|ExemplarFor 'NM_001039646'; gene_id '626578'; transcript_id 'NM_001039646'; gene_name 'LOC626578'; alt 'MGC117865|MGC118098'; similar to macrophage activation 2 like|http://www.ncbi.nlm.nih.gov/entrez/query.fcgi?db=gene&cmd=Retrieve&dopt=full_report&list_uids=626578
0.000371092	-13.1536	NM_021274|MM8|transcript|chr5|93421840|93424054|ExemplarFor 'NM_021274'; gene_id '15945'; transcript_id 'NM_021274'; gene_name 'Cxcl10'; alt 'C7|CRG-2|INP10|IP-10|IP10|Ifi10|Scyb10|gIP-10|mob-1'; chemokine (C-X-C motif) ligand 10|http://www.ncbi.nlm.nih.gov/entrez/query.fcgi?db=gene&cmd=Retrieve&dopt=full_report&list_uids=15945
8.43e-05	-9.54215	NM_021893|MM8|transcript|chr19|29433451|29454092|ExemplarFor 'NM_021893'; gene_id '60533'; transcript_id 'NM_021893'; gene_name 'Cd274'; alt 'B7-H1|PD-L1|Pdcd1l1|Pdcd1lg1'; CD274 antigen|http://www.ncbi.nlm.nih.gov/entrez/query.fcgi?db=gene&cmd=Retrieve&dopt=full_report&list_uids=60533
0.00107825	-7.38695	NM_029084|MM8|transcript|chr1|174418432|174427163|ExemplarFor 'NM_029084'; gene_id '74748'; transcript_id 'NM_029084'; gene_name 'Slamf8'; alt '5830408F06Rik|Blame|SBBI42'; SLAM family member 8|http://www.ncbi.nlm.nih.gov/entrez/query.fcgi?db=gene&cmd=Retrieve&dopt=full_report&list_uids=74748
0.000382492	-7.06703	NM_175449|MM8|transcript|chr10|33815484|33817388|ExemplarFor 'NM_175449'; gene_id '215900'; transcript_id 'NM_175449'; gene_name 'A630077B13Rik'; alt '-'; RIKEN cDNA A630077B13 gene|http://www.ncbi.nlm.nih.gov/entrez/query.fcgi?db=gene&cmd=Retrieve&dopt=full_report&list_uids=215900
0.000125535	-7.0369	NM_153564|MM8|transcript|chr3|142434337|142459299|ExemplarFor 'NM_153564'; gene_id '229898'; transcript_id 'NM_153564'; gene_name 'Gbp5'; alt '5330409J06Rik'; guanylate nucleotide binding protein 5|http://www.ncbi.nlm.nih.gov/entrez/query.fcgi?db=gene&cmd=Retrieve&dopt=full_report&list_uids=229898
0.00327236	-6.95855	NM_133897|MM8|transcript|chr5|105759772|105849256|ExemplarFor 'NM_133897'; gene_id '100604'; transcript_id 'NM_133897'; gene_name 'Lrrc8c'; alt 'AD158|AI326115|E430036I04Rik|fad158'; leucine rich repeat containing 8 family, member C|http://www.ncbi.nlm.nih.gov/entrez/query.fcgi?db=gene&cmd=Retrieve&dopt=full_report&list_uids=100604
0.00841428	-6.82488	NM_178759|MM8|transcript|chr11|46654239|46687385|ExemplarFor 'NM_178759'; gene_id '276891'; transcript_id 'NM_178759'; gene_name 'Timd4'; alt 'B430010N18Rik|Tim4'; T-cell immunoglobulin and mucin domain containing 4|http://www.ncbi.nlm.nih.gov/entrez/query.fcgi?db=gene&cmd=Retrieve&dopt=full_report&list_uids=276891
0.0103629	-6.70132	NM_011611|MM8|transcript|chr2|164746840|164762859|ExemplarFor 'NM_011611'; gene_id '21939'; transcript_id 'NM_011611'; gene_name 'Cd40'; alt 'AI326936|Bp50|GP39|HIGM1|IGM|IMD3|T-BAM|TRAP|Tnfrsf5|p50'; CD40 antigen|http://www.ncbi.nlm.nih.gov/entrez/query.fcgi?db=gene&cmd=Retrieve&dopt=full_report&list_uids=21939
0.00184431	-6.54932	NM_170701|MM8|transcript|chr2|164746840|164762859|ExemplarFor 'NM_170701'; gene_id '21939'; transcript_id 'NM_170701'; gene_name 'Cd40'; alt 'AI326936|Bp50|GP39|HIGM1|IGM|IMD3|T-BAM|TRAP|Tnfrsf5|p50'; CD40 antigen|http://www.ncbi.nlm.nih.gov/entrez/query.fcgi?db=gene&cmd=Retrieve&dopt=full_report&list_uids=21939
0.0111231	-6.46864	NM_028967|MM8|transcript|chr19|6164457|6172476|ExemplarFor 'NM_028967'; gene_id '74481'; transcript_id 'NM_028967'; gene_name 'Batf2'; alt '4933430F08Rik'; basic leucine zipper transcription factor, ATF-like 2|http://www.ncbi.nlm.nih.gov/entrez/query.fcgi?db=gene&cmd=Retrieve&dopt=full_report&list_uids=74481
0.0024424	-6.34571	NM_177420|MM8|transcript|chr19|15972150|15992044|ExemplarFor 'NM_177420'; gene_id '107272'; transcript_id 'NM_177420'; gene_name 'Psat1'; alt 'AL024078|AL024083|AU040266|D8Ertd814e|EPIP|PSA|Psat'; phosphoserine aminotransferase 1|http://www.ncbi.nlm.nih.gov/entrez/query.fcgi?db=gene&cmd=Retrieve&dopt=full_report&list_uids=107272
0.000192132	-6.03992	NM_026825|MM8|transcript|chr13|24020123|24288260|ExemplarFor 'NM_026825'; gene_id '68732'; transcript_id 'NM_026825'; gene_name 'Lrrc16'; alt '1110037D04Rik|AI425970|CARMIL|D130057M20'; leucine rich repeat containing 16|http://www.ncbi.nlm.nih.gov/entrez/query.fcgi?db=gene&cmd=Retrieve&dopt=full_report&list_uids=68732
0.00235712	-5.82462	NM_030098|MM8|transcript|chr14|50051040|50052975|ExemplarFor 'NM_030098'; gene_id '78416'; transcript_id 'NM_030098'; gene_name 'Rnase6'; alt '9530043P15Rik'; ribonuclease, RNase A family, 6|http://www.ncbi.nlm.nih.gov/entrez/query.fcgi?db=gene&cmd=Retrieve&dopt=full_report&list_uids=78416
0.000769792	-5.70312	NM_018734|MM8|transcript|chr3|142497530|142510595|ExemplarFor 'NM_018734'; gene_id '55932'; transcript_id 'NM_018734'; gene_name 'Gbp4'; alt 'AW228655|Gbp3'; guanylate nucleotide binding protein 4|http://www.ncbi.nlm.nih.gov/entrez/query.fcgi?db=gene&cmd=Retrieve&dopt=full_report&list_uids=55932
0.00742131	-5.49386	NM_170702|MM8|transcript|chr2|164746840|164762859|ExemplarFor 'NM_170702,NM_170704'; gene_id '21939'; transcript_id 'NM_170702'; gene_name 'Cd40'; alt 'AI326936|Bp50|GP39|HIGM1|IGM|IMD3|T-BAM|TRAP|Tnfrsf5|p50'; CD40 antigen|http://www.ncbi.nlm.nih.gov/entrez/query.fcgi?db=gene&cmd=Retrieve&dopt=full_report&list_uids=21939
0.00229713	-5.32827	NM_026481|MM8|transcript|chr8|108356620|108360496|ExemplarFor 'NM_026481'; gene_id '67971'; transcript_id 'NM_026481'; gene_name '2700055K07Rik'; alt 'CGI-38'; RIKEN cDNA 2700055K07 gene|http://www.ncbi.nlm.nih.gov/entrez/query.fcgi?db=gene&cmd=Retrieve&dopt=full_report&list_uids=67971
0.00141698	-5.31679	NM_008869|MM8|transcript|chr1|151591839|151723502|ExemplarFor 'NM_008869'; gene_id '18783'; transcript_id 'NM_008869'; gene_name 'Pla2g4a'; alt 'Pla2g4|cPLA2'; phospholipase A2, group IVA (cytosolic, calcium-dependent)|http://www.ncbi.nlm.nih.gov/entrez/query.fcgi?db=gene&cmd=Retrieve&dopt=full_report&list_uids=18783
0.000119158	-5.22567	NM_010738|MM8|transcript|chr15|74822131|74825143|ExemplarFor 'NM_010738'; gene_id '110454'; transcript_id 'NM_010738'; gene_name 'Ly6a'; alt 'Ly-6A.2|Ly-6A/E|Ly-6E.1|Sca-1|Sca1|TAP'; lymphocyte antigen 6 complex, locus A|http://www.ncbi.nlm.nih.gov/entrez/query.fcgi?db=gene&cmd=Retrieve&dopt=full_report&list_uids=110454
0.00536734	-4.95288	NM_170703|MM8|transcript|chr2|164746840|164762859|ExemplarFor 'NM_170703'; gene_id '21939'; transcript_id 'NM_170703'; gene_name 'Cd40'; alt 'AI326936|Bp50|GP39|HIGM1|IGM|IMD3|T-BAM|TRAP|Tnfrsf5|p50'; CD40 antigen|http://www.ncbi.nlm.nih.gov/entrez/query.fcgi?db=gene&cmd=Retrieve&dopt=full_report&list_uids=21939
0.00299139	-4.68669	XM_485980|MM8|transcript|chr7|104255885|104264404|ExemplarFor 'XM_485980'; gene_id '434219'; transcript_id 'XM_485980'; gene_name 'LOC434219'; alt '-'; similar to Tripartite motif protein 5 (RING finger protein 88)|http://www.ncbi.nlm.nih.gov/entrez/query.fcgi?db=gene&cmd=Retrieve&dopt=full_report&list_uids=434219
0.00195679	-4.67428	NM_011710|MM8|transcript|chr12|109307840|109341004|ExemplarFor 'NM_011710'; gene_id '22375'; transcript_id 'NM_011710'; gene_name 'Wars'; alt 'WRS'; tryptophanyl-tRNA synthetase|http://www.ncbi.nlm.nih.gov/entrez/query.fcgi?db=gene&cmd=Retrieve&dopt=full_report&list_uids=22375
0.0121523	-4.66761	NM_001035228|MM8|transcript|chr6|72027121|72084079|ExemplarFor 'NM_001035228,NM_011375'; gene_id '20454'; transcript_id 'NM_001035228'; gene_name 'St3gal5'; alt '3S-T|Siat9|[a]2'; ST3 beta-galactoside alpha-2,3-sialyltransferase 5|http://www.ncbi.nlm.nih.gov/entrez/query.fcgi?db=gene&cmd=Retrieve&dopt=full_report&list_uids=20454
0.00539595	-4.61532	NM_030887|MM8|transcript|chr12|86488518|86528981|ExemplarFor 'NM_030887'; gene_id '81703'; transcript_id 'NM_030887'; gene_name 'Jundm2'; alt 'Jdp2|Jundp2|TIF'; Jun dimerization protein 2|http://www.ncbi.nlm.nih.gov/entrez/query.fcgi?db=gene&cmd=Retrieve&dopt=full_report&list_uids=81703
0.000481531	-4.6025	NM_018738|MM8|transcript|chr11|58015750|58023786|ExemplarFor 'NM_018738'; gene_id '16145'; transcript_id 'NM_018738'; gene_name 'Igtp'; alt 'AW558444'; interferon gamma induced GTPase|http://www.ncbi.nlm.nih.gov/entrez/query.fcgi?db=gene&cmd=Retrieve&dopt=full_report&list_uids=16145
0.000742208	-4.55091	XM_991213|MM8|transcript|chr2|19573559|19578344|ExemplarFor 'XM_991213'; gene_id '71198'; transcript_id 'XM_991213'; gene_name 'Otud1'; alt '4933428L19Rik'; OTU domain containing 1|http://www.ncbi.nlm.nih.gov/entrez/query.fcgi?db=gene&cmd=Retrieve&dopt=full_report&list_uids=71198
0.000508625	-4.51162	NM_001038643|MM8|transcript|chr7|74148930|74428293|ExemplarFor 'NM_001038643'; gene_id '108116'; transcript_id 'NM_001038643'; gene_name 'Slco3a1'; alt '5830414C08Rik|Anr1|MJAM|OATP-D|R75096|Slc21a11'; solute carrier organic anion transporter family, member 3a1|http://www.ncbi.nlm.nih.gov/entrez/query.fcgi?db=gene&cmd=Retrieve&dopt=full_report&list_uids=108116
0.0156776	-4.41006	NM_007575|MM8|transcript|chr16|10401856|10441142|ExemplarFor 'NM_007575'; gene_id '12265'; transcript_id 'NM_007575'; gene_name 'C2ta'; alt 'CIITA|MGC130299'; class II transactivator|http://www.ncbi.nlm.nih.gov/entrez/query.fcgi?db=gene&cmd=Retrieve&dopt=full_report&list_uids=12265
0.000525472	-4.36286	NM_011777|MM8|transcript|chr6|42279863|42288002|ExemplarFor 'NM_011777'; gene_id '22793'; transcript_id 'NM_011777'; gene_name 'Zyx'; alt '9530098H06Rik|R75157'; zyxin|http://www.ncbi.nlm.nih.gov/entrez/query.fcgi?db=gene&cmd=Retrieve&dopt=full_report&list_uids=22793
2.08e-05	-4.36214	NM_133836|MM8|transcript|chr2|11623388|11651815|ExemplarFor 'NM_133836'; gene_id '16169'; transcript_id 'NM_133836'; gene_name 'Il15ra'; alt 'AA690181'; interleukin 15 receptor, alpha chain|http://www.ncbi.nlm.nih.gov/entrez/query.fcgi?db=gene&cmd=Retrieve&dopt=full_report&list_uids=16169
0.00411601	-4.27504	NM_011171|MM8|transcript|chr2|155442783|155446899|ExemplarFor 'NM_011171'; gene_id '19124'; transcript_id 'NM_011171'; gene_name 'Procr'; alt 'AI325044|Ccca|EPCR'; protein C receptor, endothelial|http://www.ncbi.nlm.nih.gov/entrez/query.fcgi?db=gene&cmd=Retrieve&dopt=full_report&list_uids=19124
0.00101706	-4.26891	NM_024434|MM8|transcript|chr5|45781671|45800921|ExemplarFor 'NM_024434'; gene_id '66988'; transcript_id 'NM_024434'; gene_name 'Lap3'; alt '2410015L10Rik|AA410100|LAP|LAPEP|Pep-7|Pep-S|Pep7'; leucine aminopeptidase 3|http://www.ncbi.nlm.nih.gov/entrez/query.fcgi?db=gene&cmd=Retrieve&dopt=full_report&list_uids=66988
0.0013252	-4.20428	NM_013831|MM8|transcript|chr18|77998644|78086955|ExemplarFor 'NM_013831'; gene_id '19201'; transcript_id 'NM_013831'; gene_name 'Pstpip2'; alt 'MAYP|cmo'; proline-serine-threonine phosphatase-interacting protein 2|http://www.ncbi.nlm.nih.gov/entrez/query.fcgi?db=gene&cmd=Retrieve&dopt=full_report&list_uids=19201
0.0175592	-4.0121	NM_138952|MM8|transcript|chr4|16050521|16090647|ExemplarFor 'NM_138952'; gene_id '192656'; transcript_id 'NM_138952'; gene_name 'Ripk2'; alt 'CARD3|CARDIAK|CCK|D4Bwg0615e|RICK|RIP2'; receptor (TNFRSF)-interacting serine-threonine kinase 2|http://www.ncbi.nlm.nih.gov/entrez/query.fcgi?db=gene&cmd=Retrieve&dopt=full_report&list_uids=192656
0.000344434	-3.92962	NM_007981|MM8|transcript|chr8|47969858|48034867|ExemplarFor 'NM_007981'; gene_id '14081'; transcript_id 'NM_007981'; gene_name 'Acsl1'; alt 'Acas|Acas1|Acs|FACS|Facl2'; acyl-CoA synthetase long-chain family member 1|http://www.ncbi.nlm.nih.gov/entrez/query.fcgi?db=gene&cmd=Retrieve&dopt=full_report&list_uids=14081
0.00334066	-3.86678	NM_023908|MM8|transcript|chr7|74155428|74428293|ExemplarFor 'NM_023908'; gene_id '108116'; transcript_id 'NM_023908'; gene_name 'Slco3a1'; alt '5830414C08Rik|Anr1|MJAM|OATP-D|R75096|Slc21a11'; solute carrier organic anion transporter family, member 3a1|http://www.ncbi.nlm.nih.gov/entrez/query.fcgi?db=gene&cmd=Retrieve&dopt=full_report&list_uids=108116
0.00012993	-3.86208	NM_026438|MM8|transcript|chr10|61043977|61069522|ExemplarFor 'NM_026438'; gene_id '67895'; transcript_id 'NM_026438'; gene_name 'Ppa1'; alt '2010317E03Rik|Pyp'; pyrophosphatase (inorganic) 1|http://www.ncbi.nlm.nih.gov/entrez/query.fcgi?db=gene&cmd=Retrieve&dopt=full_report&list_uids=67895
0.000245568	-3.8597	XM_001005187|MM8|transcript|chr17|78956963|78995436|ExemplarFor 'XM_001005187'; gene_id '70536'; transcript_id 'XM_001005187'; gene_name 'Qpct'; alt '5730422A13Rik'; glutaminyl-peptide cyclotransferase (glutaminyl cyclase)|http://www.ncbi.nlm.nih.gov/entrez/query.fcgi?db=gene&cmd=Retrieve&dopt=full_report&list_uids=70536
0.0076455	-3.82843	NM_001039394|MM8|transcript|chr6|87754493|87777420|ExemplarFor 'NM_001039394,NM_133717'; gene_id '69834'; transcript_id 'NM_001039394'; gene_name '1810048P08Rik'; alt '2500004H21Rik|AW490415|MGC6993|Rab'; RIKEN cDNA 1810048P08 gene|http://www.ncbi.nlm.nih.gov/entrez/query.fcgi?db=gene&cmd=Retrieve&dopt=full_report&list_uids=69834
1.28e-05	-3.80419	XM_905096|MM8|transcript|chr11|58000037|58005207|ExemplarFor 'XM_905096'; gene_id '631323'; transcript_id 'XM_905096'; gene_name 'LOC631323'; alt '-'; similar to immunity-related GTPase family, cinema 1|http://www.ncbi.nlm.nih.gov/entrez/query.fcgi?db=gene&cmd=Retrieve&dopt=full_report&list_uids=631323
0.000168453	-3.7381	NM_177861|MM8|transcript|chr4|11966791|12015104|ExemplarFor 'NM_177861'; gene_id '329795'; transcript_id 'NM_177861'; gene_name 'Tmem67'; alt '5330408M12Rik|B230117O07'; transmembrane protein 67|http://www.ncbi.nlm.nih.gov/entrez/query.fcgi?db=gene&cmd=Retrieve&dopt=full_report&list_uids=329795
0.00309688	-3.60605	NM_008358|MM8|transcript|chr2|11623700|11651102|ExemplarFor 'NM_008358'; gene_id '16169'; transcript_id 'NM_008358'; gene_name 'Il15ra'; alt 'AA690181'; interleukin 15 receptor, alpha chain|http://www.ncbi.nlm.nih.gov/entrez/query.fcgi?db=gene&cmd=Retrieve&dopt=full_report&list_uids=16169
0.00346979	-3.55651	NM_145545|MM8|transcript|chr3|142467727|142484907|ExemplarFor 'NM_145545'; gene_id '229900'; transcript_id 'NM_145545'; gene_name '9830147J24Rik'; alt '-'; RIKEN cDNA 9830147J24 gene|http://www.ncbi.nlm.nih.gov/entrez/query.fcgi?db=gene&cmd=Retrieve&dopt=full_report&list_uids=229900
0.00777244	-3.55105	NM_001033759|MM8|transcript|chr19|21845438|21925424|ExemplarFor 'NM_001033759,NM_031997'; gene_id '83921'; transcript_id 'NM_001033759'; gene_name 'Tmem2'; alt '3110012M15Rik|MGC102198|mKIAA1412'; transmembrane protein 2|http://www.ncbi.nlm.nih.gov/entrez/query.fcgi?db=gene&cmd=Retrieve&dopt=full_report&list_uids=83921
0.0102588	-3.55096	NM_025972|MM8|transcript|chr5|93333458|93353381|ExemplarFor 'NM_025972'; gene_id '67111'; transcript_id 'NM_025972'; gene_name 'Asahl'; alt '2210023K21Rik|3830414F09Rik|NAAA'; N-acylsphingosine amidohydrolase (acid ceramidase)-like|http://www.ncbi.nlm.nih.gov/entrez/query.fcgi?db=gene&cmd=Retrieve&dopt=full_report&list_uids=67111
0.00275041	-3.54593	NM_019388|MM8|transcript|chr16|36523112|36585290|ExemplarFor 'NM_019388'; gene_id '12524'; transcript_id 'NM_019388'; gene_name 'Cd86'; alt 'B7|B7-2|B7.2|B70|CLS1|Cd28l2|Ly-58|Ly58|MB7|MB7-2|TS/A-2'; CD86 antigen|http://www.ncbi.nlm.nih.gov/entrez/query.fcgi?db=gene&cmd=Retrieve&dopt=full_report&list_uids=12524
0.0172825	-3.49931	NM_008013|MM8|transcript|chr5|20884526|20890197|ExemplarFor 'NM_008013'; gene_id '14190'; transcript_id 'NM_008013'; gene_name 'Fgl2'; alt 'AI385601|musfiblp'; fibrinogen-like protein 2|http://www.ncbi.nlm.nih.gov/entrez/query.fcgi?db=gene&cmd=Retrieve&dopt=full_report&list_uids=14190
0.0108265	-3.48507	NM_010260|MM8|transcript|chr3|142558048|142575394|ExemplarFor 'NM_010260'; gene_id '14469'; transcript_id 'NM_010260'; gene_name 'Gbp2'; alt '-'; guanylate nucleotide binding protein 2|http://www.ncbi.nlm.nih.gov/entrez/query.fcgi?db=gene&cmd=Retrieve&dopt=full_report&list_uids=14469
0.000241447	-3.4323	XM_356104|MM8|transcript|chr8|114198469|114224876|ExemplarFor 'XM_356104,XM_895027'; gene_id '74568'; transcript_id 'XM_356104'; gene_name 'Mlkl'; alt '9130019I15Rik'; mixed lineage kinase domain-like|http://www.ncbi.nlm.nih.gov/entrez/query.fcgi?db=gene&cmd=Retrieve&dopt=full_report&list_uids=74568
0.0170554	-3.39669	NM_013566|MM8|transcript|chr15|102044030|102059920|ExemplarFor 'NM_013566'; gene_id '16421'; transcript_id 'NM_013566'; gene_name 'Itgb7'; alt 'Ly69'; integrin beta 7|http://www.ncbi.nlm.nih.gov/entrez/query.fcgi?db=gene&cmd=Retrieve&dopt=full_report&list_uids=16421
0.00396004	-3.38165	NM_007987|MM8|transcript|chr19|34356662|34393767|ExemplarFor 'NM_007987'; gene_id '14102'; transcript_id 'NM_007987'; gene_name 'Fas'; alt 'AI196731|APO-1|APT1|CD95|TNFR6|Tnfrsf6|lpr'; Fas (TNF receptor superfamily member)|http://www.ncbi.nlm.nih.gov/entrez/query.fcgi?db=gene&cmd=Retrieve&dopt=full_report&list_uids=14102
0.00952768	-3.3807	NM_027409|MM8|transcript|chrX|49589647|49615119|ExemplarFor 'NM_027409'; gene_id '70380'; transcript_id 'NM_027409'; gene_name 'Mospd1'; alt '1810018L05Rik|MGC103065'; motile sperm domain containing 1|http://www.ncbi.nlm.nih.gov/entrez/query.fcgi?db=gene&cmd=Retrieve&dopt=full_report&list_uids=70380
0.00319752	-3.36111	NM_054099|MM8|transcript|chr15|76775798|76777987|ExemplarFor 'NM_054099'; gene_id '117171'; transcript_id 'NM_054099'; gene_name '1110038F14Rik'; alt '-'; RIKEN cDNA 1110038F14 gene|http://www.ncbi.nlm.nih.gov/entrez/query.fcgi?db=gene&cmd=Retrieve&dopt=full_report&list_uids=117171
0.000354779	-3.23294	XM_484703|MM8|transcript|chr18|11801377|11886743|ExemplarFor 'XM_484703,XM_886498,XM_896861,XM_896901,XM_977991'; gene_id '225182'; transcript_id 'XM_484703'; gene_name 'Rbbp8'; alt '9930104E21Rik|CtIP'; retinoblastoma binding protein 8|http://www.ncbi.nlm.nih.gov/entrez/query.fcgi?db=gene&cmd=Retrieve&dopt=full_report&list_uids=225182
0.000875044	-3.22564	NM_013693|MM8|transcript|chr17|34807441|34810048|ExemplarFor 'NM_013693'; gene_id '21926'; transcript_id 'NM_013693'; gene_name 'Tnf'; alt 'DIF|TNF-alpha|TNFSF2|TNFalpha|Tnfa|Tnfsf1a'; tumor necrosis factor|http://www.ncbi.nlm.nih.gov/entrez/query.fcgi?db=gene&cmd=Retrieve&dopt=full_report&list_uids=21926
0.00184655	-3.191	NM_007913|MM8|transcript|chr18|34987180|34990930|ExemplarFor 'NM_007913'; gene_id '13653'; transcript_id 'NM_007913'; gene_name 'Egr1'; alt 'A530045N19Rik|ETR103|Egr-1|Krox-1|Krox-24|Krox24|NGF1-A|NGFI-A|NGFIA|TIS8|Zenk|Zfp-6|Zif268|egr'; early growth response 1|http://www.ncbi.nlm.nih.gov/entrez/query.fcgi?db=gene&cmd=Retrieve&dopt=full_report&list_uids=13653
0.00463608	-3.12278	NM_153820|MM8|transcript|chr2|43570835|44209632|ExemplarFor 'NM_153820'; gene_id '76117'; transcript_id 'NM_153820'; gene_name 'Arhgap15'; alt '5830480G12Rik'; Rho GTPase activating protein 15|http://www.ncbi.nlm.nih.gov/entrez/query.fcgi?db=gene&cmd=Retrieve&dopt=full_report&list_uids=76117
0.017209	-3.11001	XM_888885|MM8|transcript|chr19|11114656|11117611|ExemplarFor 'XM_888885'; gene_id '107350'; transcript_id 'XM_888885'; gene_name 'AW112010'; alt '-'; expressed sequence AW112010|http://www.ncbi.nlm.nih.gov/entrez/query.fcgi?db=gene&cmd=Retrieve&dopt=full_report&list_uids=107350
0.000738503	-3.10738	NM_008385|MM8|transcript|chr4|124244181|124303815|ExemplarFor 'NM_008385'; gene_id '16330'; transcript_id 'NM_008385'; gene_name 'Inpp5b'; alt '75kDa|AW260155|INPP5P'; inositol polyphosphate-5-phosphatase B|http://www.ncbi.nlm.nih.gov/entrez/query.fcgi?db=gene&cmd=Retrieve&dopt=full_report&list_uids=16330
0.000706103	-3.09148	NM_015811|MM8|transcript|chr1|146006886|146011253|ExemplarFor 'NM_015811'; gene_id '50778'; transcript_id 'NM_015811'; gene_name 'Rgs1'; alt 'BL34'; regulator of G-protein signaling 1|http://www.ncbi.nlm.nih.gov/entrez/query.fcgi?db=gene&cmd=Retrieve&dopt=full_report&list_uids=50778
0.0114748	-3.07843	NM_010388|MM8|transcript|chr17|33756074|33761757|ExemplarFor 'NM_010388'; gene_id '15000'; transcript_id 'NM_010388'; gene_name 'H2-DMb2'; alt 'H-2Mb2|H2-Mb2'; histocompatibility 2, class II, locus Mb2|http://www.ncbi.nlm.nih.gov/entrez/query.fcgi?db=gene&cmd=Retrieve&dopt=full_report&list_uids=15000
0.0051426	-3.06337	XM_135671|MM8|transcript|chr14|58275073|58295461|ExemplarFor 'XM_135671,XM_894705'; gene_id '236451'; transcript_id 'XM_135671'; gene_name 'LOC236451'; alt '-'; similar to PHD finger protein 11|http://www.ncbi.nlm.nih.gov/entrez/query.fcgi?db=gene&cmd=Retrieve&dopt=full_report&list_uids=236451
0.000154711	-2.99057	NM_001008497|MM8|transcript|chr3|59202553|59218553|ExemplarFor 'NM_001008497,NM_133200'; gene_id '140795'; transcript_id 'NM_001008497'; gene_name 'P2ry14'; alt 'A330108O13Rik|Gpr105|P2Y14'; purinergic receptor P2Y, G-protein coupled, 14|http://www.ncbi.nlm.nih.gov/entrez/query.fcgi?db=gene&cmd=Retrieve&dopt=full_report&list_uids=140795
0.0445401	-2.96974	NM_013653|MM8|transcript|chr11|83341973|83346692|ExemplarFor 'NM_013653'; gene_id '20304'; transcript_id 'NM_013653'; gene_name 'Ccl5'; alt 'MuRantes|RANTES|SISd|Scya5|TCP228'; chemokine (C-C motif) ligand 5|http://www.ncbi.nlm.nih.gov/entrez/query.fcgi?db=gene&cmd=Retrieve&dopt=full_report&list_uids=20304
0.0165147	-2.96378	NM_031167|MM8|transcript|chr2|24158868|24173490|ExemplarFor 'NM_031167'; gene_id '16181'; transcript_id 'NM_031167'; gene_name 'Il1rn'; alt 'F630041P17Rik|IL-1ra'; interleukin 1 receptor antagonist|http://www.ncbi.nlm.nih.gov/entrez/query.fcgi?db=gene&cmd=Retrieve&dopt=full_report&list_uids=16181
0.000272248	-2.94625	NM_199015|MM8|transcript|chr14|58302841|58319557|ExemplarFor 'NM_199015'; gene_id '219132'; transcript_id 'NM_199015'; gene_name 'D14Ertd668e'; alt 'MGC29273'; DNA segment, Chr 14, ERATO Doi 668, expressed|http://www.ncbi.nlm.nih.gov/entrez/query.fcgi?db=gene&cmd=Retrieve&dopt=full_report&list_uids=219132
0.00351442	-2.94261	NM_199016|MM8|transcript|chr17|43559363|43568863|ExemplarFor 'NM_199016'; gene_id '224794'; transcript_id 'NM_199016'; gene_name 'Enpp4'; alt '4933413N07Rik|AA986363|AI195364|Gm90|MGC29265|mKIAA0879'; ectonucleotide pyrophosphatase/phosphodiesterase 4|http://www.ncbi.nlm.nih.gov/entrez/query.fcgi?db=gene&cmd=Retrieve&dopt=full_report&list_uids=224794
0.00280362	-2.93443	NM_175118|MM8|transcript|chr1|94737394|94739026|ExemplarFor 'NM_175118'; gene_id '67446'; transcript_id 'NM_175118'; gene_name '0710001B24Rik'; alt 'AV005521'; RIKEN cDNA 0710001B24 gene|http://www.ncbi.nlm.nih.gov/entrez/query.fcgi?db=gene&cmd=Retrieve&dopt=full_report&list_uids=67446
7.19e-05	-2.91469	NM_001007578|MM8|transcript|chrX|130094818|130097776|ExemplarFor 'NM_001007578'; gene_id '278097'; transcript_id 'NM_001007578'; gene_name 'Armcx6'; alt 'AW060994|MGC27863'; armadillo repeat containing, X-linked 6|http://www.ncbi.nlm.nih.gov/entrez/query.fcgi?db=gene&cmd=Retrieve&dopt=full_report&list_uids=278097
0.00176816	-2.91106	NM_025284|MM8|transcript|chr6|72886861|72887908|ExemplarFor 'NM_025284'; gene_id '19240'; transcript_id 'NM_025284'; gene_name 'Tmsb10'; alt 'Ptmb10|TB10'; thymosin, beta 10|http://www.ncbi.nlm.nih.gov/entrez/query.fcgi?db=gene&cmd=Retrieve&dopt=full_report&list_uids=19240
0.000746693	-2.86518	NM_008390|MM8|transcript|chr11|53613500|53620746|ExemplarFor 'NM_008390'; gene_id '16362'; transcript_id 'NM_008390'; gene_name 'Irf1'; alt 'AU020929|Irf-1'; interferon regulatory factor 1|http://www.ncbi.nlm.nih.gov/entrez/query.fcgi?db=gene&cmd=Retrieve&dopt=full_report&list_uids=16362
0.0100686	-2.86042	NM_133769|MM8|transcript|chr11|46037280|46155773|ExemplarFor 'NM_133769'; gene_id '76884'; transcript_id 'NM_133769'; gene_name 'Cyfip2'; alt '1500004I01Rik|6430511D02Rik|AA930218|AU022376|Pir121|mKIAA1168'; cytoplasmic FMR1 interacting protein 2|http://www.ncbi.nlm.nih.gov/entrez/query.fcgi?db=gene&cmd=Retrieve&dopt=full_report&list_uids=76884
0.00462224	-2.84989	NM_172729|MM8|transcript|chr6|54853526|54901991|ExemplarFor 'NM_172729'; gene_id '107607'; transcript_id 'NM_172729'; gene_name 'Card4'; alt 'C230079P11|F830007N14Rik|Nod1'; caspase recruitment domain 4|http://www.ncbi.nlm.nih.gov/entrez/query.fcgi?db=gene&cmd=Retrieve&dopt=full_report&list_uids=107607
0.00121591	-2.8401	XM_891376|MM8|transcript|chr7|29948897|29989181|ExemplarFor 'XM_891376,XM_899568'; gene_id '233064'; transcript_id 'XM_891376'; gene_name 'Wdr62'; alt '2310038K02Rik|MGC31423'; WD repeat domain 62|http://www.ncbi.nlm.nih.gov/entrez/query.fcgi?db=gene&cmd=Retrieve&dopt=full_report&list_uids=233064
0.000240827	-2.82789	NM_030015|MM8|transcript|chr11|21036094|21049145|ExemplarFor 'NM_030015'; gene_id '67245'; transcript_id 'NM_030015'; gene_name 'Peli1'; alt '2810468L03Rik|A930031K15Rik|AA409794|AI586297|D11Ertd676e'; pellino 1|http://www.ncbi.nlm.nih.gov/entrez/query.fcgi?db=gene&cmd=Retrieve&dopt=full_report&list_uids=67245
0.00240709	-2.82137	NM_010493|MM8|transcript|chr9|20766361|20779199|ExemplarFor 'NM_010493'; gene_id '15894'; transcript_id 'NM_010493'; gene_name 'Icam1'; alt 'CD54|Icam-1|Ly-47|MALA-2|MGC6195'; intercellular adhesion molecule|http://www.ncbi.nlm.nih.gov/entrez/query.fcgi?db=gene&cmd=Retrieve&dopt=full_report&list_uids=15894
0.0441011	-2.81606	NM_009706|MM8|transcript|chr12|53437696|53489472|ExemplarFor 'NM_009706'; gene_id '11855'; transcript_id 'NM_009706'; gene_name 'Arhgap5'; alt 'D2Mgi50|p190-B'; Rho GTPase activating protein 5|http://www.ncbi.nlm.nih.gov/entrez/query.fcgi?db=gene&cmd=Retrieve&dopt=full_report&list_uids=11855
0.00935288	-2.75923	NM_001033767|MM8|transcript|chr18|60337448|60373189|ExemplarFor 'NM_001033767'; gene_id '240327'; transcript_id 'NM_001033767'; gene_name 'LOC240327'; alt '-'; hypothetical LOC240327|http://www.ncbi.nlm.nih.gov/entrez/query.fcgi?db=gene&cmd=Retrieve&dopt=full_report&list_uids=240327
3.9e-05	-2.7261	NM_019440|MM8|transcript|chr11|58015832|58038970|ExemplarFor 'NM_019440'; gene_id '54396'; transcript_id 'NM_019440'; gene_name 'Iigp2'; alt 'AI481100|GTPI|MGC102455'; interferon inducible GTPase 2|http://www.ncbi.nlm.nih.gov/entrez/query.fcgi?db=gene&cmd=Retrieve&dopt=full_report&list_uids=54396
0.0028307	-2.70398	XM_128954|MM8|transcript|chr18|35859651|35866491|ExemplarFor 'XM_128954,XM_892499,XM_900116,XM_900126,XM_989707'; gene_id '72512'; transcript_id 'XM_128954'; gene_name '2610307O08Rik'; alt '-'; RIKEN cDNA 2610307O08 gene|http://www.ncbi.nlm.nih.gov/entrez/query.fcgi?db=gene&cmd=Retrieve&dopt=full_report&list_uids=72512
0.00368614	-2.65274	NM_021524|MM8|transcript|chr12|33405721|33436855|ExemplarFor 'NM_021524'; gene_id '59027'; transcript_id 'NM_021524'; gene_name 'Pbef1'; alt '1110035O14Rik|AI314458|Nampt|Pbef|Visfatin'; pre-B-cell colony-enhancing factor 1|http://www.ncbi.nlm.nih.gov/entrez/query.fcgi?db=gene&cmd=Retrieve&dopt=full_report&list_uids=59027
0.000936188	-2.61943	NM_024255|MM8|transcript|chr4|59675743|59712121|ExemplarFor 'NM_024255'; gene_id '72479'; transcript_id 'NM_024255'; gene_name 'Hsdl2'; alt '2610207I16Rik'; hydroxysteroid dehydrogenase like 2|http://www.ncbi.nlm.nih.gov/entrez/query.fcgi?db=gene&cmd=Retrieve&dopt=full_report&list_uids=72479
0.00161953	-2.61692	NM_009778|MM8|transcript|chr17|56889308|56913426|ExemplarFor 'NM_009778'; gene_id '12266'; transcript_id 'NM_009778'; gene_name 'C3'; alt 'AI255234|ASP|Plp'; complement component 3|http://www.ncbi.nlm.nih.gov/entrez/query.fcgi?db=gene&cmd=Retrieve&dopt=full_report&list_uids=12266
0.010128	-2.58375	NM_008917|MM8|transcript|chr4|122338557|122360685|ExemplarFor 'NM_008917'; gene_id '19063'; transcript_id 'NM_008917'; gene_name 'Ppt1'; alt '9530043G02Rik|AA960502|C77813|CLN1|D4Ertd184e|INCL|MGC107420|PPT'; palmitoyl-protein thioesterase 1|http://www.ncbi.nlm.nih.gov/entrez/query.fcgi?db=gene&cmd=Retrieve&dopt=full_report&list_uids=19063
0.00531601	-2.56701	NM_013683|MM8|transcript|chr17|33798167|33807011|ExemplarFor 'NM_013683'; gene_id '21354'; transcript_id 'NM_013683'; gene_name 'Tap1'; alt 'ABC17|APT1|Abcb2|Ham-1|Ham1|MTP1|PSF1|RING4|TAP|Tap-1|Y3'; transporter 1, ATP-binding cassette, sub-family B (MDR/TAP)|http://www.ncbi.nlm.nih.gov/entrez/query.fcgi?db=gene&cmd=Retrieve&dopt=full_report&list_uids=21354
0.00780075	-2.5649	NM_010531|MM8|transcript|chr7|101888897|101891976|ExemplarFor 'NM_010531'; gene_id '16068'; transcript_id 'NM_010531'; gene_name 'Il18bp'; alt 'IL-18BP|Igifbp|MC54L'; interleukin 18 binding protein|http://www.ncbi.nlm.nih.gov/entrez/query.fcgi?db=gene&cmd=Retrieve&dopt=full_report&list_uids=16068
0.00207307	-2.53537	NM_172722|MM8|transcript|chr5|121658598|121700730|ExemplarFor 'NM_172722'; gene_id '231713'; transcript_id 'NM_172722'; gene_name 'C330023M02Rik'; alt '4833422K13Rik|A630046C11|AI450868'; RIKEN cDNA C330023M02 gene|http://www.ncbi.nlm.nih.gov/entrez/query.fcgi?db=gene&cmd=Retrieve&dopt=full_report&list_uids=231713
0.000360001	-2.52055	NM_008330|MM8|transcript|chr11|48930477|48940394|ExemplarFor 'NM_008330'; gene_id '15953'; transcript_id 'NM_008330'; gene_name 'Ifi47'; alt '47kDa|IRG-47|Iigp4|Iipg4|Olfr56'; interferon gamma inducible protein 47|http://www.ncbi.nlm.nih.gov/entrez/query.fcgi?db=gene&cmd=Retrieve&dopt=full_report&list_uids=15953
0.0075763	-2.51702	NM_001039701|MM8|transcript|chr2|24167426|24173383|ExemplarFor 'NM_001039701'; gene_id '16181'; transcript_id 'NM_001039701'; gene_name 'Il1rn'; alt 'F630041P17Rik|IL-1ra'; interleukin 1 receptor antagonist|http://www.ncbi.nlm.nih.gov/entrez/query.fcgi?db=gene&cmd=Retrieve&dopt=full_report&list_uids=16181
0.0353388	-2.51471	NM_007494|MM8|transcript|chr2|31292278|31342679|ExemplarFor 'NM_007494'; gene_id '11898'; transcript_id 'NM_007494'; gene_name 'Ass1'; alt 'AA408052|ASS|Ass-1|MGC103151'; argininosuccinate synthetase 1|http://www.ncbi.nlm.nih.gov/entrez/query.fcgi?db=gene&cmd=Retrieve&dopt=full_report&list_uids=11898
0.0159083	-2.49106	NM_027326|MM8|transcript|chr4|87243892|87504502|ExemplarFor 'NM_027326'; gene_id '70122'; transcript_id 'NM_027326'; gene_name 'Mllt3'; alt '2210011H10Rik|2610012I03Rik|3830408D16Rik|Af9|D4Ertd321e'; myeloid/lymphoid or mixed lineage-leukemia translocation to 3 homolog (Drosophila)|http://www.ncbi.nlm.nih.gov/entrez/query.fcgi?db=gene&cmd=Retrieve&dopt=full_report&list_uids=70122
0.0068573	-2.48389	NM_029933|MM8|transcript|chr3|97290032|97301912|ExemplarFor 'NM_029933'; gene_id '77578'; transcript_id 'NM_029933'; gene_name 'Bcl9'; alt '2610202E01Rik|8030475K17Rik|A330041G23Rik|Gm130'; B-cell CLL/lymphoma 9|http://www.ncbi.nlm.nih.gov/entrez/query.fcgi?db=gene&cmd=Retrieve&dopt=full_report&list_uids=77578
0.000563305	-2.47694	NM_175363|MM8|transcript|chr15|93226537|93317594|ExemplarFor 'NM_175363'; gene_id '223828'; transcript_id 'NM_175363'; gene_name 'Pphln1'; alt '1110063K05Rik|1600022A19Rik|HSPC206|HSPC232|MGC27795'; periphilin 1|http://www.ncbi.nlm.nih.gov/entrez/query.fcgi?db=gene&cmd=Retrieve&dopt=full_report&list_uids=223828
0.0430028	-2.47154	NM_172293|MM8|transcript|chr15|97075140|97213710|ExemplarFor 'NM_172293'; gene_id '239647'; transcript_id 'NM_172293'; gene_name 'BC038822'; alt 'MGC47262'; cDNA sequence BC038822|http://www.ncbi.nlm.nih.gov/entrez/query.fcgi?db=gene&cmd=Retrieve&dopt=full_report&list_uids=239647
0.000197132	-2.42743	NM_009810|MM8|transcript|chr8|48116265|48137534|ExemplarFor 'NM_009810'; gene_id '12367'; transcript_id 'NM_009810'; gene_name 'Casp3'; alt 'A830040C14Rik|Apopain|CPP32|Caspase-3|Lice|Yama'; caspase 3|http://www.ncbi.nlm.nih.gov/entrez/query.fcgi?db=gene&cmd=Retrieve&dopt=full_report&list_uids=12367
0.00210968	-2.42608	NM_008638|MM8|transcript|chr6|83271363|83283262|ExemplarFor 'NM_008638'; gene_id '17768'; transcript_id 'NM_008638'; gene_name 'Mthfd2'; alt 'AW558851|NMDMC'; methylenetetrahydrofolate dehydrogenase (NAD+ dependent), methenyltetrahydrofolate cyclohydrolase|http://www.ncbi.nlm.nih.gov/entrez/query.fcgi?db=gene&cmd=Retrieve&dopt=full_report&list_uids=17768
0.001727	-2.41332	NM_007961|MM8|transcript|chr6|134001399|134235851|ExemplarFor 'NM_007961'; gene_id '14011'; transcript_id 'NM_007961'; gene_name 'Etv6'; alt 'AW123102|AW557856|Tel'; ets variant gene 6 (TEL oncogene)|http://www.ncbi.nlm.nih.gov/entrez/query.fcgi?db=gene&cmd=Retrieve&dopt=full_report&list_uids=14011
0.00939022	-2.41085	NM_152803|MM8|transcript|chr5|100920697|100959985|ExemplarFor 'NM_152803'; gene_id '15442'; transcript_id 'NM_152803'; gene_name 'Hpse'; alt 'HSE1|Hpa|Hpr1'; heparanase|http://www.ncbi.nlm.nih.gov/entrez/query.fcgi?db=gene&cmd=Retrieve&dopt=full_report&list_uids=15442
0.0140412	-2.40163	NM_177643|MM8|transcript|chr1|138441355|138444700|ExemplarFor 'NM_177643'; gene_id '226442'; transcript_id 'NM_177643'; gene_name 'Zfp281'; alt 'MGC70044|MGC7737'; zinc finger protein 281|http://www.ncbi.nlm.nih.gov/entrez/query.fcgi?db=gene&cmd=Retrieve&dopt=full_report&list_uids=226442
7.49e-05	-2.40101	NM_021394|MM8|transcript|chr2|172849550|172861829|ExemplarFor 'NM_021394'; gene_id '58203'; transcript_id 'NM_021394'; gene_name 'Zbp1'; alt '2010010H03Rik|Dlm1|mZaDLM'; Z-DNA binding protein 1|http://www.ncbi.nlm.nih.gov/entrez/query.fcgi?db=gene&cmd=Retrieve&dopt=full_report&list_uids=58203
0.00532568	-2.38609	NM_172697|MM8|transcript|chr4|108062801|108077259|ExemplarFor 'NM_172697'; gene_id '230596'; transcript_id 'NM_172697'; gene_name 'Prpf38a'; alt '2410002M20Rik'; PRP38 pre-mRNA processing factor 38 (yeast) domain containing A|http://www.ncbi.nlm.nih.gov/entrez/query.fcgi?db=gene&cmd=Retrieve&dopt=full_report&list_uids=230596
0.0359628	-2.37262	NM_181402|MM8|transcript|chr6|127419341|127459858|ExemplarFor 'NM_181402'; gene_id '101187'; transcript_id 'NM_181402'; gene_name 'Parp11'; alt '5330431N24Rik|AI851877|HIN1L'; poly (ADP-ribose) polymerase family, member 11|http://www.ncbi.nlm.nih.gov/entrez/query.fcgi?db=gene&cmd=Retrieve&dopt=full_report&list_uids=101187
0.00472516	-2.36912	XM_129366|MM8|transcript|chr1|10030299|10121982|ExemplarFor 'XM_129366'; gene_id '211660'; transcript_id 'XM_129366'; gene_name 'Cspp1'; alt 'BC055915'; centrosome and spindle pole associated protein 1|http://www.ncbi.nlm.nih.gov/entrez/query.fcgi?db=gene&cmd=Retrieve&dopt=full_report&list_uids=211660
0.00581253	-2.35574	NM_026873|MM8|transcript|chr13|100419805|100444835|ExemplarFor 'NM_026873'; gene_id '68927'; transcript_id 'NM_026873'; gene_name 'Ptcd2'; alt '1190005P08Rik'; pentatricopeptide repeat domain 2|http://www.ncbi.nlm.nih.gov/entrez/query.fcgi?db=gene&cmd=Retrieve&dopt=full_report&list_uids=68927
0.00284673	-2.35458	XM_354675|MM8|transcript|chr12|71934571|72017956|ExemplarFor 'XM_354675,XM_898193,XM_898206'; gene_id '238247'; transcript_id 'XM_354675'; gene_name 'Arid4a'; alt 'A630009N03|A630067N03Rik|MmRBBP1|Rbbp1'; AT rich interactive domain 4A (Rbp1 like)|http://www.ncbi.nlm.nih.gov/entrez/query.fcgi?db=gene&cmd=Retrieve&dopt=full_report&list_uids=238247
0.017179	-2.35358	NM_008326|MM8|transcript|chr11|48708671|48714769|ExemplarFor 'NM_008326'; gene_id '15944'; transcript_id 'NM_008326'; gene_name 'Irgm'; alt 'Ifi1|Iigp3|Iipg3|LRG-47'; immunity-related GTPase family, M|http://www.ncbi.nlm.nih.gov/entrez/query.fcgi?db=gene&cmd=Retrieve&dopt=full_report&list_uids=15944
0.00129611	-2.33959	NM_011835|MM8|transcript|chr10|7416211|7453339|ExemplarFor 'NM_011835'; gene_id '23924'; transcript_id 'NM_011835'; gene_name 'Katna1'; alt '-'; katanin p60 (ATPase-containing) subunit A1|http://www.ncbi.nlm.nih.gov/entrez/query.fcgi?db=gene&cmd=Retrieve&dopt=full_report&list_uids=23924
0.00307664	-2.31775	NM_147155|MM8|transcript|chr17|6805154|6810814|ExemplarFor 'NM_147155'; gene_id '380608'; transcript_id 'NM_147155'; gene_name 'Tagap1'; alt '2610315E15Rik|AA415005|FKSG15'; T-cell activation GTPase activating protein 1|http://www.ncbi.nlm.nih.gov/entrez/query.fcgi?db=gene&cmd=Retrieve&dopt=full_report&list_uids=380608
0.0164169	-2.31364	NM_008057|MM8|transcript|chr1|59426724|59431501|ExemplarFor 'NM_008057'; gene_id '14369'; transcript_id 'NM_008057'; gene_name 'Fzd7'; alt 'Fz7'; frizzled homolog 7 (Drosophila)|http://www.ncbi.nlm.nih.gov/entrez/query.fcgi?db=gene&cmd=Retrieve&dopt=full_report&list_uids=14369
0.0201408	-2.31306	NM_007499|MM8|transcript|chr9|53201762|53298968|ExemplarFor 'NM_007499'; gene_id '11920'; transcript_id 'NM_007499'; gene_name 'Atm'; alt 'AI256621|C030026E19Rik'; ataxia telangiectasia mutated homolog (human)|http://www.ncbi.nlm.nih.gov/entrez/query.fcgi?db=gene&cmd=Retrieve&dopt=full_report&list_uids=11920
0.0479209	-2.30521	XM_001002804|MM8|transcript|chr6|124535680|124546793|ExemplarFor 'XM_001002804'; gene_id '667277'; transcript_id 'XM_001002804'; gene_name 'LOC667277'; alt '-'; similar to Complement C1r-B subcomponent precursor (Complement component 1, r-B subcomponent)|http://www.ncbi.nlm.nih.gov/entrez/query.fcgi?db=gene&cmd=Retrieve&dopt=full_report&list_uids=667277
0.000788871	-2.29816	NM_145944|MM8|transcript|chr14|64791485|64820712|ExemplarFor 'NM_145944'; gene_id '67179'; transcript_id 'NM_145944'; gene_name 'Ccdc25'; alt '2610528H13Rik|MGC38132'; coiled-coil domain containing 25|http://www.ncbi.nlm.nih.gov/entrez/query.fcgi?db=gene&cmd=Retrieve&dopt=full_report&list_uids=67179
0.00402794	-2.28528	NM_145968|MM8|transcript|chr17|7764193|7773071|ExemplarFor 'NM_145968'; gene_id '72536'; transcript_id 'NM_145968'; gene_name 'Tagap'; alt '2610315E15Rik|MGC31468'; T-cell activation Rho GTPase-activating protein|http://www.ncbi.nlm.nih.gov/entrez/query.fcgi?db=gene&cmd=Retrieve&dopt=full_report&list_uids=72536
0.0156881	-2.279	NM_028270|MM8|transcript|chr4|45820148|45825699|ExemplarFor 'NM_028270'; gene_id '72535'; transcript_id 'NM_028270'; gene_name 'Aldh1b1'; alt '2700007F14Rik|MGC101971'; aldehyde dehydrogenase 1 family, member B1|http://www.ncbi.nlm.nih.gov/entrez/query.fcgi?db=gene&cmd=Retrieve&dopt=full_report&list_uids=72535
0.000250679	-2.27485	NM_008320|MM8|transcript|chr8|123622352|123642671|ExemplarFor 'NM_008320'; gene_id '15900'; transcript_id 'NM_008320'; gene_name 'Irf8'; alt 'AI893568|ICSBP|IRF-8|Icsbp1|Myls'; interferon regulatory factor 8|http://www.ncbi.nlm.nih.gov/entrez/query.fcgi?db=gene&cmd=Retrieve&dopt=full_report&list_uids=15900
0.0103697	-2.2717	NM_145630|MM8|transcript|chrX|90017334|90084814|ExemplarFor 'NM_145630'; gene_id '236900'; transcript_id 'NM_145630'; gene_name 'Pdk3'; alt '2610001M10Rik|AI035637|MGC6383'; pyruvate dehydrogenase kinase, isoenzyme 3|http://www.ncbi.nlm.nih.gov/entrez/query.fcgi?db=gene&cmd=Retrieve&dopt=full_report&list_uids=236900
0.00243849	-2.25034	XM_127961|MM8|transcript|chr15|10391488|10415326|ExemplarFor 'XM_127961'; gene_id '78244'; transcript_id 'XM_127961'; gene_name '4930461P20Rik'; alt '9930116P15Rik'; RIKEN cDNA 4930461P20 gene|http://www.ncbi.nlm.nih.gov/entrez/query.fcgi?db=gene&cmd=Retrieve&dopt=full_report&list_uids=78244
0.0446384	-2.24711	NM_001025307|MM8|transcript|chr19|11842162|11886448|ExemplarFor 'NM_001025307,NM_011502'; gene_id '20908'; transcript_id 'NM_001025307'; gene_name 'Stx3'; alt 'AA960228|AV006285|AW536415'; syntaxin 3|http://www.ncbi.nlm.nih.gov/entrez/query.fcgi?db=gene&cmd=Retrieve&dopt=full_report&list_uids=20908
0.0341587	-2.23779	NM_023143|MM8|transcript|chr6|124478023|124488743|ExemplarFor 'NM_023143'; gene_id '50909'; transcript_id 'NM_023143'; gene_name 'C1r'; alt 'AI132558|C1rb'; complement component 1, r subcomponent|http://www.ncbi.nlm.nih.gov/entrez/query.fcgi?db=gene&cmd=Retrieve&dopt=full_report&list_uids=50909
0.0143307	-2.23729	NM_146062|MM8|transcript|chr15|93226576|93319690|ExemplarFor 'NM_146062'; gene_id '223828'; transcript_id 'NM_146062'; gene_name 'Pphln1'; alt '1110063K05Rik|1600022A19Rik|HSPC206|HSPC232|MGC27795'; periphilin 1|http://www.ncbi.nlm.nih.gov/entrez/query.fcgi?db=gene&cmd=Retrieve&dopt=full_report&list_uids=223828
0.00156467	-2.21966	NM_001033295|MM8|transcript|chr2|79132872|79133959|ExemplarFor 'NM_001033295'; gene_id '228094'; transcript_id 'NM_001033295'; gene_name 'Cerkl'; alt 'Gm1958|Rp26'; ceramide kinase-like|http://www.ncbi.nlm.nih.gov/entrez/query.fcgi?db=gene&cmd=Retrieve&dopt=full_report&list_uids=228094
0.00181096	-2.21919	NM_027482|MM8|transcript|chr3|127862562|127888312|ExemplarFor 'NM_027482'; gene_id '70617'; transcript_id 'NM_027482'; gene_name '5730508B09Rik'; alt '2700063A17Rik|C80506'; RIKEN cDNA 5730508B09 gene|http://www.ncbi.nlm.nih.gov/entrez/query.fcgi?db=gene&cmd=Retrieve&dopt=full_report&list_uids=70617
1.02e-05	-2.21573	XM_204030|MM8|transcript|chr4|128560254|128586830|ExemplarFor 'XM_204030'; gene_id '75234'; transcript_id 'XM_204030'; gene_name 'Ibrdc3'; alt '4930534K13Rik|4930555L03Rik'; IBR domain containing 3|http://www.ncbi.nlm.nih.gov/entrez/query.fcgi?db=gene&cmd=Retrieve&dopt=full_report&list_uids=75234
0.00366838	-2.21191	NM_021343|MM8|transcript|chr3|37611846|37770640|ExemplarFor 'NM_021343'; gene_id '57815'; transcript_id 'NM_021343'; gene_name 'Spata5'; alt '2510048F20Rik|C78064|Spaf'; spermatogenesis associated 5|http://www.ncbi.nlm.nih.gov/entrez/query.fcgi?db=gene&cmd=Retrieve&dopt=full_report&list_uids=57815
0.010607	-2.20939	NM_153570|MM8|transcript|chr5|110888720|110893684|ExemplarFor 'NM_153570'; gene_id '100608'; transcript_id 'NM_153570'; gene_name 'Noc4l'; alt 'AI326906|MGC28606'; nucleolar complex associated 4 homolog (S. cerevisiae)|http://www.ncbi.nlm.nih.gov/entrez/query.fcgi?db=gene&cmd=Retrieve&dopt=full_report&list_uids=100608
0.00295649	-2.20229	NM_027764|MM8|transcript|chr14|58155351|58191375|ExemplarFor 'NM_027764'; gene_id '71330'; transcript_id 'NM_027764'; gene_name 'Rcbtb1'; alt '5430409I18Rik|AW111883|CLLD7|CLLL7'; regulator of chromosome condensation (RCC1) and BTB (POZ) domain containing protein 1|http://www.ncbi.nlm.nih.gov/entrez/query.fcgi?db=gene&cmd=Retrieve&dopt=full_report&list_uids=71330
0.0397514	-2.20028	NM_175175|MM8|transcript|chr4|10915808|10934707|ExemplarFor 'NM_175175'; gene_id '71801'; transcript_id 'NM_175175'; gene_name 'Plekhf2'; alt '1110070J07Rik|AA673237|ZFYVE18'; pleckstrin homology domain containing, family F (with FYVE domain) member 2|http://www.ncbi.nlm.nih.gov/entrez/query.fcgi?db=gene&cmd=Retrieve&dopt=full_report&list_uids=71801
0.00406267	-2.19348	NM_008413|MM8|transcript|chr19|29318451|29377979|ExemplarFor 'NM_008413'; gene_id '16452'; transcript_id 'NM_008413'; gene_name 'Jak2'; alt 'AI504024|C81284|Fd17'; Janus kinase 2|http://www.ncbi.nlm.nih.gov/entrez/query.fcgi?db=gene&cmd=Retrieve&dopt=full_report&list_uids=16452
0.000683355	-2.18062	NM_172436|MM8|transcript|chr2|71075133|71168393|ExemplarFor 'NM_172436'; gene_id '78830'; transcript_id 'NM_172436'; gene_name 'Slc25a12'; alt '2610002D09Rik|AI839531'; solute carrier family 25 (mitochondrial carrier, Aralar), member 12|http://www.ncbi.nlm.nih.gov/entrez/query.fcgi?db=gene&cmd=Retrieve&dopt=full_report&list_uids=78830
0.00205679	-2.17422	NM_027878|MM8|transcript|chr10|87752602|87786874|ExemplarFor 'NM_027878'; gene_id '71712'; transcript_id 'NM_027878'; gene_name '1200002N14Rik'; alt '-'; RIKEN cDNA 1200002N14 gene|http://www.ncbi.nlm.nih.gov/entrez/query.fcgi?db=gene&cmd=Retrieve&dopt=full_report&list_uids=71712
0.00188387	-2.16854	NM_009277|MM8|transcript|chr7|102431744|102439243|ExemplarFor 'NM_009277'; gene_id '20821'; transcript_id 'NM_009277'; gene_name 'Trim21'; alt 'Ro52|Ssa1'; tripartite motif protein 21|http://www.ncbi.nlm.nih.gov/entrez/query.fcgi?db=gene&cmd=Retrieve&dopt=full_report&list_uids=20821
0.000227417	-2.16809	NM_027978|MM8|transcript|chr5|100895024|100914553|ExemplarFor 'NM_027978'; gene_id '71883'; transcript_id 'NM_027978'; gene_name 'Coq2'; alt '2310002F18Rik|MGC91278'; coenzyme Q2 homolog, prenyltransferase (yeast)|http://www.ncbi.nlm.nih.gov/entrez/query.fcgi?db=gene&cmd=Retrieve&dopt=full_report&list_uids=71883
0.0170451	-2.16807	NM_010724|MM8|transcript|chr17|33808610|33811478|ExemplarFor 'NM_010724'; gene_id '16913'; transcript_id 'NM_010724'; gene_name 'Psmb8'; alt 'Lmp-7|Lmp7'; proteosome (prosome, macropain) subunit, beta type 8 (large multifunctional peptidase 7)|http://www.ncbi.nlm.nih.gov/entrez/query.fcgi?db=gene&cmd=Retrieve&dopt=full_report&list_uids=16913
0.000296586	-2.1644	NM_145619|MM8|transcript|chr9|106328453|106334752|ExemplarFor 'NM_145619'; gene_id '235587'; transcript_id 'NM_145619'; gene_name 'Parp3'; alt 'A930002C11Rik|AW990611|Adprt3|Adprtl3|PARP-3|pADPRT-3'; poly (ADP-ribose) polymerase family, member 3|http://www.ncbi.nlm.nih.gov/entrez/query.fcgi?db=gene&cmd=Retrieve&dopt=full_report&list_uids=235587
0.00492481	-2.16041	NM_007544|MM8|transcript|chr6|120858737|120882439|ExemplarFor 'NM_007544'; gene_id '12122'; transcript_id 'NM_007544'; gene_name 'Bid'; alt '2700049M22Rik|AI875481|AU022477'; BH3 interacting domain death agonist|http://www.ncbi.nlm.nih.gov/entrez/query.fcgi?db=gene&cmd=Retrieve&dopt=full_report&list_uids=12122
0.00572008	-2.15927	NM_175353|MM8|transcript|chr19|37615561|37748397|ExemplarFor 'NM_175353'; gene_id '107371'; transcript_id 'NM_175353'; gene_name 'Exoc6'; alt '4833405E05Rik|AW413330|C430002C19|Sec15|Sec15l1|hbd|msec15'; exocyst complex component 6|http://www.ncbi.nlm.nih.gov/entrez/query.fcgi?db=gene&cmd=Retrieve&dopt=full_report&list_uids=107371
0.011237	-2.14217	NM_145996|MM8|transcript|chr1|36252299|36267521|ExemplarFor 'NM_145996'; gene_id '214855'; transcript_id 'NM_145996'; gene_name 'Arid5a'; alt 'D430024K22Rik|MGC36895|Mrf1'; AT rich interactive domain 5A (Mrf1 like)|http://www.ncbi.nlm.nih.gov/entrez/query.fcgi?db=gene&cmd=Retrieve&dopt=full_report&list_uids=214855
0.000974121	-2.13832	NM_027272|MM8|transcript|chr13|117974290|118144668|ExemplarFor 'NM_027272'; gene_id 'N/A'; transcript_id 'NM_027272'; gene_name 'N/A'; alt 'N/A'; Mus musculus poly (ADP-ribose) polymerase family, member 8 (Parp8), mRNA.|http://www.ncbi.nlm.nih.gov/gquery/gquery.fcgi?term=NM_027272
0.0387618	-2.13228	NM_133819|MM8|transcript|chr1|134959008|134964774|ExemplarFor 'NM_133819'; gene_id '108954'; transcript_id 'NM_133819'; gene_name 'Ppp1r15b'; alt '1810033K10Rik|AI606441|C530022L24Rik|CReP'; protein phosphatase 1, regulatory (inhibitor) subunit 15b|http://www.ncbi.nlm.nih.gov/entrez/query.fcgi?db=gene&cmd=Retrieve&dopt=full_report&list_uids=108954
0.00748013	-2.12835	NM_001033136|MM8|transcript|chr2|118828441|118848396|ExemplarFor 'NM_001033136'; gene_id '67809'; transcript_id 'NM_001033136'; gene_name '1200015F23Rik'; alt 'AI131757'; RIKEN cDNA 1200015F23 gene|http://www.ncbi.nlm.nih.gov/entrez/query.fcgi?db=gene&cmd=Retrieve&dopt=full_report&list_uids=67809
0.016592	-2.1141	NM_026240|MM8|transcript|chr18|56525705|56628208|ExemplarFor 'NM_026240'; gene_id '107022'; transcript_id 'NM_026240'; gene_name 'Gramd3'; alt '9030613F08Rik|9130427A09Rik|AW061306|NS3TP2'; GRAM domain containing 3|http://www.ncbi.nlm.nih.gov/entrez/query.fcgi?db=gene&cmd=Retrieve&dopt=full_report&list_uids=107022
0.00752707	-2.11281	NM_001033207|MM8|transcript|chr8|97414195|97416393|ExemplarFor 'NM_001033207'; gene_id '102084'; transcript_id 'NM_001033207'; gene_name 'AI451557'; alt '-'; expressed sequence AI451557|http://www.ncbi.nlm.nih.gov/entrez/query.fcgi?db=gene&cmd=Retrieve&dopt=full_report&list_uids=102084
0.00120822	-2.1036	NM_011669|MM8|transcript|chr5|147045160|147105305|ExemplarFor 'NM_011669'; gene_id '22217'; transcript_id 'NM_011669'; gene_name 'Usp12'; alt 'Ubh1'; ubiquitin specific peptidase 12|http://www.ncbi.nlm.nih.gov/entrez/query.fcgi?db=gene&cmd=Retrieve&dopt=full_report&list_uids=22217
0.0383226	-2.08184	NM_019955|MM8|transcript|chr14|54739067|54742857|ExemplarFor 'NM_019955'; gene_id '56532'; transcript_id 'NM_019955'; gene_name 'Ripk3'; alt '2610528K09Rik|AW107945|Rip3'; receptor-interacting serine-threonine kinase 3|http://www.ncbi.nlm.nih.gov/entrez/query.fcgi?db=gene&cmd=Retrieve&dopt=full_report&list_uids=56532
0.00982537	-2.07319	NM_008977|MM8|transcript|chr18|67790881|67849946|ExemplarFor 'NM_008977'; gene_id '19255'; transcript_id 'NM_008977'; gene_name 'Ptpn2'; alt 'AI325124|Ptpt|TC-PTP'; protein tyrosine phosphatase, non-receptor type 2|http://www.ncbi.nlm.nih.gov/entrez/query.fcgi?db=gene&cmd=Retrieve&dopt=full_report&list_uids=19255
0.000879738	-2.06088	NM_176860|MM8|transcript|chr9|40764709|40908563|ExemplarFor 'NM_176860'; gene_id '72828'; transcript_id 'NM_176860'; gene_name '2810457I06Rik'; alt 'BB125008|p70'; RIKEN cDNA 2810457I06 gene|http://www.ncbi.nlm.nih.gov/entrez/query.fcgi?db=gene&cmd=Retrieve&dopt=full_report&list_uids=72828
0.00306502	-2.0542	NM_183028|MM8|transcript|chr1|7110131|7162676|ExemplarFor 'NM_183028'; gene_id '319263'; transcript_id 'NM_183028'; gene_name 'Pcmtd1'; alt '8430411F12Rik|A030012M09Rik|MGC117877'; protein-L-isoaspartate (D-aspartate) O-methyltransferase domain containing 1|http://www.ncbi.nlm.nih.gov/entrez/query.fcgi?db=gene&cmd=Retrieve&dopt=full_report&list_uids=319263
0.000594471	-2.05286	NM_010431|MM8|transcript|chr12|74826867|74865729|ExemplarFor 'NM_010431'; gene_id '15251'; transcript_id 'NM_010431'; gene_name 'Hif1a'; alt 'AA959795|HIF-1alpha|MOP1'; hypoxia inducible factor 1, alpha subunit|http://www.ncbi.nlm.nih.gov/entrez/query.fcgi?db=gene&cmd=Retrieve&dopt=full_report&list_uids=15251
0.00109882	-2.04349	NM_029570|MM8|transcript|chr3|35945686|36047825|ExemplarFor 'NM_029570'; gene_id '76295'; transcript_id 'NM_029570'; gene_name 'Atp11b'; alt '1110019I14Rik|ATPIF|ATPIR|mKIAA0956'; ATPase, Class VI, type 11B|http://www.ncbi.nlm.nih.gov/entrez/query.fcgi?db=gene&cmd=Retrieve&dopt=full_report&list_uids=76295
0.0456812	-2.03368	NM_172856|MM8|transcript|chr2|68662395|68912129|ExemplarFor 'NM_172856'; gene_id '241447'; transcript_id 'NM_172856'; gene_name 'Lass6'; alt '4732462C07Rik|AW544719|T1L'; longevity assurance homolog 6 (S. cerevisiae)|http://www.ncbi.nlm.nih.gov/entrez/query.fcgi?db=gene&cmd=Retrieve&dopt=full_report&list_uids=241447
0.0143402	-2.02912	NM_029239|MM8|transcript|chr17|78855606|78918364|ExemplarFor 'NM_029239'; gene_id '75292'; transcript_id 'NM_029239'; gene_name 'Prkcn'; alt '4930557O20Rik|5730497N19Rik|MGC47171|PKD3'; protein kinase C, nu|http://www.ncbi.nlm.nih.gov/entrez/query.fcgi?db=gene&cmd=Retrieve&dopt=full_report&list_uids=75292
0.0122812	-2.01538	NM_033080|MM8|transcript|chr7|35243505|35264607|ExemplarFor 'NM_033080'; gene_id '110959'; transcript_id 'NM_033080'; gene_name 'Nudt19'; alt 'D7Rp2|D7Rp2-r|D7Rp2-s|D7Rp2e|RP2-r|RP2-s'; nudix (nucleoside diphosphate linked moiety X)-type motif 19|http://www.ncbi.nlm.nih.gov/entrez/query.fcgi?db=gene&cmd=Retrieve&dopt=full_report&list_uids=110959
0.00475509	-2.00448	NM_011596|MM8|transcript|chr5|125001188|125011627|ExemplarFor 'NM_011596'; gene_id '21871'; transcript_id 'NM_011596'; gene_name 'Atp6v0a2'; alt '8430408C20Rik|AI385560|ATP6a2|AW489264|Atp6n1d|Atp6n2|C76904|MGC124341|MGC124342|Stv1|TJ6M|TJ6s|Tj6'; ATPase, H+ transporting, lysosomal V0 subunit A2|http://www.ncbi.nlm.nih.gov/entrez/query.fcgi?db=gene&cmd=Retrieve&dopt=full_report&list_uids=21871
0.00743017	-2.00436	NM_001013371|MM8|transcript|chr16|35846257|35858670|ExemplarFor 'NM_001013371'; gene_id '209200'; transcript_id 'NM_001013371'; gene_name 'Dtx3l'; alt 'AU042200|BC023741|MGC103262'; deltex 3-like (Drosophila)|http://www.ncbi.nlm.nih.gov/entrez/query.fcgi?db=gene&cmd=Retrieve&dopt=full_report&list_uids=209200
0.0262458	-2	NM_145226|MM8|transcript|chr5|121013714|121038276|ExemplarFor 'NM_145226'; gene_id '246727'; transcript_id 'NM_145226'; gene_name 'Oas3'; alt 'Oasl10'; 2'-5' oligoadenylate synthetase 3|http://www.ncbi.nlm.nih.gov/entrez/query.fcgi?db=gene&cmd=Retrieve&dopt=full_report&list_uids=246727

## Sheet: "rescued" by Rv exosomes
P value	Fold-change RVX+IFN vs IFN alone	GENE_INFO
0.000841158	17.1689	XM_986941|MM8|transcript|chr19|11442567|11461022|ExemplarFor 'XM_986941'; gene_id '666907'; transcript_id 'XM_986941'; gene_name 'LOC666907'; alt '-'; similar to membrane-spanning 4-domains, subfamily A, member 4 isoform a|http://www.ncbi.nlm.nih.gov/entrez/query.fcgi?db=gene&cmd=Retrieve&dopt=full_report&list_uids=666907
0.00191027	15.0574	NM_007901|MM8|transcript|chr3|115702442|115707051|ExemplarFor 'NM_007901'; gene_id '13609'; transcript_id 'NM_007901'; gene_name 'Edg1'; alt 'AI849002|IpB1|S1P1|lpB1'; endothelial differentiation sphingolipid G-protein-coupled receptor 1|http://www.ncbi.nlm.nih.gov/entrez/query.fcgi?db=gene&cmd=Retrieve&dopt=full_report&list_uids=13609
0.000542215	11.7507	NM_011338|MM8|transcript|chr11|83389111|83394831|ExemplarFor 'NM_011338'; gene_id '20308'; transcript_id 'NM_011338'; gene_name 'Ccl9'; alt 'CCF18|MRP-2|Scya10|Scya9'; chemokine (C-C motif) ligand 9|http://www.ncbi.nlm.nih.gov/entrez/query.fcgi?db=gene&cmd=Retrieve&dopt=full_report&list_uids=20308
0.000995123	11.0277	NM_010819|MM8|transcript|chr6|123227735|123240884|ExemplarFor 'NM_010819'; gene_id '17474'; transcript_id 'NM_010819'; gene_name 'Clec4d'; alt 'Clecsf8|MGC117678|Mpcl|mMCL|mcl'; C-type lectin domain family 4, member d|http://www.ncbi.nlm.nih.gov/entrez/query.fcgi?db=gene&cmd=Retrieve&dopt=full_report&list_uids=17474
0.000845329	10.6968	NM_172589|MM8|transcript|chr13|95158548|95296163|ExemplarFor 'NM_172589'; gene_id '218454'; transcript_id 'NM_172589'; gene_name 'Lhfpl2'; alt '6030465B15|AI447312|AW050335|mKIAA0206'; lipoma HMGIC fusion partner-like 2|http://www.ncbi.nlm.nih.gov/entrez/query.fcgi?db=gene&cmd=Retrieve&dopt=full_report&list_uids=218454
0.000371308	10.2824	NM_010512|MM8|transcript|chr10|87289199|87361600|ExemplarFor 'NM_010512'; gene_id '16000'; transcript_id 'NM_010512'; gene_name 'Igf1'; alt 'C730016P09Rik|Igf-1|Igf-I'; insulin-like growth factor 1|http://www.ncbi.nlm.nih.gov/entrez/query.fcgi?db=gene&cmd=Retrieve&dopt=full_report&list_uids=16000
0.000102054	10.1443	NM_024406|MM8|transcript|chr3|10186878|10191086|ExemplarFor 'NM_024406'; gene_id '11770'; transcript_id 'NM_024406'; gene_name 'Fabp4'; alt 'ALBP/Ap2|Ap2|Lbpl'; fatty acid binding protein 4, adipocyte|http://www.ncbi.nlm.nih.gov/entrez/query.fcgi?db=gene&cmd=Retrieve&dopt=full_report&list_uids=11770
0.00239008	9.75289	NM_010517|MM8|transcript|chr11|98857349|98868736|ExemplarFor 'NM_010517'; gene_id '16010'; transcript_id 'NM_010517'; gene_name 'Igfbp4'; alt 'AI875747|Deb2|IGFBP-4'; insulin-like growth factor binding protein 4|http://www.ncbi.nlm.nih.gov/entrez/query.fcgi?db=gene&cmd=Retrieve&dopt=full_report&list_uids=16010
0.00263883	7.7814	NM_007621|MM8|transcript|chr11|120545598|120548085|ExemplarFor 'NM_007621'; gene_id '12409'; transcript_id 'NM_007621'; gene_name 'Cbr2'; alt 'MLCR'; carbonyl reductase 2|http://www.ncbi.nlm.nih.gov/entrez/query.fcgi?db=gene&cmd=Retrieve&dopt=full_report&list_uids=12409
0.000440366	7.28156	NM_010128|MM8|transcript|chr6|135328623|135348866|ExemplarFor 'NM_010128'; gene_id '13730'; transcript_id 'NM_010128'; gene_name 'Emp1'; alt 'TMP'; epithelial membrane protein 1|http://www.ncbi.nlm.nih.gov/entrez/query.fcgi?db=gene&cmd=Retrieve&dopt=full_report&list_uids=13730
0.00255827	6.68215	NM_145828|MM8|transcript|chr11|94479940|94486630|ExemplarFor 'NM_145828'; gene_id '217119'; transcript_id 'NM_145828'; gene_name 'Xylt2'; alt 'E030002B02Rik|XT-II|XT2|xylT-II'; xylosyltransferase II|http://www.ncbi.nlm.nih.gov/entrez/query.fcgi?db=gene&cmd=Retrieve&dopt=full_report&list_uids=217119
0.0160175	6.60541	NM_009695|MM8|transcript|chr7|18830105|18836463|ExemplarFor 'NM_009695'; gene_id '11813'; transcript_id 'NM_009695'; gene_name 'Apoc2'; alt 'MGC117889'; apolipoprotein C-II|http://www.ncbi.nlm.nih.gov/entrez/query.fcgi?db=gene&cmd=Retrieve&dopt=full_report&list_uids=11813
4e-05	6.08875	NM_178256|MM8|transcript|chrX|157756058|157987706|ExemplarFor 'NM_178256'; gene_id '194590'; transcript_id 'NM_178256'; gene_name 'Reps2'; alt 'POB1'; RALBP1 associated Eps domain containing protein 2|http://www.ncbi.nlm.nih.gov/entrez/query.fcgi?db=gene&cmd=Retrieve&dopt=full_report&list_uids=194590
0.00949086	6.06237	NM_008830|MM8|transcript|chr5|8899722|8965232|ExemplarFor 'NM_008830'; gene_id '18670'; transcript_id 'NM_008830'; gene_name 'Abcb4'; alt 'Mdr2|Pgy-2|Pgy2|mdr-2'; ATP-binding cassette, sub-family B (MDR/TAP), member 4|http://www.ncbi.nlm.nih.gov/entrez/query.fcgi?db=gene&cmd=Retrieve&dopt=full_report&list_uids=18670
0.0070807	5.64808	NM_023270|MM8|transcript|chrX|134956983|135019499|ExemplarFor 'NM_023270'; gene_id '66889'; transcript_id 'NM_023270'; gene_name 'Rnf128'; alt '1300002C13Rik|AI987883|GRAIL|Greul1'; ring finger protein 128|http://www.ncbi.nlm.nih.gov/entrez/query.fcgi?db=gene&cmd=Retrieve&dopt=full_report&list_uids=66889
0.00242604	5.44923	NM_008372|MM8|transcript|chr15|9450883|9474583|ExemplarFor 'NM_008372'; gene_id '16197'; transcript_id 'NM_008372'; gene_name 'Il7r'; alt 'CD127|IL-7Ralpha|MGC107557'; interleukin 7 receptor|http://www.ncbi.nlm.nih.gov/entrez/query.fcgi?db=gene&cmd=Retrieve&dopt=full_report&list_uids=16197
0.00448844	5.17297	NM_008397|MM8|transcript|chr2|71587921|71657597|ExemplarFor 'NM_008397'; gene_id '16403'; transcript_id 'NM_008397'; gene_name 'Itga6'; alt '5033401O05Rik|AI115430|Cd49f'; integrin alpha 6|http://www.ncbi.nlm.nih.gov/entrez/query.fcgi?db=gene&cmd=Retrieve&dopt=full_report&list_uids=16403
0.00044185	4.84667	NM_009690|MM8|transcript|chr3|87443901|87457000|ExemplarFor 'NM_009690'; gene_id '11801'; transcript_id 'NM_009690'; gene_name 'Cd5l'; alt 'AAC-11|AI047839|Api6|Pdp 1/6|Sp-alpha'; CD5 antigen-like|http://www.ncbi.nlm.nih.gov/entrez/query.fcgi?db=gene&cmd=Retrieve&dopt=full_report&list_uids=11801
0.00360921	4.72782	NM_007904|MM8|transcript|chr14|102700304|102729375|ExemplarFor 'NM_007904'; gene_id '13618'; transcript_id 'NM_007904'; gene_name 'Ednrb'; alt 'AU022549|ET-B|ET>B<|ETb|Sox10m1|s'; endothelin receptor type B|http://www.ncbi.nlm.nih.gov/entrez/query.fcgi?db=gene&cmd=Retrieve&dopt=full_report&list_uids=13618
0.0147259	4.5847	NM_019521|MM8|transcript|chr8|13465350|13494483|ExemplarFor 'NM_019521'; gene_id '14456'; transcript_id 'NM_019521'; gene_name 'Gas6'; alt 'Gas-6'; growth arrest specific 6|http://www.ncbi.nlm.nih.gov/entrez/query.fcgi?db=gene&cmd=Retrieve&dopt=full_report&list_uids=14456
0.0278521	4.54765	NM_007483|MM8|transcript|chr12|8523765|8525993|ExemplarFor 'NM_007483'; gene_id '11852'; transcript_id 'NM_007483'; gene_name 'Rhob'; alt 'AA017882|Arh6|Arhb|MGC117867'; ras homolog gene family, member B|http://www.ncbi.nlm.nih.gov/entrez/query.fcgi?db=gene&cmd=Retrieve&dopt=full_report&list_uids=11852
0.0285139	4.44374	NM_009911|MM8|transcript|chr1|130415744|130419822|ExemplarFor 'NM_009911'; gene_id '12767'; transcript_id 'NM_009911'; gene_name 'Cxcr4'; alt 'CD184|Cmkar4|LESTR|PB-CKR|PBSF/SDF-1'; chemokine (C-X-C motif) receptor 4|http://www.ncbi.nlm.nih.gov/entrez/query.fcgi?db=gene&cmd=Retrieve&dopt=full_report&list_uids=12767
0.00026328	4.43865	NM_031181|MM8|transcript|chr7|43519111|43528187|ExemplarFor 'NM_031181'; gene_id '83382'; transcript_id 'NM_031181'; gene_name 'Siglece'; alt 'Cd170|Siglec5|Siglec9|Siglecl1|mSiglec-E'; sialic acid binding Ig-like lectin E|http://www.ncbi.nlm.nih.gov/entrez/query.fcgi?db=gene&cmd=Retrieve&dopt=full_report&list_uids=83382
0.0203414	4.43178	NM_020001|MM8|transcript|chr6|123195492|123212640|ExemplarFor 'NM_020001'; gene_id '56620'; transcript_id 'NM_020001'; gene_name 'Clec4n'; alt 'Clecsf10|dectin-2'; C-type lectin domain family 4, member n|http://www.ncbi.nlm.nih.gov/entrez/query.fcgi?db=gene&cmd=Retrieve&dopt=full_report&list_uids=56620
0.000562368	4.4095	NM_001013773|MM8|transcript|chr5|138459609|138482314|ExemplarFor 'NM_001013773'; gene_id '381680'; transcript_id 'NM_001013773'; gene_name 'BC055004'; alt 'MGC118496'; cDNA sequence BC055004|http://www.ncbi.nlm.nih.gov/entrez/query.fcgi?db=gene&cmd=Retrieve&dopt=full_report&list_uids=381680
0.00379073	4.31755	NM_019992|MM8|transcript|chr5|87146388|87178554|ExemplarFor 'NM_019992'; gene_id '56792'; transcript_id 'NM_019992'; gene_name 'AI586015'; alt 'Brdg1|STAP-1'; expressed sequence AI586015|http://www.ncbi.nlm.nih.gov/entrez/query.fcgi?db=gene&cmd=Retrieve&dopt=full_report&list_uids=56792
0.000893683	4.31049	NM_138672|MM8|transcript|chr14|29968025|29997581|ExemplarFor 'NM_138672'; gene_id '192187'; transcript_id 'NM_138672'; gene_name 'Stab1'; alt 'FEEL-1|KIAA0246|MS-1|STAB-1|mKIAA0246'; stabilin 1|http://www.ncbi.nlm.nih.gov/entrez/query.fcgi?db=gene&cmd=Retrieve&dopt=full_report&list_uids=192187
0.0297646	4.30192	NM_007577|MM8|transcript|chr7|15405264|15417773|ExemplarFor 'NM_007577'; gene_id '12273'; transcript_id 'NM_007577'; gene_name 'C5ar1'; alt 'C5aR|C5r1|Cd88|D7Msu1'; complement component 5a receptor 1|http://www.ncbi.nlm.nih.gov/entrez/query.fcgi?db=gene&cmd=Retrieve&dopt=full_report&list_uids=12273
0.0280653	4.21528	NM_008443|MM8|transcript|chr11|53410825|53445377|ExemplarFor 'NM_008443'; gene_id '16568'; transcript_id 'NM_008443'; gene_name 'Kif3a'; alt 'Kif3|Kifl|Kns3'; kinesin family member 3A|http://www.ncbi.nlm.nih.gov/entrez/query.fcgi?db=gene&cmd=Retrieve&dopt=full_report&list_uids=16568
0.019748	4.18781	NM_009841|MM8|transcript|chr18|36851040|36852628|ExemplarFor 'NM_009841'; gene_id '12475'; transcript_id 'NM_009841'; gene_name 'Cd14'; alt '-'; CD14 antigen|http://www.ncbi.nlm.nih.gov/entrez/query.fcgi?db=gene&cmd=Retrieve&dopt=full_report&list_uids=12475
0.000424067	4.14635	NM_016701|MM8|transcript|chr3|88057019|88066378|ExemplarFor 'NM_016701'; gene_id '18008'; transcript_id 'NM_016701'; gene_name 'Nes'; alt 'AA166324|C78523|ESTM46'; nestin|http://www.ncbi.nlm.nih.gov/entrez/query.fcgi?db=gene&cmd=Retrieve&dopt=full_report&list_uids=18008
0.00179129	4.09553	NM_008548|MM8|transcript|chr10|53594447|53764211|ExemplarFor 'NM_008548'; gene_id '17155'; transcript_id 'NM_008548'; gene_name 'Man1a'; alt 'PCR1'; mannosidase 1, alpha|http://www.ncbi.nlm.nih.gov/entrez/query.fcgi?db=gene&cmd=Retrieve&dopt=full_report&list_uids=17155
0.000216303	4.03885	NM_008625|MM8|transcript|chr2|14147167|14249543|ExemplarFor 'NM_008625'; gene_id '17533'; transcript_id 'NM_008625'; gene_name 'Mrc1'; alt 'AW259686|CD206'; mannose receptor, C type 1|http://www.ncbi.nlm.nih.gov/entrez/query.fcgi?db=gene&cmd=Retrieve&dopt=full_report&list_uids=17533
0.0265552	4.03254	NM_013454|MM8|transcript|chr4|53051887|53180992|ExemplarFor 'NM_013454'; gene_id '11303'; transcript_id 'NM_013454'; gene_name 'Abca1'; alt 'Abc1'; ATP-binding cassette, sub-family A (ABC1), member 1|http://www.ncbi.nlm.nih.gov/entrez/query.fcgi?db=gene&cmd=Retrieve&dopt=full_report&list_uids=11303
0.000985335	3.97677	NM_009914|MM8|transcript|chr9|123870897|123879738|ExemplarFor 'NM_009914'; gene_id '12771'; transcript_id 'NM_009914'; gene_name 'Ccr3'; alt 'CC-CKR3|CKR3|Cmkbr1l2|Cmkbr3|MGC124265|MGC124266'; chemokine (C-C motif) receptor 3|http://www.ncbi.nlm.nih.gov/entrez/query.fcgi?db=gene&cmd=Retrieve&dopt=full_report&list_uids=12771
0.00445519	3.97588	XM_357051|MM8|transcript|chr19|11368293|11381378|ExemplarFor 'XM_357051'; gene_id '383435'; transcript_id 'XM_357051'; gene_name 'Gm1276'; alt '-'; gene model 1276, (NCBI)|http://www.ncbi.nlm.nih.gov/entrez/query.fcgi?db=gene&cmd=Retrieve&dopt=full_report&list_uids=383435
0.00170995	3.96744	NM_177378|MM8|transcript|chr8|85753460|85974919|ExemplarFor 'NM_177378'; gene_id '330812'; transcript_id 'NM_177378'; gene_name 'Rnf150'; alt 'A630007N06Rik|Greul5|KIAA1214|mKIAA1214'; ring finger protein 150|http://www.ncbi.nlm.nih.gov/entrez/query.fcgi?db=gene&cmd=Retrieve&dopt=full_report&list_uids=330812
0.00970253	3.94541	NM_001008702|MM8|transcript|chr15|6247063|6387927|ExemplarFor 'NM_001008702,NM_023118'; gene_id '13132'; transcript_id 'NM_001008702'; gene_name 'Dab2'; alt '5730435J12Rik|AA960054|AI957090|D15Wsu122e|Doc-2|Doc2|p96'; disabled homolog 2 (Drosophila)|http://www.ncbi.nlm.nih.gov/entrez/query.fcgi?db=gene&cmd=Retrieve&dopt=full_report&list_uids=13132
0.0219784	3.87434	NM_008813|MM8|transcript|chr10|24330826|24401518|ExemplarFor 'NM_008813'; gene_id '18605'; transcript_id 'NM_008813'; gene_name 'Enpp1'; alt 'C76301|CD203c|E-NPP1|Ly-41|M6S1|NPP1|Npps|PC-1|Pca|Pca-1|Pdnp1|ttw|twy'; ectonucleotide pyrophosphatase/phosphodiesterase 1|http://www.ncbi.nlm.nih.gov/entrez/query.fcgi?db=gene&cmd=Retrieve&dopt=full_report&list_uids=18605
0.000573451	3.85906	NM_010884|MM8|transcript|chr15|66758990|66799308|ExemplarFor 'NM_010884'; gene_id '17988'; transcript_id 'NM_010884'; gene_name 'Ndrg1'; alt 'CAP43|CMT4D|DRG1|HMSNL|NMSL|Ndr1|PROXY1|RTP|TDD5'; N-myc downstream regulated gene 1|http://www.ncbi.nlm.nih.gov/entrez/query.fcgi?db=gene&cmd=Retrieve&dopt=full_report&list_uids=17988
0.000548221	3.85227	NM_184052|MM8|transcript|chr10|87289828|87345569|ExemplarFor 'NM_184052'; gene_id '16000'; transcript_id 'NM_184052'; gene_name 'Igf1'; alt 'C730016P09Rik|Igf-1|Igf-I'; insulin-like growth factor 1|http://www.ncbi.nlm.nih.gov/entrez/query.fcgi?db=gene&cmd=Retrieve&dopt=full_report&list_uids=16000
0.00994161	3.7613	NM_030565|MM8|transcript|chr5|139008741|139063705|ExemplarFor 'NM_030565'; gene_id '80752'; transcript_id 'NM_030565'; gene_name 'BC004044'; alt 'C76981|Fam20c|KIAA4081|MGC7673|mKIAA4081'; cDNA sequence BC004044|http://www.ncbi.nlm.nih.gov/entrez/query.fcgi?db=gene&cmd=Retrieve&dopt=full_report&list_uids=80752
0.0246513	3.72256	NM_013626|MM8|transcript|chr1|99651499|99925919|ExemplarFor 'NM_013626'; gene_id '18484'; transcript_id 'NM_013626'; gene_name 'Pam'; alt '-'; peptidylglycine alpha-amidating monooxygenase|http://www.ncbi.nlm.nih.gov/entrez/query.fcgi?db=gene&cmd=Retrieve&dopt=full_report&list_uids=18484
0.0068747	3.64973	NM_009929|MM8|transcript|chr10|76495894|76610217|ExemplarFor 'NM_009929'; gene_id '12822'; transcript_id 'NM_009929'; gene_name 'Col18a1'; alt 'endostatin'; procollagen, type XVIII, alpha 1|http://www.ncbi.nlm.nih.gov/entrez/query.fcgi?db=gene&cmd=Retrieve&dopt=full_report&list_uids=12822
0.0109509	3.63664	NM_178917|MM8|transcript|chr13|81347106|81359733|ExemplarFor 'NM_178917'; gene_id '105171'; transcript_id 'NM_178917'; gene_name 'Arrdc3'; alt 'AI450344|MGC107410|mKIAA1376'; arrestin domain containing 3|http://www.ncbi.nlm.nih.gov/entrez/query.fcgi?db=gene&cmd=Retrieve&dopt=full_report&list_uids=105171
0.0223265	3.61355	NM_021472|MM8|transcript|chr14|50013146|50027939|ExemplarFor 'NM_021472,NM_201239'; gene_id '58809'; transcript_id 'NM_021472'; gene_name 'Rnase4'; alt 'C730049F20Rik|RNase 4'; ribonuclease, RNase A family 4|http://www.ncbi.nlm.nih.gov/entrez/query.fcgi?db=gene&cmd=Retrieve&dopt=full_report&list_uids=58809
0.00530163	3.60292	NM_145933|MM8|transcript|chr16|23140095|23275682|ExemplarFor 'NM_145933'; gene_id '20440'; transcript_id 'NM_145933'; gene_name 'St6gal1'; alt 'AW742324|Cd75|MGC116663|ST6Gal|ST6Gal I|Siat1|St6Gal-I'; beta galactoside alpha 2,6 sialyltransferase 1|http://www.ncbi.nlm.nih.gov/entrez/query.fcgi?db=gene&cmd=Retrieve&dopt=full_report&list_uids=20440
0.0483152	3.54224	NM_025326|MM8|transcript|chr6|48771107|48776634|ExemplarFor 'NM_025326'; gene_id '66058'; transcript_id 'NM_025326'; gene_name '0610011I04Rik'; alt 'AU040201|AU041743|Keg2'; RIKEN cDNA 0610011I04 gene|http://www.ncbi.nlm.nih.gov/entrez/query.fcgi?db=gene&cmd=Retrieve&dopt=full_report&list_uids=66058
0.000460023	3.51957	NM_001037905|MM8|transcript|chr15|6333991|6386845|ExemplarFor 'NM_001037905'; gene_id '13132'; transcript_id 'NM_001037905'; gene_name 'Dab2'; alt '5730435J12Rik|AA960054|AI957090|D15Wsu122e|Doc-2|Doc2|p96'; disabled homolog 2 (Drosophila)|http://www.ncbi.nlm.nih.gov/entrez/query.fcgi?db=gene&cmd=Retrieve&dopt=full_report&list_uids=13132
0.00396683	3.51842	NM_008131|MM8|transcript|chr1|155662162|155671932|ExemplarFor 'NM_008131'; gene_id '14645'; transcript_id 'NM_008131'; gene_name 'Glul'; alt 'GS|Glns'; glutamate-ammonia ligase (glutamine synthetase)|http://www.ncbi.nlm.nih.gov/entrez/query.fcgi?db=gene&cmd=Retrieve&dopt=full_report&list_uids=14645
0.0178191	3.42143	NM_008885|MM8|transcript|chr11|62947704|62975741|ExemplarFor 'NM_008885'; gene_id '18858'; transcript_id 'NM_008885'; gene_name 'Pmp22'; alt '22kDa|Gas-3|HNPP|Tr|trembler'; peripheral myelin protein|http://www.ncbi.nlm.nih.gov/entrez/query.fcgi?db=gene&cmd=Retrieve&dopt=full_report&list_uids=18858
0.000139015	3.38704	NM_138305|MM8|transcript|chr12|4134075|4214096|ExemplarFor 'NM_138305'; gene_id '104111'; transcript_id 'NM_138305'; gene_name 'Adcy3'; alt 'AC3|mKIAA0511'; adenylate cyclase 3|http://www.ncbi.nlm.nih.gov/entrez/query.fcgi?db=gene&cmd=Retrieve&dopt=full_report&list_uids=104111
0.0119158	3.36197	NM_019972|MM8|transcript|chr3|108412187|108489567|ExemplarFor 'NM_019972'; gene_id '20661'; transcript_id 'NM_019972'; gene_name 'Sort1'; alt '2900053A11Rik|AI852375|Ntr3|Ntsr3'; sortilin 1|http://www.ncbi.nlm.nih.gov/entrez/query.fcgi?db=gene&cmd=Retrieve&dopt=full_report&list_uids=20661
0.003457	3.34495	NM_020272|MM8|transcript|chr12|32760882|32793717|ExemplarFor 'NM_020272'; gene_id '30955'; transcript_id 'NM_020272'; gene_name 'Pik3cg'; alt '5830428L06Rik|PI3Kgamma|p110gamma'; phosphoinositide-3-kinase, catalytic, gamma polypeptide|http://www.ncbi.nlm.nih.gov/entrez/query.fcgi?db=gene&cmd=Retrieve&dopt=full_report&list_uids=30955
0.0494271	3.31857	NM_028127|MM8|transcript|chr12|71744118|71820839|ExemplarFor 'NM_028127'; gene_id '319710'; transcript_id 'NM_028127'; gene_name 'Frmd6'; alt '2610019M19Rik|4930488L10Rik|AW212977'; FERM domain containing 6|http://www.ncbi.nlm.nih.gov/entrez/query.fcgi?db=gene&cmd=Retrieve&dopt=full_report&list_uids=319710
0.00195857	3.28263	NM_011366|MM8|transcript|chr14|68915547|68942717|ExemplarFor 'NM_011366'; gene_id '20410'; transcript_id 'NM_011366'; gene_name 'Sorbs3'; alt 'SH3P3|Sh3d4|vinexin-g'; sorbin and SH3 domain containing 3|http://www.ncbi.nlm.nih.gov/entrez/query.fcgi?db=gene&cmd=Retrieve&dopt=full_report&list_uids=20410
0.000262466	3.26574	NM_001025610|MM8|transcript|chr19|11388457|11403161|ExemplarFor 'NM_001025610'; gene_id '109225'; transcript_id 'NM_001025610'; gene_name 'Ms4a7'; alt '9130422I10Rik|A430103C15Rik|CD20l4|CFFMA'; membrane-spanning 4-domains, subfamily A, member 7|http://www.ncbi.nlm.nih.gov/entrez/query.fcgi?db=gene&cmd=Retrieve&dopt=full_report&list_uids=109225
0.00872765	3.25216	NM_172507|MM8|transcript|chr9|83344973|83397010|ExemplarFor 'NM_172507'; gene_id '212531'; transcript_id 'NM_172507'; gene_name 'Sh3bgrl2'; alt 'A930014C21Rik|AA408038|B930089I21'; SH3 domain binding glutamic acid-rich protein like 2|http://www.ncbi.nlm.nih.gov/entrez/query.fcgi?db=gene&cmd=Retrieve&dopt=full_report&list_uids=212531
0.00317547	3.24278	NM_013489|MM8|transcript|chr1|173677278|173725361|ExemplarFor 'NM_013489'; gene_id '12523'; transcript_id 'NM_013489'; gene_name 'Cd84'; alt 'A130013D22Rik|CDw84|SLAMF5'; CD84 antigen|http://www.ncbi.nlm.nih.gov/entrez/query.fcgi?db=gene&cmd=Retrieve&dopt=full_report&list_uids=12523
0.0211719	3.21521	NM_178057|MM8|transcript|chr10|119764720|119879324|ExemplarFor 'NM_178057'; gene_id '15364'; transcript_id 'NM_178057'; gene_name 'Hmga2'; alt '9430083A20Rik|HMGI-C|Hmgic|MGC103393|pg|pygmy'; high mobility group AT-hook 2|http://www.ncbi.nlm.nih.gov/entrez/query.fcgi?db=gene&cmd=Retrieve&dopt=full_report&list_uids=15364
0.00174586	3.19902	NM_021793|MM8|transcript|chr17|25840916|25850854|ExemplarFor 'NM_021793'; gene_id '60455'; transcript_id 'NM_021793'; gene_name 'Tmem8'; alt 'AW490096|M83'; transmembrane protein 8 (five membrane-spanning domains)|http://www.ncbi.nlm.nih.gov/entrez/query.fcgi?db=gene&cmd=Retrieve&dopt=full_report&list_uids=60455
0.0011101	3.19339	NM_025476|MM8|transcript|chr4|19502353|19534079|ExemplarFor 'NM_025476'; gene_id '66302'; transcript_id 'NM_025476'; gene_name '2410005O16Rik'; alt '5033415E11Rik|5730501K14Rik|6430576D04Rik|AI449062'; RIKEN cDNA 2410005O16 gene|http://www.ncbi.nlm.nih.gov/entrez/query.fcgi?db=gene&cmd=Retrieve&dopt=full_report&list_uids=66302
0.00183354	3.15366	NM_027836|MM8|transcript|chr19|11388450|11403143|ExemplarFor 'NM_027836'; gene_id '109225'; transcript_id 'NM_027836'; gene_name 'Ms4a7'; alt '9130422I10Rik|A430103C15Rik|CD20l4|CFFMA'; membrane-spanning 4-domains, subfamily A, member 7|http://www.ncbi.nlm.nih.gov/entrez/query.fcgi?db=gene&cmd=Retrieve&dopt=full_report&list_uids=109225
0.0183818	3.12583	NM_053110|MM8|transcript|chr6|48966210|48987694|ExemplarFor 'NM_053110'; gene_id '93695'; transcript_id 'NM_053110'; gene_name 'Gpnmb'; alt 'Dchil|ipd'; glycoprotein (transmembrane) nmb|http://www.ncbi.nlm.nih.gov/entrez/query.fcgi?db=gene&cmd=Retrieve&dopt=full_report&list_uids=93695
0.0324248	3.12039	NM_010580|MM8|transcript|chr16|33749505|33868893|ExemplarFor 'NM_010580'; gene_id '16419'; transcript_id 'NM_010580'; gene_name 'Itgb5'; alt 'AA475909|AI874634|ESTM23|[b]-5|[b]5|[b]5A|[b]5B|beta-5|beta5'; integrin beta 5|http://www.ncbi.nlm.nih.gov/entrez/query.fcgi?db=gene&cmd=Retrieve&dopt=full_report&list_uids=16419
0.000355759	3.11843	NM_001037136|MM8|transcript|chr1|91285981|91726453|ExemplarFor 'NM_001037136,NM_178119'; gene_id '347722'; transcript_id 'NM_001037136'; gene_name 'Centg2'; alt 'Ggap1|R75364|mKIAA1099'; centaurin, gamma 2|http://www.ncbi.nlm.nih.gov/entrez/query.fcgi?db=gene&cmd=Retrieve&dopt=full_report&list_uids=347722
0.00978553	3.10295	NM_053180|MM8|transcript|chr13|64447323|64454492|ExemplarFor 'NM_053180'; gene_id '105278'; transcript_id 'NM_053180'; gene_name 'Ccrk'; alt '4932702G04Rik|AU019450|AW558027|CDCH|MGC38901|PNQLARE|p42'; cell cycle related kinase|http://www.ncbi.nlm.nih.gov/entrez/query.fcgi?db=gene&cmd=Retrieve&dopt=full_report&list_uids=105278
0.00257708	3.07415	NM_013652|MM8|transcript|chr11|83478781|83480875|ExemplarFor 'NM_013652'; gene_id '20303'; transcript_id 'NM_013652'; gene_name 'Ccl4'; alt 'AT744.1|Act-2|MIP-1B|Mip1b|Scya4'; chemokine (C-C motif) ligand 4|http://www.ncbi.nlm.nih.gov/entrez/query.fcgi?db=gene&cmd=Retrieve&dopt=full_report&list_uids=20303
0.00044312	3.06788	NM_009270|MM8|transcript|chr15|59144772|59160874|ExemplarFor 'NM_009270'; gene_id '20775'; transcript_id 'NM_009270'; gene_name 'Sqle'; alt 'AI323792'; squalene epoxidase|http://www.ncbi.nlm.nih.gov/entrez/query.fcgi?db=gene&cmd=Retrieve&dopt=full_report&list_uids=20775
0.0035124	3.02426	NM_023117|MM8|transcript|chr2|130878519|130889906|ExemplarFor 'NM_023117'; gene_id '12531'; transcript_id 'NM_023117'; gene_name 'Cdc25b'; alt 'AI604853'; cell division cycle 25 homolog B (S. cerevisiae)|http://www.ncbi.nlm.nih.gov/entrez/query.fcgi?db=gene&cmd=Retrieve&dopt=full_report&list_uids=12531
0.00239205	3.01636	NM_010730|MM8|transcript|chr19|20440454|20457696|ExemplarFor 'NM_010730'; gene_id '16952'; transcript_id 'NM_010730'; gene_name 'Anxa1'; alt 'Anx-1|Anx-A1|Lpc-1|Lpc1'; annexin A1|http://www.ncbi.nlm.nih.gov/entrez/query.fcgi?db=gene&cmd=Retrieve&dopt=full_report&list_uids=16952
0.0472905	3.0115	XM_894962|MM8|transcript|chr18|74428660|74429352|ExemplarFor 'XM_894962'; gene_id '628298'; transcript_id 'XM_894962'; gene_name 'LOC628298'; alt '-'; similar to Fatty acid-binding protein, epidermal (E-FABP) (Psoriasis-associated fatty acid-binding protein homolog) (PA-FABP) (Keratinocyte lipid-binding protein)|http://www.ncbi.nlm.nih.gov/entrez/query.fcgi?db=gene&cmd=Retrieve&dopt=full_report&l…
0.00062418	3.00244	NM_176840|MM8|transcript|chr16|33104817|33163013|ExemplarFor 'NM_176840'; gene_id '106326'; transcript_id 'NM_176840'; gene_name 'Osbpl11'; alt '9430097N02Rik|AI132306|AU019795|ORP-11'; oxysterol binding protein-like 11|http://www.ncbi.nlm.nih.gov/entrez/query.fcgi?db=gene&cmd=Retrieve&dopt=full_report&list_uids=106326
0.00672086	2.96853	XM_892331|MM8|transcript|chr8|85742821|85974276|ExemplarFor 'XM_892331'; gene_id '330812'; transcript_id 'XM_892331'; gene_name 'Rnf150'; alt 'A630007N06Rik|Greul5|KIAA1214|mKIAA1214'; ring finger protein 150|http://www.ncbi.nlm.nih.gov/entrez/query.fcgi?db=gene&cmd=Retrieve&dopt=full_report&list_uids=330812
0.0249639	2.95629	NM_010206|MM8|transcript|chr8|26997825|27039466|ExemplarFor 'NM_010206'; gene_id '14182'; transcript_id 'NM_010206'; gene_name 'Fgfr1'; alt 'AW208770|FLG|Fgfr-1|Flt-2'; fibroblast growth factor receptor 1|http://www.ncbi.nlm.nih.gov/entrez/query.fcgi?db=gene&cmd=Retrieve&dopt=full_report&list_uids=14182
0.0429021	2.92965	NM_018797|MM8|transcript|chr10|94222984|94374266|ExemplarFor 'NM_018797'; gene_id '54712'; transcript_id 'NM_018797'; gene_name 'Plxnc1'; alt '2510048K12Rik|AW742158|CD232|Vespr'; plexin C1|http://www.ncbi.nlm.nih.gov/entrez/query.fcgi?db=gene&cmd=Retrieve&dopt=full_report&list_uids=54712
0.0137388	2.90088	NM_011337|MM8|transcript|chr11|83464039|83465552|ExemplarFor 'NM_011337'; gene_id '20302'; transcript_id 'NM_011337'; gene_name 'Ccl3'; alt 'AI323804|G0S19-1|LD78alpha|MIP-1alpha|MIP1-(a)|MIP1-alpha|Mip1a|Scya3'; chemokine (C-C motif) ligand 3|http://www.ncbi.nlm.nih.gov/entrez/query.fcgi?db=gene&cmd=Retrieve&dopt=full_report&list_uids=20302
0.00729656	2.87208	NM_008812|MM8|transcript|chr4|140178502|140224662|ExemplarFor 'NM_008812'; gene_id '18600'; transcript_id 'NM_008812'; gene_name 'Padi2'; alt 'Pdi|Pdi2|mKIAA0994'; peptidyl arginine deiminase, type II|http://www.ncbi.nlm.nih.gov/entrez/query.fcgi?db=gene&cmd=Retrieve&dopt=full_report&list_uids=18600
0.0466272	2.81165	NM_172710|MM8|transcript|chr5|53395404|53501567|ExemplarFor 'NM_172710'; gene_id '231238'; transcript_id 'NM_172710'; gene_name '2310045A20Rik'; alt 'AI429585|mKIAA0746'; RIKEN cDNA 2310045A20 gene|http://www.ncbi.nlm.nih.gov/entrez/query.fcgi?db=gene&cmd=Retrieve&dopt=full_report&list_uids=231238
0.00298119	2.80453	NM_010424|MM8|transcript|chr13|23711305|23718276|ExemplarFor 'NM_010424'; gene_id '15216'; transcript_id 'NM_010424'; gene_name 'Hfe'; alt 'MR2'; hemochromatosis|http://www.ncbi.nlm.nih.gov/entrez/query.fcgi?db=gene&cmd=Retrieve&dopt=full_report&list_uids=15216
0.0369182	2.7844	NM_012056|MM8|transcript|chr6|56761654|56808936|ExemplarFor 'NM_012056'; gene_id '27055'; transcript_id 'NM_012056'; gene_name 'Fkbp9'; alt '1810014L23|AW549641|FKBP60|FKBP63'; FK506 binding protein 9|http://www.ncbi.nlm.nih.gov/entrez/query.fcgi?db=gene&cmd=Retrieve&dopt=full_report&list_uids=27055
0.0250672	2.71931	NM_199201|MM8|transcript|chr11|114858220|114864385|ExemplarFor 'NM_199201'; gene_id '382551'; transcript_id 'NM_199201'; gene_name 'Clm3'; alt 'AY457049|clm-3'; CMRF-35-like molecule 3|http://www.ncbi.nlm.nih.gov/entrez/query.fcgi?db=gene&cmd=Retrieve&dopt=full_report&list_uids=382551
0.0343785	2.69858	NM_144538|MM8|transcript|chr19|10085272|10102631|ExemplarFor 'NM_144538'; gene_id '74760'; transcript_id 'NM_144538'; gene_name 'Rab3il1'; alt '1200014K04Rik|AI115013|C76746|Rab3ail1'; RAB3A interacting protein (rabin3)-like 1|http://www.ncbi.nlm.nih.gov/entrez/query.fcgi?db=gene&cmd=Retrieve&dopt=full_report&list_uids=74760
0.00856433	2.68126	NM_133721|MM8|transcript|chr9|118455406|118747637|ExemplarFor 'NM_133721'; gene_id '104099'; transcript_id 'NM_133721'; gene_name 'Itga9'; alt '(alpha)9|2610002H11Rik|D130073C02|D9Ertd428e'; integrin alpha 9|http://www.ncbi.nlm.nih.gov/entrez/query.fcgi?db=gene&cmd=Retrieve&dopt=full_report&list_uids=104099
0.000108904	2.67706	NM_145823|MM8|transcript|chr11|107023981|107286810|ExemplarFor 'NM_145823'; gene_id '71795'; transcript_id 'NM_145823'; gene_name 'Pitpnc1'; alt '1110020B03Rik|5830436L09Rik|AI662802|AI851387|C330017I21Rik|Dnr411|MGC118005|RDGBB|RDGBB1|rdgB-beta'; phosphatidylinositol transfer protein, cytoplasmic 1|http://www.ncbi.nlm.nih.gov/entrez/query.fcgi?db=gene&cmd=Retrieve&dopt=full_report&list_uids=71795
0.00390702	2.66959	NM_007403|MM8|transcript|chr7|139830260|139843808|ExemplarFor 'NM_007403'; gene_id '11501'; transcript_id 'NM_007403'; gene_name 'Adam8'; alt 'CD156|CD156a|E430039A18Rik|MS2'; a disintegrin and metallopeptidase domain 8|http://www.ncbi.nlm.nih.gov/entrez/query.fcgi?db=gene&cmd=Retrieve&dopt=full_report&list_uids=11501
0.031667	2.66658	NM_001004363|MM8|transcript|chr10|83801109|83870270|ExemplarFor 'NM_001004363'; gene_id '77976'; transcript_id 'NM_001004363'; gene_name 'Nuak1'; alt 'AU014801|AW494241|B230104P22Rik|MGC90816'; ZNUAK family, SNF1-like kinase, 1|http://www.ncbi.nlm.nih.gov/entrez/query.fcgi?db=gene&cmd=Retrieve&dopt=full_report&list_uids=77976
0.00649287	2.64311	NM_008108|MM8|transcript|chr6|122571021|122575690|ExemplarFor 'NM_008108'; gene_id '14562'; transcript_id 'NM_008108'; gene_name 'Gdf3'; alt 'C78318|Gdf-3|MGC123990|MGC123991|Vgr-2|Vgr2|ecat9'; growth differentiation factor 3|http://www.ncbi.nlm.nih.gov/entrez/query.fcgi?db=gene&cmd=Retrieve&dopt=full_report&list_uids=14562
0.000319213	2.63337	NM_019737|MM8|transcript|chr18|20829012|20889414|ExemplarFor 'NM_019737'; gene_id '56386'; transcript_id 'NM_019737'; gene_name 'B4galt6'; alt 'AA536803|AU022389'; UDP-Gal:betaGlcNAc beta 1,4-galactosyltransferase, polypeptide 6|http://www.ncbi.nlm.nih.gov/entrez/query.fcgi?db=gene&cmd=Retrieve&dopt=full_report&list_uids=56386
0.00242444	2.63332	NM_178886|MM8|transcript|chr2|101751041|101987199|ExemplarFor 'NM_178886'; gene_id '241576'; transcript_id 'NM_178886'; gene_name 'Ldlrad3'; alt '6430500P08|AI194318'; low density lipoprotein receptor class A domain containing 3|http://www.ncbi.nlm.nih.gov/entrez/query.fcgi?db=gene&cmd=Retrieve&dopt=full_report&list_uids=241576
0.0310082	2.61744	NM_026785|MM8|transcript|chr2|164461133|164464107|ExemplarFor 'NM_026785'; gene_id '68612'; transcript_id 'NM_026785'; gene_name 'Ube2c'; alt '1110015A16Rik|D2Ertd695e'; ubiquitin-conjugating enzyme E2C|http://www.ncbi.nlm.nih.gov/entrez/query.fcgi?db=gene&cmd=Retrieve&dopt=full_report&list_uids=68612
0.0277463	2.59142	NM_013680|MM8|transcript|chrX|20017469|20077855|ExemplarFor 'NM_013680'; gene_id '20964'; transcript_id 'NM_013680'; gene_name 'Syn1'; alt 'Syn-1|Synapsin Ia|Synapsin Ib'; synapsin I|http://www.ncbi.nlm.nih.gov/entrez/query.fcgi?db=gene&cmd=Retrieve&dopt=full_report&list_uids=20964
0.00283879	2.55626	NM_147220|MM8|transcript|chr11|109916911|109984243|ExemplarFor 'NM_147220'; gene_id '217262'; transcript_id 'NM_147220'; gene_name 'Abca9'; alt 'D630040K07Rik'; ATP-binding cassette transporter sub-family A member 9|http://www.ncbi.nlm.nih.gov/entrez/query.fcgi?db=gene&cmd=Retrieve&dopt=full_report&list_uids=217262
0.00851507	2.55345	NM_183195|MM8|transcript|chr19|42200745|42205009|ExemplarFor 'NM_183195'; gene_id '277010'; transcript_id 'NM_183195'; gene_name 'Marveld1'; alt 'AI504298|MGC62793|Mrvldc1'; MARVEL (membrane-associating) domain containing 1|http://www.ncbi.nlm.nih.gov/entrez/query.fcgi?db=gene&cmd=Retrieve&dopt=full_report&list_uids=277010
0.01529	2.52764	NM_026820|MM8|transcript|chr7|140807387|140821138|ExemplarFor 'NM_026820'; gene_id '68713'; transcript_id 'NM_026820'; gene_name 'Ifitm1'; alt '1110036C17Rik|MGC107121|Mil2'; interferon induced transmembrane protein 1|http://www.ncbi.nlm.nih.gov/entrez/query.fcgi?db=gene&cmd=Retrieve&dopt=full_report&list_uids=68713
0.0169389	2.52667	NM_026790|MM8|transcript|chr12|103835260|103841257|ExemplarFor 'NM_026790,NM_194066,NM_194067,NM_194068'; gene_id '52668'; transcript_id 'NM_026790'; gene_name 'D12Ertd647e'; alt '1110013J02Rik|2900026P10Rik|ISG12a'; DNA segment, Chr 12, ERATO Doi 647, expressed|http://www.ncbi.nlm.nih.gov/entrez/query.fcgi?db=gene&cmd=Retrieve&dopt=full_report&list_uids=52668
0.00744175	2.52038	NM_153197|MM8|transcript|chr6|122918451|122935152|ExemplarFor 'NM_153197'; gene_id '73149'; transcript_id 'NM_153197'; gene_name 'Clec4a3'; alt '3110037K17Rik|Dcir3|mDcir3'; C-type lectin domain family 4, member a3|http://www.ncbi.nlm.nih.gov/entrez/query.fcgi?db=gene&cmd=Retrieve&dopt=full_report&list_uids=73149
0.00224699	2.48799	NM_019731|MM8|transcript|chr17|25819344|25823070|ExemplarFor 'NM_019731'; gene_id '56520'; transcript_id 'NM_019731'; gene_name 'Nme4'; alt '2610027N22Rik|2810024O08Rik|5730493H09Rik|NM23-M4|Nm23M4'; expressed in non-metastatic cells 4, protein|http://www.ncbi.nlm.nih.gov/entrez/query.fcgi?db=gene&cmd=Retrieve&dopt=full_report&list_uids=56520
0.0119599	2.48475	XM_142262|MM8|transcript|chrX|150914256|150964043|ExemplarFor 'XM_142262'; gene_id '211612'; transcript_id 'XM_142262'; gene_name 'Ptchd1'; alt '9630036J22Rik|Gm387'; patched domain containing 1|http://www.ncbi.nlm.nih.gov/entrez/query.fcgi?db=gene&cmd=Retrieve&dopt=full_report&list_uids=211612
0.0174433	2.48453	NM_139206|MM8|transcript|chr18|38098601|38123089|ExemplarFor 'NM_139206'; gene_id '106952'; transcript_id 'NM_139206'; gene_name 'Centd3'; alt 'AI851258|Arap3|Drag1|E030006K04Rik|KIAA4097|mKIAA4097'; centaurin, delta 3|http://www.ncbi.nlm.nih.gov/entrez/query.fcgi?db=gene&cmd=Retrieve&dopt=full_report&list_uids=106952
0.00556912	2.42638	NM_153804|MM8|transcript|chr12|77452421|77497882|ExemplarFor 'NM_153804'; gene_id '263406'; transcript_id 'NM_153804'; gene_name 'Plekhg3'; alt 'BC030417|MGC40768'; pleckstrin homology domain containing, family G (with RhoGef domain) member 3|http://www.ncbi.nlm.nih.gov/entrez/query.fcgi?db=gene&cmd=Retrieve&dopt=full_report&list_uids=263406
0.0019946	2.42565	NM_011882|MM8|transcript|chr1|155515148|155524559|ExemplarFor 'NM_011882'; gene_id '24014'; transcript_id 'NM_011882'; gene_name 'Rnasel'; alt 'E230029I04Rik'; ribonuclease L (2', 5'-oligoisoadenylate synthetase-dependent)|http://www.ncbi.nlm.nih.gov/entrez/query.fcgi?db=gene&cmd=Retrieve&dopt=full_report&list_uids=24014
0.00380072	2.42101	NM_028894|MM8|transcript|chrX|32759853|32798301|ExemplarFor 'NM_028894'; gene_id '74365'; transcript_id 'NM_028894'; gene_name 'Lonrf3'; alt '4932412G04Rik|5730439E01Rik|A830039N02Rik|AU023707|Rnf127'; LON peptidase N-terminal domain and ring finger 3|http://www.ncbi.nlm.nih.gov/entrez/query.fcgi?db=gene&cmd=Retrieve&dopt=full_report&list_uids=74365
0.0182932	2.42055	NM_177305|MM8|transcript|chr1|90529783|90533314|ExemplarFor 'NM_177305'; gene_id '320982'; transcript_id 'NM_177305'; gene_name 'Arl4c'; alt 'A630084M22Rik|Arl7|LAK'; ADP-ribosylation factor-like 4C|http://www.ncbi.nlm.nih.gov/entrez/query.fcgi?db=gene&cmd=Retrieve&dopt=full_report&list_uids=320982
0.0231219	2.41316	NM_016920|MM8|transcript|chr11|100825544|100879804|ExemplarFor 'NM_016920'; gene_id '11975'; transcript_id 'NM_016920'; gene_name 'Atp6v0a1'; alt 'AA959968|ATP6a1|Atp6n1|Atp6n1a|Atpv0a1|Vpp-1|Vpp1'; ATPase, H+ transporting, lysosomal V0 subunit A1|http://www.ncbi.nlm.nih.gov/entrez/query.fcgi?db=gene&cmd=Retrieve&dopt=full_report&list_uids=11975
0.0213376	2.40498	NM_025638|MM8|transcript|chr11|86850082|86890243|ExemplarFor 'NM_025638'; gene_id '66569'; transcript_id 'NM_025638'; gene_name 'Gdpd1'; alt '2610020H15Rik'; glycerophosphodiester phosphodiesterase domain containing 1|http://www.ncbi.nlm.nih.gov/entrez/query.fcgi?db=gene&cmd=Retrieve&dopt=full_report&list_uids=66569
0.00469287	2.40268	NM_080462|MM8|transcript|chr2|23824928|23871385|ExemplarFor 'NM_080462'; gene_id '140483'; transcript_id 'NM_080462'; gene_name 'Hnmt'; alt '1500031F01Rik|AI788969'; histamine N-methyltransferase|http://www.ncbi.nlm.nih.gov/entrez/query.fcgi?db=gene&cmd=Retrieve&dopt=full_report&list_uids=140483
0.00108576	2.37966	NM_001013370|MM8|transcript|chr10|41575863|41596839|ExemplarFor 'NM_001013370'; gene_id '140742'; transcript_id 'NM_001013370'; gene_name 'Sesn1'; alt '1110002G11Rik|AU044290|MGC118148|PA26|SEST1'; sestrin 1|http://www.ncbi.nlm.nih.gov/entrez/query.fcgi?db=gene&cmd=Retrieve&dopt=full_report&list_uids=140742
0.0011132	2.3548	NM_011594|MM8|transcript|chr11|118117150|118171501|ExemplarFor 'NM_011594'; gene_id '21858'; transcript_id 'NM_011594'; gene_name 'Timp2'; alt 'D11Bwg1104e|Timp-2'; tissue inhibitor of metalloproteinase 2|http://www.ncbi.nlm.nih.gov/entrez/query.fcgi?db=gene&cmd=Retrieve&dopt=full_report&list_uids=21858
0.00190554	2.35244	NM_008401|MM8|transcript|chr7|127853853|127908772|ExemplarFor 'NM_008401'; gene_id '16409'; transcript_id 'NM_008401'; gene_name 'Itgam'; alt 'CD11b/CD18|CR3|CR3A|F730045J24Rik|Ly-40|Mac-1|Mac-1a'; integrin alpha M|http://www.ncbi.nlm.nih.gov/entrez/query.fcgi?db=gene&cmd=Retrieve&dopt=full_report&list_uids=16409
0.00139651	2.34007	XM_484933|MM8|transcript|chr1|173009933|173042355|ExemplarFor 'XM_484933'; gene_id '66425'; transcript_id 'XM_484933'; gene_name 'Pcp4l1'; alt '1500036F01Rik'; Purkinje cell protein 4-like 1|http://www.ncbi.nlm.nih.gov/entrez/query.fcgi?db=gene&cmd=Retrieve&dopt=full_report&list_uids=66425
0.00308048	2.33687	NM_010497|MM8|transcript|chr1|65092903|65113390|ExemplarFor 'NM_010497'; gene_id '15926'; transcript_id 'NM_010497'; gene_name 'Idh1'; alt 'AI314845|AI788952|E030024J03Rik|IDPc|Id-1|Idh-1|MGC115782'; isocitrate dehydrogenase 1 (NADP+), soluble|http://www.ncbi.nlm.nih.gov/entrez/query.fcgi?db=gene&cmd=Retrieve&dopt=full_report&list_uids=15926
0.0450431	2.3205	NM_001015039|MM8|transcript|chr5|34511750|34605181|ExemplarFor 'NM_001015039'; gene_id '231125'; transcript_id 'NM_001015039'; gene_name 'Zfyve28'; alt '9630058O20Rik|Gm146|mKIAA1643'; zinc finger, FYVE domain containing 28|http://www.ncbi.nlm.nih.gov/entrez/query.fcgi?db=gene&cmd=Retrieve&dopt=full_report&list_uids=231125
0.00180799	2.32	NM_172546|MM8|transcript|chr10|3134303|3227479|ExemplarFor 'NM_172546'; gene_id '215748'; transcript_id 'NM_172546'; gene_name 'Cnksr3'; alt '6820402C05|BC024086|MGC37681|Magi1'; Cnksr family member 3|http://www.ncbi.nlm.nih.gov/entrez/query.fcgi?db=gene&cmd=Retrieve&dopt=full_report&list_uids=215748
0.00754511	2.30048	NM_027872|MM8|transcript|chr5|148188800|148205164|ExemplarFor 'NM_027872'; gene_id '71706'; transcript_id 'NM_027872'; gene_name '1200006F02Rik'; alt '-'; RIKEN cDNA 1200006F02 gene|http://www.ncbi.nlm.nih.gov/entrez/query.fcgi?db=gene&cmd=Retrieve&dopt=full_report&list_uids=71706
0.00728971	2.29543	NM_194069|MM8|transcript|chr12|103835260|103841257|ExemplarFor 'NM_194069'; gene_id '52668'; transcript_id 'NM_194069'; gene_name 'D12Ertd647e'; alt '1110013J02Rik|2900026P10Rik|ISG12a'; DNA segment, Chr 12, ERATO Doi 647, expressed|http://www.ncbi.nlm.nih.gov/entrez/query.fcgi?db=gene&cmd=Retrieve&dopt=full_report&list_uids=52668
0.0375767	2.28636	NM_028749|MM8|transcript|chr1|155265233|155311932|ExemplarFor 'NM_028749'; gene_id '74091'; transcript_id 'NM_028749'; gene_name 'Npl'; alt '0610033B02Rik'; N-acetylneuraminate pyruvate lyase|http://www.ncbi.nlm.nih.gov/entrez/query.fcgi?db=gene&cmd=Retrieve&dopt=full_report&list_uids=74091
0.00726866	2.26846	NM_001003955|MM8|transcript|chr6|85300619|85340292|ExemplarFor 'NM_001003955,NM_177466'; gene_id '52055'; transcript_id 'NM_001003955'; gene_name 'Rab11fip5'; alt '9130206P09Rik|C75969|D6Ertd32e|GAF1|RIP11|mKIAA0857'; RAB11 family interacting protein 5 (class I)|http://www.ncbi.nlm.nih.gov/entrez/query.fcgi?db=gene&cmd=Retrieve&dopt=full_report&list_uids=52055
0.0132459	2.26335	NM_007420|MM8|transcript|chr18|62303184|62305328|ExemplarFor 'NM_007420'; gene_id '11555'; transcript_id 'NM_007420'; gene_name 'Adrb2'; alt 'Adrb-2|Badm|Gpcr7'; adrenergic receptor, beta 2|http://www.ncbi.nlm.nih.gov/entrez/query.fcgi?db=gene&cmd=Retrieve&dopt=full_report&list_uids=11555
0.00111211	2.2632	XM_484289|MM8|transcript|chr13|76172804|76238363|ExemplarFor 'XM_484289'; gene_id '192657'; transcript_id 'XM_484289'; gene_name 'Ell2'; alt '-'; elongation factor RNA polymerase II 2|http://www.ncbi.nlm.nih.gov/entrez/query.fcgi?db=gene&cmd=Retrieve&dopt=full_report&list_uids=192657
0.000699397	2.26217	NM_145079|MM8|transcript|chr1|89965979|90050174|ExemplarFor 'NM_145079,NM_201410,NM_201641,NM_201643,NM_201644,NM_201645'; gene_id '94284'; transcript_id 'NM_145079'; gene_name 'Ugt1a6a'; alt 'UGT1.6|Ugt1a6|Ugt1a7'; UDP glucuronosyltransferase 1 family, polypeptide A6A|http://www.ncbi.nlm.nih.gov/entrez/query.fcgi?db=gene&cmd=Retrieve&dopt=full_report&list_uids=94284
0.0166516	2.2608	NM_007802|MM8|transcript|chr3|95584689|95594766|ExemplarFor 'NM_007802'; gene_id '13038'; transcript_id 'NM_007802'; gene_name 'Ctsk'; alt 'AI323530|MMS10-Q|Ms10q'; cathepsin K|http://www.ncbi.nlm.nih.gov/entrez/query.fcgi?db=gene&cmd=Retrieve&dopt=full_report&list_uids=13038
0.00596772	2.25587	NM_008012|MM8|transcript|chr6|34284321|34298612|ExemplarFor 'NM_008012'; gene_id '14187'; transcript_id 'NM_008012'; gene_name 'Akr1b8'; alt 'FR-1|Fgfrp|Fgrp'; aldo-keto reductase family 1, member B8|http://www.ncbi.nlm.nih.gov/entrez/query.fcgi?db=gene&cmd=Retrieve&dopt=full_report&list_uids=14187
0.00148812	2.25146	NM_001038642|MM8|transcript|chr9|32445606|32507385|ExemplarFor 'NM_001038642,NM_011808'; gene_id '23871'; transcript_id 'NM_001038642'; gene_name 'Ets1'; alt 'D230050P06|Ets-1|MGC130355|MGC18571|Tpl1'; E26 avian leukemia oncogene 1, 5' domain|http://www.ncbi.nlm.nih.gov/entrez/query.fcgi?db=gene&cmd=Retrieve&dopt=full_report&list_uids=23871
0.0161951	2.24221	NM_020332|MM8|transcript|chr15|27411401|27539630|ExemplarFor 'NM_020332'; gene_id '11732'; transcript_id 'NM_020332'; gene_name 'Ank'; alt 'D15Ertd221e|ank|mKIAA1581'; progressive ankylosis|http://www.ncbi.nlm.nih.gov/entrez/query.fcgi?db=gene&cmd=Retrieve&dopt=full_report&list_uids=11732
0.0129681	2.22263	NM_080575|MM8|transcript|chr2|150309551|150359670|ExemplarFor 'NM_080575'; gene_id '68738'; transcript_id 'NM_080575'; gene_name 'Acss1'; alt '1110032O15Rik|AI788978|Acas2|Acas2l|AceCS2'; acyl-CoA synthetase short-chain family member 1|http://www.ncbi.nlm.nih.gov/entrez/query.fcgi?db=gene&cmd=Retrieve&dopt=full_report&list_uids=68738
0.025476	2.21901	NM_029600|MM8|transcript|chr11|94159384|94209066|ExemplarFor 'NM_029600'; gene_id '76408'; transcript_id 'NM_029600'; gene_name 'Abcc3'; alt '1700019L09Rik|ABC31|MLP2|MOAT-D|MRP3'; ATP-binding cassette, sub-family C (CFTR/MRP), member 3|http://www.ncbi.nlm.nih.gov/entrez/query.fcgi?db=gene&cmd=Retrieve&dopt=full_report&list_uids=76408
0.014568	2.202	NM_020270|MM8|transcript|chr9|57239463|57266161|ExemplarFor 'NM_020270'; gene_id '56807'; transcript_id 'NM_020270'; gene_name 'Scamp5'; alt 'AI426171|AW558254|Sc5'; secretory carrier membrane protein 5|http://www.ncbi.nlm.nih.gov/entrez/query.fcgi?db=gene&cmd=Retrieve&dopt=full_report&list_uids=56807
0.0285641	2.16444	NM_011170|MM8|transcript|chr2|131601397|131629868|ExemplarFor 'NM_011170'; gene_id '19122'; transcript_id 'NM_011170'; gene_name 'Prnp'; alt 'AA960666|AI325101|CD230|PrP|PrP<C>|PrPC|PrPSc|Prn-i|Prn-p|Sinc'; prion protein|http://www.ncbi.nlm.nih.gov/entrez/query.fcgi?db=gene&cmd=Retrieve&dopt=full_report&list_uids=19122
0.0456391	2.12372	NM_025491|MM8|transcript|chr13|49242769|49260100|ExemplarFor 'NM_025491'; gene_id '66329'; transcript_id 'NM_025491'; gene_name 'Susd3'; alt '1700017I11Rik|2810440J20Rik'; sushi domain containing 3|http://www.ncbi.nlm.nih.gov/entrez/query.fcgi?db=gene&cmd=Retrieve&dopt=full_report&list_uids=66329
0.00115526	2.11721	NM_021883|MM8|transcript|chr4|46082065|46135896|ExemplarFor 'NM_021883'; gene_id '21916'; transcript_id 'NM_021883'; gene_name 'Tmod1'; alt 'E-Tmod|MGC124125|MGC124126|Tmod'; tropomodulin 1|http://www.ncbi.nlm.nih.gov/entrez/query.fcgi?db=gene&cmd=Retrieve&dopt=full_report&list_uids=21916
0.00919281	2.10763	NM_144915|MM8|transcript|chr5|143728562|143759811|ExemplarFor 'NM_144915'; gene_id '231871'; transcript_id 'NM_144915'; gene_name 'E330036I19Rik'; alt 'MGC27690'; RIKEN cDNA E330036I19 gene|http://www.ncbi.nlm.nih.gov/entrez/query.fcgi?db=gene&cmd=Retrieve&dopt=full_report&list_uids=231871
0.0419132	2.10404	NM_001002011|MM8|transcript|chr3|88567075|88589234|ExemplarFor 'NM_001002011'; gene_id '16905'; transcript_id 'NM_001002011'; gene_name 'Lmna'; alt '-'; lamin A|http://www.ncbi.nlm.nih.gov/entrez/query.fcgi?db=gene&cmd=Retrieve&dopt=full_report&list_uids=16905
0.0132754	2.08976	NM_177320|MM8|transcript|chr11|68248319|68314041|ExemplarFor 'NM_177320'; gene_id '320207'; transcript_id 'NM_177320'; gene_name 'Pik3r5'; alt 'AV230647|F730038I15Rik'; phosphoinositide-3-kinase, regulatory subunit 5, p101|http://www.ncbi.nlm.nih.gov/entrez/query.fcgi?db=gene&cmd=Retrieve&dopt=full_report&list_uids=320207
0.00320504	2.08486	NM_007678|MM8|transcript|chr7|34828062|34830688|ExemplarFor 'NM_007678'; gene_id '12606'; transcript_id 'NM_007678'; gene_name 'Cebpa'; alt 'CBF-A|Cebp'; CCAAT/enhancer binding protein (C/EBP), alpha|http://www.ncbi.nlm.nih.gov/entrez/query.fcgi?db=gene&cmd=Retrieve&dopt=full_report&list_uids=12606
0.0368451	2.06015	NM_145470|MM8|transcript|chr15|54942565|55082863|ExemplarFor 'NM_145470'; gene_id '97998'; transcript_id 'NM_145470'; gene_name 'Depdc6'; alt '4731402B04Rik|9130412E02Rik|D15Ertd336e|D15Ertd597e|KIAA4200|R75183|mKIAA4200'; DEP domain containing 6|http://www.ncbi.nlm.nih.gov/entrez/query.fcgi?db=gene&cmd=Retrieve&dopt=full_report&list_uids=97998
0.0049241	2.05875	NM_007459|MM8|transcript|chr7|141413557|141484331|ExemplarFor 'NM_007459'; gene_id '11772'; transcript_id 'NM_007459'; gene_name 'Ap2a2'; alt '2410074K14Rik|AF006990|AW146353|Adtab|C78001|L25'; adaptor protein complex AP-2, alpha 2 subunit|http://www.ncbi.nlm.nih.gov/entrez/query.fcgi?db=gene&cmd=Retrieve&dopt=full_report&list_uids=11772
0.000363707	2.01914	NM_133977|MM8|transcript|chr9|103067025|103088436|ExemplarFor 'NM_133977'; gene_id '22041'; transcript_id 'NM_133977'; gene_name 'Trf'; alt 'AI266983|Cd176|HP|MGC102653|Tfn|hpx'; transferrin|http://www.ncbi.nlm.nih.gov/entrez/query.fcgi?db=gene&cmd=Retrieve&dopt=full_report&list_uids=22041
0.00894066	2.01486	NM_134156|MM8|transcript|chr12|81086386|81179156|ExemplarFor 'NM_134156'; gene_id '109711'; transcript_id 'NM_134156'; gene_name 'Actn1'; alt '3110023F10Rik'; actinin, alpha 1|http://www.ncbi.nlm.nih.gov/entrez/query.fcgi?db=gene&cmd=Retrieve&dopt=full_report&list_uids=109711
0.00906247	2.01423	NM_177603|MM8|transcript|chr19|41899288|41901443|ExemplarFor 'NM_177603'; gene_id '212398'; transcript_id 'NM_177603'; gene_name 'Frat2'; alt 'MGC37615'; frequently rearranged in advanced T-cell lymphomas 2|http://www.ncbi.nlm.nih.gov/entrez/query.fcgi?db=gene&cmd=Retrieve&dopt=full_report&list_uids=212398
0.0296636	2.00117	NM_008528|MM8|transcript|chr19|40982237|41047846|ExemplarFor 'NM_008528'; gene_id '17060'; transcript_id 'NM_008528'; gene_name 'Blnk'; alt 'BASH|Bca|Ly-57|Ly57|Lyw-57|SLP-65'; B-cell linker|http://www.ncbi.nlm.nih.gov/entrez/query.fcgi?db=gene&cmd=Retrieve&dopt=full_report&list_uids=17060

## Sheet: suppressed by H37Rv (unique)
p values	FC	Fold-change H37Rv+IFN vs IFN alone	GENE_INFO
0.00189853	0.0291384	-34.3189	NM_010378|MM8|transcript|chr17|33891090|33896110|ExemplarFor 'NM_010378'; gene_id '14960'; transcript_id 'NM_010378'; gene_name 'H2-Aa'; alt 'Aalpha|H-2Aa|IAalpha|Ia-1|Ia1'; histocompatibility 2, class II antigen A, alpha|http://www.ncbi.nlm.nih.gov/entrez/query.fcgi?db=gene&cmd=Retrieve&dopt=full_report&list_uids=14960
0.0015205	0.0884871	-11.3011	NM_010386|MM8|transcript|chr17|33746081|33749555|ExemplarFor 'NM_010386'; gene_id '14998'; transcript_id 'NM_010386'; gene_name 'H2-DMa'; alt 'H-2Ma|H2-Ma'; histocompatibility 2, class II, locus DMa|http://www.ncbi.nlm.nih.gov/entrez/query.fcgi?db=gene&cmd=Retrieve&dopt=full_report&list_uids=14998
0.00371913	0.104232	-9.59397	NM_009915|MM8|transcript|chr9|123950981|123957349|ExemplarFor 'NM_009915'; gene_id '12772'; transcript_id 'NM_009915'; gene_name 'Ccr2'; alt 'CC-CKR-2|CCR2A|CCR2B|CKR2|CKR2A|CKR2B|Cmkbr2|mJE-R'; chemokine (C-C motif) receptor 2|http://www.ncbi.nlm.nih.gov/entrez/query.fcgi?db=gene&cmd=Retrieve&dopt=full_report&list_uids=12772
0.000973713	0.112672	-8.87532	NM_207105|MM8|transcript|chr17|33871431|33877605|ExemplarFor 'NM_207105'; gene_id '14961'; transcript_id 'NM_207105'; gene_name 'H2-Ab1'; alt 'AI845868|Abeta|H-2Ab|H2-Ab|I-A<b>|I-Abeta|IAb|Ia-2|Ia2|Rmcs1'; histocompatibility 2, class II antigen A, beta 1|http://www.ncbi.nlm.nih.gov/entrez/query.fcgi?db=gene&cmd=Retrieve&dopt=full_report&list_uids=14961
0.000633241	0.142987	-6.99365	NM_013531|MM8|transcript|chr3|32775074|32808084|ExemplarFor 'NM_013531'; gene_id '14696'; transcript_id 'NM_013531'; gene_name 'Gnb4'; alt '6720453A21Rik|G(beta)4'; guanine nucleotide binding protein, beta 4|http://www.ncbi.nlm.nih.gov/entrez/query.fcgi?db=gene&cmd=Retrieve&dopt=full_report&list_uids=14696
0.027395	0.186573	-5.35982	NM_027871|MM8|transcript|chr14|26064922|26230788|ExemplarFor 'NM_027871'; gene_id '71704'; transcript_id 'NM_027871'; gene_name 'Arhgef3'; alt '1200004I24Rik|9830169H03Rik|C76747'; Rho guanine nucleotide exchange factor (GEF) 3|http://www.ncbi.nlm.nih.gov/entrez/query.fcgi?db=gene&cmd=Retrieve&dopt=full_report&list_uids=71704
0.00478474	0.189696	-5.27161	NM_010387|MM8|transcript|chr17|33755891|33762211|ExemplarFor 'NM_010387'; gene_id '14999'; transcript_id 'NM_010387'; gene_name 'H2-DMb1'; alt 'AI385589|H-2Mb1|H2-Mb1'; histocompatibility 2, class II, locus Mb1|http://www.ncbi.nlm.nih.gov/entrez/query.fcgi?db=gene&cmd=Retrieve&dopt=full_report&list_uids=14999
0.00198356	0.197621	-5.06019	NM_009333|MM8|transcript|chr19|55795517|55986492|ExemplarFor 'NM_009333'; gene_id '21416'; transcript_id 'NM_009333'; gene_name 'Tcf7l2'; alt 'TCF4B|TCF4E|Tcf-4|Tcf4|mTcf-4B|mTcf-4E'; transcription factor 7-like 2, T-cell specific, HMG-box|http://www.ncbi.nlm.nih.gov/entrez/query.fcgi?db=gene&cmd=Retrieve&dopt=full_report&list_uids=21416
0.00172038	0.243207	-4.11173	NM_013585|MM8|transcript|chr17|33792386|33797618|ExemplarFor 'NM_013585'; gene_id '16912'; transcript_id 'NM_013585'; gene_name 'Psmb9'; alt 'Lmp-2|Lmp2'; proteosome (prosome, macropain) subunit, beta type 9 (large multifunctional peptidase 2)|http://www.ncbi.nlm.nih.gov/entrez/query.fcgi?db=gene&cmd=Retrieve&dopt=full_report&list_uids=16912
0.000496474	0.252074	-3.96709	NM_007799|MM8|transcript|chr1|133465859|133503049|ExemplarFor 'NM_007799'; gene_id '13034'; transcript_id 'NM_007799'; gene_name 'Ctse'; alt 'A430072O03Rik|C920004C08Rik|CE|CatE'; cathepsin E|http://www.ncbi.nlm.nih.gov/entrez/query.fcgi?db=gene&cmd=Retrieve&dopt=full_report&list_uids=13034
0.0152954	0.255041	-3.92094	NM_001033308|MM8|transcript|chr4|132054432|132068440|ExemplarFor 'NM_001033308'; gene_id '230787'; transcript_id 'NM_001033308'; gene_name 'BC013712'; alt 'ICB-1'; cDNA sequence BC013712|http://www.ncbi.nlm.nih.gov/entrez/query.fcgi?db=gene&cmd=Retrieve&dopt=full_report&list_uids=230787
0.000397416	0.259775	-3.84949	NM_145976|MM8|transcript|chr13|56183332|56188423|ExemplarFor 'NM_145976'; gene_id '212937'; transcript_id 'NM_145976'; gene_name 'BC027057'; alt 'MGC32345|MGC37193'; cDNA sequence BC027057|http://www.ncbi.nlm.nih.gov/entrez/query.fcgi?db=gene&cmd=Retrieve&dopt=full_report&list_uids=212937
0.00639674	0.260683	-3.83607	NM_145391|MM8|transcript|chr6|125189823|125197479|ExemplarFor 'NM_145391'; gene_id '213233'; transcript_id 'NM_145391'; gene_name 'Tapbpl'; alt 'BC017613|MGC27679|TAPBPL-R'; TAP binding protein-like|http://www.ncbi.nlm.nih.gov/entrez/query.fcgi?db=gene&cmd=Retrieve&dopt=full_report&list_uids=213233
0.0280854		-3.74556	NM_028072|MM8|transcript|chr2|165765125|165846821|ExemplarFor 'NM_028072'; gene_id '72043'; transcript_id 'NM_028072'; gene_name 'Sulf2'; alt '2010004N24Rik|AU020235|mKIAA1247'; sulfatase 2|http://www.ncbi.nlm.nih.gov/entrez/query.fcgi?db=gene&cmd=Retrieve&dopt=full_report&list_uids=72043
0.000404495	0.283488	-3.52749	NM_029999|MM8|transcript|chr17|72823325|72846942|ExemplarFor 'NM_029999'; gene_id '77889'; transcript_id 'NM_029999'; gene_name 'Lbh'; alt '1810009F10Rik|6720416L16Rik'; limb-bud and heart|http://www.ncbi.nlm.nih.gov/entrez/query.fcgi?db=gene&cmd=Retrieve&dopt=full_report&list_uids=77889
0.00735345	0.29603	-3.37804	NM_001038999|MM8|transcript|chr5|67897274|68126566|ExemplarFor 'NM_001038999,NM_009727'; gene_id '11980'; transcript_id 'NM_001038999'; gene_name 'Atp8a1'; alt 'AI481521|AI853962|APLT|AW743152|AW822227|Atp3a2|B230107D19Rik|Class I|KIAA4233|mKIAA4233'; ATPase, aminophospholipid transporter (APLT), class I, type 8A, member 1|http://www.ncbi.nlm.nih.gov/entrez/query.fcgi?db=gene&cmd=Retrieve&dopt=fu…
0.00556815	0.317218	-3.15241	NM_178611|MM8|transcript|chr7|3610178|3666266|ExemplarFor 'NM_178611'; gene_id '52855'; transcript_id 'NM_178611'; gene_name 'Lair1'; alt '5133400O11Rik|BB115266|D7Bwg0421e|Lair-1|mLair-1'; leukocyte-associated Ig-like receptor 1|http://www.ncbi.nlm.nih.gov/entrez/query.fcgi?db=gene&cmd=Retrieve&dopt=full_report&list_uids=52855
0.00178354	0.320901	-3.11622	NM_009982|MM8|transcript|chr7|88153326|88186080|ExemplarFor 'NM_009982'; gene_id '13032'; transcript_id 'NM_009982'; gene_name 'Ctsc'; alt 'AI047818|DPP1|DPPI'; cathepsin C|http://www.ncbi.nlm.nih.gov/entrez/query.fcgi?db=gene&cmd=Retrieve&dopt=full_report&list_uids=13032
0.0237683	0.323041	-3.09559	NM_018851|MM8|transcript|chr2|156788969|156826663|ExemplarFor 'NM_018851'; gene_id '56045'; transcript_id 'NM_018851'; gene_name 'Samhd1'; alt 'E330031J07Rik|Mg11'; SAM domain and HD domain, 1|http://www.ncbi.nlm.nih.gov/entrez/query.fcgi?db=gene&cmd=Retrieve&dopt=full_report&list_uids=56045
0.00780991	0.346626	-2.88496	XM_989470|MM8|transcript|chr7|20563701|20584339|ExemplarFor 'XM_989470'; gene_id '667273'; transcript_id 'XM_989470'; gene_name 'LOC667273'; alt '-'; similar to vomeronasal 1 receptor, D14|http://www.ncbi.nlm.nih.gov/entrez/query.fcgi?db=gene&cmd=Retrieve&dopt=full_report&list_uids=667273
0.00469344	0.349876	-2.85815	NM_009917|MM8|transcript|chr9|123970371|123975980|ExemplarFor 'NM_009917'; gene_id '12774'; transcript_id 'NM_009917'; gene_name 'Ccr5'; alt 'AM4-7|CD195|Cmkbr5'; chemokine (C-C motif) receptor 5|http://www.ncbi.nlm.nih.gov/entrez/query.fcgi?db=gene&cmd=Retrieve&dopt=full_report&list_uids=12774
0.00704195	0.355146	-2.81574	NM_025806|MM8|transcript|chr6|136576266|136626012|ExemplarFor 'NM_025806'; gene_id '66857'; transcript_id 'NM_025806'; gene_name '1100001H23Rik'; alt '-'; RIKEN cDNA 1100001H23 gene|http://www.ncbi.nlm.nih.gov/entrez/query.fcgi?db=gene&cmd=Retrieve&dopt=full_report&list_uids=66857
0.012024	0.359166	-2.78423	NM_008884|MM8|transcript|chr9|58016697|58047820|ExemplarFor 'NM_008884'; gene_id '18854'; transcript_id 'NM_008884'; gene_name 'Pml'; alt '1200009E24Rik|AI661194|Trim19'; promyelocytic leukemia|http://www.ncbi.nlm.nih.gov/entrez/query.fcgi?db=gene&cmd=Retrieve&dopt=full_report&list_uids=18854
0.0213164	0.363531	-2.75079	NM_030243|MM8|transcript|chr2|51746465|51757172|ExemplarFor 'NM_030243'; gene_id '71684'; transcript_id 'NM_030243'; gene_name '0610033I05Rik'; alt '-'; RIKEN cDNA 0610033I05 gene|http://www.ncbi.nlm.nih.gov/entrez/query.fcgi?db=gene&cmd=Retrieve&dopt=full_report&list_uids=71684
0.00143468	0.3665	-2.72851	NM_011932|MM8|transcript|chr3|137868991|137918911|ExemplarFor 'NM_011932'; gene_id '26377'; transcript_id 'NM_011932'; gene_name 'Dapp1'; alt 'Bam32'; dual adaptor for phosphotyrosine and 3-phosphoinositides 1|http://www.ncbi.nlm.nih.gov/entrez/query.fcgi?db=gene&cmd=Retrieve&dopt=full_report&list_uids=26377
0.022883	0.370085	-2.70208	NM_007600|MM8|transcript|chr19|5988544|6015151|ExemplarFor 'NM_007600'; gene_id '12333'; transcript_id 'NM_007600'; gene_name 'Capn1'; alt 'Capa-1|Capa1|mu-calpin'; calpain 1|http://www.ncbi.nlm.nih.gov/entrez/query.fcgi?db=gene&cmd=Retrieve&dopt=full_report&list_uids=12333
0.0122215	0.380171	-2.63039	XM_980851|MM8|transcript|chrX|130445693|130446881|ExemplarFor 'XM_980851'; gene_id '666000'; transcript_id 'XM_980851'; gene_name 'LOC666000'; alt '-'; hypothetical protein LOC666000|http://www.ncbi.nlm.nih.gov/entrez/query.fcgi?db=gene&cmd=Retrieve&dopt=full_report&list_uids=666000
0.0195451	0.382024	-2.61763	NM_001013751|MM8|transcript|chr5|134842866|134844720|ExemplarFor 'NM_001013751'; gene_id '214292'; transcript_id 'NM_001013751'; gene_name 'Gm52'; alt '-'; gene model 52, (NCBI)|http://www.ncbi.nlm.nih.gov/entrez/query.fcgi?db=gene&cmd=Retrieve&dopt=full_report&list_uids=214292
0.0166775	0.38932	-2.56858	NM_013837|MM8|transcript|chr5|130358028|130420432|ExemplarFor 'NM_013837'; gene_id '22021'; transcript_id 'NM_013837'; gene_name 'Tpst1'; alt 'R75054'; protein-tyrosine sulfotransferase 1|http://www.ncbi.nlm.nih.gov/entrez/query.fcgi?db=gene&cmd=Retrieve&dopt=full_report&list_uids=22021
0.00576614	0.393752	-2.53967	NM_030253|MM8|transcript|chr16|35858216|35892352|ExemplarFor 'NM_030253'; gene_id '80285'; transcript_id 'NM_030253'; gene_name 'Parp9'; alt 'AW214463|BC003281|Bagl|Bal|MGC7868'; poly (ADP-ribose) polymerase family, member 9|http://www.ncbi.nlm.nih.gov/entrez/query.fcgi?db=gene&cmd=Retrieve&dopt=full_report&list_uids=80285
0.0393393	0.39763	-2.5149	XM_972844|MM8|transcript|chr4|130324528|130330287|ExemplarFor 'XM_972844'; gene_id '664816'; transcript_id 'XM_972844'; gene_name 'LOC664816'; alt '-'; hypothetical protein LOC664816|http://www.ncbi.nlm.nih.gov/entrez/query.fcgi?db=gene&cmd=Retrieve&dopt=full_report&list_uids=664816
0.0202791	0.399656	-2.50215	NM_026492|MM8|transcript|chrX|7570263|7579116|ExemplarFor 'NM_026492'; gene_id '67985'; transcript_id 'NM_026492'; gene_name 'Ssxb1'; alt '4930414C09Rik'; synovial sarcoma, X member B, breakpoint 1|http://www.ncbi.nlm.nih.gov/entrez/query.fcgi?db=gene&cmd=Retrieve&dopt=full_report&list_uids=67985
0.0287538	0.406887	-2.45768	NM_172439|MM8|transcript|chr11|3394385|3404824|ExemplarFor 'NM_172439'; gene_id '170835'; transcript_id 'NM_172439'; gene_name 'Pib5pa'; alt 'Pipp'; phosphatidylinositol (4,5) bisphosphate 5-phosphatase, A|http://www.ncbi.nlm.nih.gov/entrez/query.fcgi?db=gene&cmd=Retrieve&dopt=full_report&list_uids=170835
0.0305534	0.407822	-2.45205	XM_992856|MM8|transcript|chr10|109677935|109678676|ExemplarFor 'XM_992856'; gene_id '667843'; transcript_id 'XM_992856'; gene_name 'LOC667843'; alt '-'; hypothetical protein LOC667843|http://www.ncbi.nlm.nih.gov/entrez/query.fcgi?db=gene&cmd=Retrieve&dopt=full_report&list_uids=667843
0.00100766	0.421929	-2.37007	NM_054089|MM8|transcript|chr4|3502044|3543771|ExemplarFor 'NM_054089'; gene_id '116940'; transcript_id 'NM_054089'; gene_name 'Ncoa6ip'; alt 'D4Ertd800e|Pimt'; nuclear receptor coactivator 6 interacting protein|http://www.ncbi.nlm.nih.gov/entrez/query.fcgi?db=gene&cmd=Retrieve&dopt=full_report&list_uids=116940
0.0376062	0.428299	-2.33482	NM_009593|MM8|transcript|chr17|30777798|30842789|ExemplarFor 'NM_009593'; gene_id '11307'; transcript_id 'NM_009593'; gene_name 'Abcg1'; alt 'AW413978|Abc8|White'; ATP-binding cassette, sub-family G (WHITE), member 1|http://www.ncbi.nlm.nih.gov/entrez/query.fcgi?db=gene&cmd=Retrieve&dopt=full_report&list_uids=11307
0.00077783	0.429622	-2.32763	NM_011530|MM8|transcript|chr17|33814777|33826596|ExemplarFor 'NM_011530'; gene_id '21355'; transcript_id 'NM_011530'; gene_name 'Tap2'; alt 'ABC18|AI462429|APT2|Abcb3|Ham-2|Ham2|MTP2|PSF2|RING11|Tap-2|Y1|jas'; transporter 2, ATP-binding cassette, sub-family B (MDR/TAP)|http://www.ncbi.nlm.nih.gov/entrez/query.fcgi?db=gene&cmd=Retrieve&dopt=full_report&list_uids=21355
0.00944428	0.429843	-2.32643	NM_030255|MM8|transcript|chr15|79719712|79735341|ExemplarFor 'NM_030255'; gene_id '80287'; transcript_id 'NM_030255'; gene_name 'Apobec3'; alt 'Arp3|BC003314|CEM15|MGC7002'; apolipoprotein B editing complex 3|http://www.ncbi.nlm.nih.gov/entrez/query.fcgi?db=gene&cmd=Retrieve&dopt=full_report&list_uids=80287
0.0391347	0.433011	-2.30941	NM_028778|MM8|transcript|chr1|134143683|134161034|ExemplarFor 'NM_028778'; gene_id '74137'; transcript_id 'NM_028778'; gene_name 'Nuak2'; alt '1200013B22Rik|Snark|mKIAA0537'; NUAK family, SNF1-like kinase, 2|http://www.ncbi.nlm.nih.gov/entrez/query.fcgi?db=gene&cmd=Retrieve&dopt=full_report&list_uids=74137
0.00324766	0.433323	-2.30775	NM_172920|MM8|transcript|chr9|24162455|24238321|ExemplarFor 'NM_172920'; gene_id '244745'; transcript_id 'NM_172920'; gene_name 'Dpy19l1'; alt '1100001I19Rik|6030402K12|AI225861|AW558481'; dpy-19-like 1 (C. elegans)|http://www.ncbi.nlm.nih.gov/entrez/query.fcgi?db=gene&cmd=Retrieve&dopt=full_report&list_uids=244745
0.00775392	0.441278	-2.26615	NM_172413|MM8|transcript|chrX|47248538|47262645|ExemplarFor 'NM_172413'; gene_id '72065'; transcript_id 'NM_172413'; gene_name 'Rap2c'; alt '2010200P20Rik|AI194294|AL022976'; RAP2C, member of RAS oncogene family|http://www.ncbi.nlm.nih.gov/entrez/query.fcgi?db=gene&cmd=Retrieve&dopt=full_report&list_uids=72065
0.047722	0.454693	-2.19929	NM_172728|MM8|transcript|chr6|53502951|53625410|ExemplarFor 'NM_172728'; gene_id '231991'; transcript_id 'NM_172728'; gene_name 'Creb5'; alt 'Crebpa|D430026C09Rik'; cAMP responsive element binding protein 5|http://www.ncbi.nlm.nih.gov/entrez/query.fcgi?db=gene&cmd=Retrieve&dopt=full_report&list_uids=231991
0.0191851	0.467499	-2.13904	NM_008384|MM8|transcript|chr1|52733966|52762082|ExemplarFor 'NM_008384'; gene_id '16329'; transcript_id 'NM_008384'; gene_name 'Inpp1'; alt 'AV137389'; inositol polyphosphate-1-phosphatase|http://www.ncbi.nlm.nih.gov/entrez/query.fcgi?db=gene&cmd=Retrieve&dopt=full_report&list_uids=16329
0.00272142	0.470765	-2.1242	NM_027260|MM8|transcript|chr11|26371403|26493611|ExemplarFor 'NM_027260'; gene_id '69922'; transcript_id 'NM_027260'; gene_name 'Vrk2'; alt '2810003O05Rik|AI447698'; vaccinia related kinase 2|http://www.ncbi.nlm.nih.gov/entrez/query.fcgi?db=gene&cmd=Retrieve&dopt=full_report&list_uids=69922
0.000572711	0.491996	-2.03254	NM_144559|MM8|transcript|chr1|172855613|172866426|ExemplarFor 'NM_144559'; gene_id '246256'; transcript_id 'NM_144559'; gene_name 'Fcgr3a'; alt '4833442P21Rik|CD16-2|FcgRIV|FcgammaRIV|Fcrl3'; Fc fragment of IgG, low affinity IIIa, receptor|http://www.ncbi.nlm.nih.gov/entrez/query.fcgi?db=gene&cmd=Retrieve&dopt=full_report&list_uids=246256
0.000746352	0.493399	-2.02676	NM_199466|MM8|transcript|chr17|83259307|83388687|ExemplarFor 'NM_199466'; gene_id '78798'; transcript_id 'NM_199466'; gene_name 'Eml4'; alt '4930443C24Rik|AI644019|MGC90779'; echinoderm microtubule associated protein like 4|http://www.ncbi.nlm.nih.gov/entrez/query.fcgi?db=gene&cmd=Retrieve&dopt=full_report&list_uids=78798

## Sheet: "rescued" by H37Rv (unique)
p value	Fold-change H37Rv+IFN vs IFN only	GENE_INFO
0.00227488	16.1993	NM_007388|MM8|transcript|chr9|21877147|21881056|ExemplarFor 'NM_007388'; gene_id '11433'; transcript_id 'NM_007388'; gene_name 'Acp5'; alt 'TRACP|TRAP'; acid phosphatase 5, tartrate resistant|http://www.ncbi.nlm.nih.gov/entrez/query.fcgi?db=gene&cmd=Retrieve&dopt=full_report&list_uids=11433
0.00447289	11.174	NM_007503|MM8|transcript|chr9|45157091|45161273|ExemplarFor 'NM_007503'; gene_id '11936'; transcript_id 'NM_007503'; gene_name 'Fxyd2'; alt 'Atp1g1'; FXYD domain-containing ion transport regulator 2|http://www.ncbi.nlm.nih.gov/entrez/query.fcgi?db=gene&cmd=Retrieve&dopt=full_report&list_uids=11936
0.00213518	9.5902	NM_009228|MM8|transcript|chr2|154067768|154099522|ExemplarFor 'NM_009228'; gene_id '20648'; transcript_id 'NM_009228'; gene_name 'Snta1'; alt 'AW228934|Snt1'; syntrophin, acidic 1|http://www.ncbi.nlm.nih.gov/entrez/query.fcgi?db=gene&cmd=Retrieve&dopt=full_report&list_uids=20648
0.0239691	7.27908	NM_011670|MM8|transcript|chr5|66955424|66966369|ExemplarFor 'NM_011670'; gene_id '22223'; transcript_id 'NM_011670'; gene_name 'Uchl1'; alt 'AW822034|C88048|PGP9.5|R75593|gad'; ubiquitin carboxy-terminal hydrolase L1|http://www.ncbi.nlm.nih.gov/entrez/query.fcgi?db=gene&cmd=Retrieve&dopt=full_report&list_uids=22223
0.0191792	7.18146	XM_354801|MM8|transcript|chr14|29958790|29968185|ExemplarFor 'XM_354801'; gene_id '70021'; transcript_id 'XM_354801'; gene_name 'Nt5dc2'; alt '2510015F01Rik'; 5'-nucleotidase domain containing 2|http://www.ncbi.nlm.nih.gov/entrez/query.fcgi?db=gene&cmd=Retrieve&dopt=full_report&list_uids=70021
0.0136583	6.56147	NM_016917|MM8|transcript|chr1|45852629|45870079|ExemplarFor 'NM_016917'; gene_id '53945'; transcript_id 'NM_016917'; gene_name 'Slc40a1'; alt 'Dusg|Fpn1|IREG1|MTP|MTP1|Ol5|Pcm|Slc11a3|Slc39a1'; solute carrier family 40 (iron-regulated transporter), member 1|http://www.ncbi.nlm.nih.gov/entrez/query.fcgi?db=gene&cmd=Retrieve&dopt=full_report&list_uids=53945
0.000347138	6.10774	NM_010442|MM8|transcript|chr8|77989693|77996657|ExemplarFor 'NM_010442'; gene_id '15368'; transcript_id 'NM_010442'; gene_name 'Hmox1'; alt 'D8Wsu38e|HO-1|HO1|Hemox|Hmox|Hsp32'; heme oxygenase (decycling) 1|http://www.ncbi.nlm.nih.gov/entrez/query.fcgi?db=gene&cmd=Retrieve&dopt=full_report&list_uids=15368
0.000826389	6.05195	NM_030693|MM8|transcript|chr7|44680299|44684614|ExemplarFor 'NM_030693'; gene_id '107503'; transcript_id 'NM_030693'; gene_name 'Atf5'; alt 'AFTA|Atf7|Atfx|MGC102397|ODA-10'; activating transcription factor 5|http://www.ncbi.nlm.nih.gov/entrez/query.fcgi?db=gene&cmd=Retrieve&dopt=full_report&list_uids=107503
0.000133912	5.97635	NM_008905|MM8|transcript|chr7|107386442|107536062|ExemplarFor 'NM_008905'; gene_id '19024'; transcript_id 'NM_008905'; gene_name 'Ppfibp2'; alt 'Cclp1|MGC117695'; protein tyrosine phosphatase, receptor-type, F interacting protein, binding protein 2|http://www.ncbi.nlm.nih.gov/entrez/query.fcgi?db=gene&cmd=Retrieve&dopt=full_report&list_uids=19024
0.0159563	5.38958	NM_030707|MM8|transcript|chr3|87336693|87349520|ExemplarFor 'NM_030707'; gene_id '80891'; transcript_id 'NM_030707'; gene_name 'Msr2'; alt '2810439C17Rik|9330158F12|FcRH2sc|Fcrh2|IFGP2|IgSR|MMAN-g|moFcRH2sc'; macrophage scavenger receptor 2|http://www.ncbi.nlm.nih.gov/entrez/query.fcgi?db=gene&cmd=Retrieve&dopt=full_report&list_uids=80891
0.00230836	4.98278	NM_011894|MM8|transcript|chr14|30203992|30264870|ExemplarFor 'NM_011894'; gene_id '24056'; transcript_id 'NM_011894'; gene_name 'Sh3bp5'; alt 'AI606498|Sab'; SH3-domain binding protein 5 (BTK-associated)|http://www.ncbi.nlm.nih.gov/entrez/query.fcgi?db=gene&cmd=Retrieve&dopt=full_report&list_uids=24056
0.00523222	4.82515	NM_001037709|MM8|transcript|chr4|43403081|43448186|ExemplarFor 'NM_001037709,NM_199057'; gene_id '100213'; transcript_id 'NM_001037709'; gene_name 'Rusc2'; alt 'AI840675|mKIAA0375'; RUN and SH3 domain containing 2|http://www.ncbi.nlm.nih.gov/entrez/query.fcgi?db=gene&cmd=Retrieve&dopt=full_report&list_uids=100213
0.0002167	4.7825	NM_080456|MM8|transcript|chr16|91947194|92001086|ExemplarFor 'NM_080456'; gene_id '121022'; transcript_id 'NM_080456'; gene_name 'Mrps6'; alt 'AW046321'; mitochondrial ribosomal protein S6|http://www.ncbi.nlm.nih.gov/entrez/query.fcgi?db=gene&cmd=Retrieve&dopt=full_report&list_uids=121022
0.00121494	4.19284	NM_030259|MM8|transcript|chr5|124723882|124738853|ExemplarFor 'NM_030259'; gene_id '80291'; transcript_id 'NM_030259'; gene_name 'BC003324'; alt 'MGC7036'; cDNA sequence BC003324|http://www.ncbi.nlm.nih.gov/entrez/query.fcgi?db=gene&cmd=Retrieve&dopt=full_report&list_uids=80291
0.00554408	4.16979	NM_013671|MM8|transcript|chr17|12850770|12861051|ExemplarFor 'NM_013671'; gene_id '20656'; transcript_id 'NM_013671'; gene_name 'Sod2'; alt 'MGC6144|MnSOD|Sod-2'; superoxide dismutase 2, mitochondrial|http://www.ncbi.nlm.nih.gov/entrez/query.fcgi?db=gene&cmd=Retrieve&dopt=full_report&list_uids=20656
0.000188894	3.95071	NM_019791|MM8|transcript|chrX|90788192|90794793|ExemplarFor 'NM_019791'; gene_id '94275'; transcript_id 'NM_019791'; gene_name 'Maged1'; alt '2810433C11Rik|5430405L04Rik|DXBwg1492e|Dlixin|Dlxin-1|Dlxin1|FLJ00163|NRAGE|mFLJ00163'; melanoma antigen, family D, 1|http://www.ncbi.nlm.nih.gov/entrez/query.fcgi?db=gene&cmd=Retrieve&dopt=full_report&list_uids=94275
0.00451221	3.91737	NM_018825|MM8|transcript|chr5|136502775|136529530|ExemplarFor 'NM_018825'; gene_id '23921'; transcript_id 'NM_018825'; gene_name 'Aps'; alt '-'; adaptor protein with pleckstrin homology and src|http://www.ncbi.nlm.nih.gov/entrez/query.fcgi?db=gene&cmd=Retrieve&dopt=full_report&list_uids=23921
0.00243095	3.89055	NM_026524|MM8|transcript|chrX|9874446|9876652|ExemplarFor 'NM_026524'; gene_id '68041'; transcript_id 'NM_026524'; gene_name 'Mid1ip1'; alt '3110038L01Rik|Mig12'; Mid1 interacting protein 1 (gastrulation specific G12-like (zebrafish))|http://www.ncbi.nlm.nih.gov/entrez/query.fcgi?db=gene&cmd=Retrieve&dopt=full_report&list_uids=68041
0.00357728	3.83274	NM_153142|MM8|transcript|chr11|3807024|3814667|ExemplarFor 'NM_153142'; gene_id '103710'; transcript_id 'NM_153142'; gene_name 'Slc35e4'; alt 'A330108F03Rik|AI414849|AI536442|MGC28785'; solute carrier family 35, member E4|http://www.ncbi.nlm.nih.gov/entrez/query.fcgi?db=gene&cmd=Retrieve&dopt=full_report&list_uids=103710
0.00190332	3.77021	NM_024469|MM8|transcript|chr6|145819895|145822499|ExemplarFor 'NM_024469'; gene_id '79362'; transcript_id 'NM_024469'; gene_name 'Bhlhb3'; alt 'Bhlhb2l|DEC2|Sharp1'; basic helix-loop-helix domain containing, class B3|http://www.ncbi.nlm.nih.gov/entrez/query.fcgi?db=gene&cmd=Retrieve&dopt=full_report&list_uids=79362
0.0236901	3.68154	NM_028752|MM8|transcript|chr5|122470903|122502890|ExemplarFor 'NM_028752'; gene_id '74096'; transcript_id 'NM_028752'; gene_name 'Hvcn1'; alt '0610039P13Rik|AI450555'; hydrogen voltage-gated channel 1|http://www.ncbi.nlm.nih.gov/entrez/query.fcgi?db=gene&cmd=Retrieve&dopt=full_report&list_uids=74096
0.00800565	3.40652	NM_146008|MM8|transcript|chr10|84006745|84044154|ExemplarFor 'NM_146008'; gene_id '216198'; transcript_id 'NM_146008'; gene_name 'Tcp11l2'; alt 'E430026E19Rik|MGC39016'; t-complex 11 (mouse) like 2|http://www.ncbi.nlm.nih.gov/entrez/query.fcgi?db=gene&cmd=Retrieve&dopt=full_report&list_uids=216198
0.0162843	3.32511	NM_174850|MM8|transcript|chr5|139959169|139985308|ExemplarFor 'NM_174850'; gene_id '231830'; transcript_id 'NM_174850'; gene_name 'A930021H16Rik'; alt 'FLJ00139|JRAB|mFLJ00139'; RIKEN cDNA A930021H16 gene|http://www.ncbi.nlm.nih.gov/entrez/query.fcgi?db=gene&cmd=Retrieve&dopt=full_report&list_uids=231830
0.0063183	3.27833	NM_007421|MM8|transcript|chr12|113067896|113089148|ExemplarFor 'NM_007421'; gene_id '11565'; transcript_id 'NM_007421'; gene_name 'Adssl1'; alt 'AI528595|Adss|Adss1'; adenylosuccinate synthetase like 1|http://www.ncbi.nlm.nih.gov/entrez/query.fcgi?db=gene&cmd=Retrieve&dopt=full_report&list_uids=11565
0.00706175	3.25811	NM_175451|MM8|transcript|chr10|83956103|83963687|ExemplarFor 'NM_175451'; gene_id '216197'; transcript_id 'NM_175451'; gene_name 'Ckap4'; alt '5630400A09Rik|CLIMP-63|P63'; cytoskeleton-associated protein 4|http://www.ncbi.nlm.nih.gov/entrez/query.fcgi?db=gene&cmd=Retrieve&dopt=full_report&list_uids=216197
0.0246685	3.15851	NM_198664|MM8|transcript|chr4|46625489|46671299|ExemplarFor 'NM_198664'; gene_id '381605'; transcript_id 'NM_198664'; gene_name 'Tbc1d2'; alt 'A630005A06Rik|BC022630|Gm1037|PARIS-1|PARIS1'; TBC1 domain family, member 2|http://www.ncbi.nlm.nih.gov/entrez/query.fcgi?db=gene&cmd=Retrieve&dopt=full_report&list_uids=381605
0.000404642	2.89199	NM_008898|MM8|transcript|chr5|135973840|136019952|ExemplarFor 'NM_008898'; gene_id '18984'; transcript_id 'NM_008898'; gene_name 'Por'; alt '4933424M13Rik|CPR|CYPOR'; P450 (cytochrome) oxidoreductase|http://www.ncbi.nlm.nih.gov/entrez/query.fcgi?db=gene&cmd=Retrieve&dopt=full_report&list_uids=18984
0.0379587	2.8662	NM_001008548|MM8|transcript|chr7|101295529|101386636|ExemplarFor 'NM_001008548'; gene_id '207728'; transcript_id 'NM_001008548'; gene_name 'Pde2a'; alt 'MGC102210'; phosphodiesterase 2A, cGMP-stimulated|http://www.ncbi.nlm.nih.gov/entrez/query.fcgi?db=gene&cmd=Retrieve&dopt=full_report&list_uids=207728
0.00186992	2.78647	NM_175155|MM8|transcript|chr10|8412408|8576075|ExemplarFor 'NM_175155'; gene_id '70097'; transcript_id 'NM_175155'; gene_name 'Sash1'; alt '1100001C18Rik|2500002E12Rik|A330076K04Rik|mKIAA0790'; SAM and SH3 domain containing 1|http://www.ncbi.nlm.nih.gov/entrez/query.fcgi?db=gene&cmd=Retrieve&dopt=full_report&list_uids=70097
0.000150188	2.76369	NM_009804|MM8|transcript|chr2|103254841|103285959|ExemplarFor 'NM_009804'; gene_id '12359'; transcript_id 'NM_009804'; gene_name 'Cat'; alt '2210418N07|Cas-1|Cas1|Cs-1'; catalase|http://www.ncbi.nlm.nih.gov/entrez/query.fcgi?db=gene&cmd=Retrieve&dopt=full_report&list_uids=12359
0.0429816	2.68703	NM_030700|MM8|transcript|chrX|146147136|146154998|ExemplarFor 'NM_030700'; gene_id '80884'; transcript_id 'NM_030700'; gene_name 'Maged2'; alt 'Mage-d2|ORF1'; melanoma antigen, family D, 2|http://www.ncbi.nlm.nih.gov/entrez/query.fcgi?db=gene&cmd=Retrieve&dopt=full_report&list_uids=80884
0.0174305	2.46815	NM_013602|MM8|transcript|chr8|97068355|97069453|ExemplarFor 'NM_013602'; gene_id '17748'; transcript_id 'NM_013602'; gene_name 'Mt1'; alt 'MT-I|Mt-1'; metallothionein 1|http://www.ncbi.nlm.nih.gov/entrez/query.fcgi?db=gene&cmd=Retrieve&dopt=full_report&list_uids=17748
0.0278767	2.45555	NM_133987|MM8|transcript|chrX|69925869|69935222|ExemplarFor 'NM_133987'; gene_id '102857'; transcript_id 'NM_133987'; gene_name 'Slc6a8'; alt 'AA589632|CRT|CRTR|CT1|Creat'; solute carrier family 6 (neurotransmitter transporter, creatine), member 8|http://www.ncbi.nlm.nih.gov/entrez/query.fcgi?db=gene&cmd=Retrieve&dopt=full_report&list_uids=102857
0.0424366	2.38789	NM_153090|MM8|transcript|chr3|87462386|87477669|ExemplarFor 'NM_153090'; gene_id '229499'; transcript_id 'NM_153090'; gene_name 'Fcrl1'; alt 'A230020G22Rik|BXMAS1|BXMAS1-like|FcRH1L|FcRH1S|Fcrh1|IFGP1|mBXMH1b|moFcRH1L|moFcRH1S'; Fc receptor-like 1|http://www.ncbi.nlm.nih.gov/entrez/query.fcgi?db=gene&cmd=Retrieve&dopt=full_report&list_uids=229499
0.00986239	2.38034	XM_131051|MM8|transcript|chr3|94582945|94668131|ExemplarFor 'XM_131051'; gene_id '76742'; transcript_id 'XM_131051'; gene_name 'Snx27'; alt '5730552M22Rik|mKIAA0488'; sorting nexin family member 27|http://www.ncbi.nlm.nih.gov/entrez/query.fcgi?db=gene&cmd=Retrieve&dopt=full_report&list_uids=76742
0.013984	2.37729	NM_007657|MM8|transcript|chr6|125425884|125460374|ExemplarFor 'NM_007657'; gene_id '12527'; transcript_id 'NM_007657'; gene_name 'Cd9'; alt 'Tspan29'; CD9 antigen|http://www.ncbi.nlm.nih.gov/entrez/query.fcgi?db=gene&cmd=Retrieve&dopt=full_report&list_uids=12527
0.0268739	2.36592	NM_001037755|MM8|transcript|chr11|119759181|119822869|ExemplarFor 'NM_001037755'; gene_id '108100'; transcript_id 'NM_001037755'; gene_name 'Baiap2'; alt 'IRSp53|R75030'; brain-specific angiogenesis inhibitor 1-associated protein 2|http://www.ncbi.nlm.nih.gov/entrez/query.fcgi?db=gene&cmd=Retrieve&dopt=full_report&list_uids=108100
0.0369709	2.36001	NM_022656|MM8|transcript|chr14|29999936|30020559|ExemplarFor 'NM_022656'; gene_id '64652'; transcript_id 'NM_022656'; gene_name 'Nisch'; alt '1200007D05Rik|3202002H23Rik|AW494485|I-1'; nischarin|http://www.ncbi.nlm.nih.gov/entrez/query.fcgi?db=gene&cmd=Retrieve&dopt=full_report&list_uids=64652
0.0400093	2.35638	NM_013664|MM8|transcript|chr17|55610042|55629869|ExemplarFor 'NM_013664'; gene_id '20405'; transcript_id 'NM_013664'; gene_name 'Sh3gl1'; alt 'C77078|EEN|SH3P8|Sh3d2b'; SH3-domain GRB2-like 1|http://www.ncbi.nlm.nih.gov/entrez/query.fcgi?db=gene&cmd=Retrieve&dopt=full_report&list_uids=20405
0.00519704	2.25066	NM_028611|MM8|transcript|chr17|78842193|78852557|ExemplarFor 'NM_028611'; gene_id '73694'; transcript_id 'NM_028611'; gene_name '2410091C18Rik'; alt 'AL033374|MGC117993|PRO1853'; RIKEN cDNA 2410091C18 gene|http://www.ncbi.nlm.nih.gov/entrez/query.fcgi?db=gene&cmd=Retrieve&dopt=full_report&list_uids=73694
0.00787273	2.21424	NM_001037754|MM8|transcript|chr11|119759223|119817361|ExemplarFor 'NM_001037754'; gene_id '108100'; transcript_id 'NM_001037754'; gene_name 'Baiap2'; alt 'IRSp53|R75030'; brain-specific angiogenesis inhibitor 1-associated protein 2|http://www.ncbi.nlm.nih.gov/entrez/query.fcgi?db=gene&cmd=Retrieve&dopt=full_report&list_uids=108100
0.00646226	2.16072	NM_011697|MM8|transcript|chr19|7049515|7054647|ExemplarFor 'NM_011697'; gene_id '22340'; transcript_id 'NM_011697'; gene_name 'Vegfb'; alt 'VEGF-B|Vrf'; vascular endothelial growth factor B|http://www.ncbi.nlm.nih.gov/entrez/query.fcgi?db=gene&cmd=Retrieve&dopt=full_report&list_uids=22340
0.0297917	2.14332	NM_021325|MM8|transcript|chr16|44685123|44714310|ExemplarFor 'NM_021325'; gene_id '57781'; transcript_id 'NM_021325'; gene_name 'Cd200r1'; alt 'CD200R|Mox2r|OX2R'; CD200 receptor 1|http://www.ncbi.nlm.nih.gov/entrez/query.fcgi?db=gene&cmd=Retrieve&dopt=full_report&list_uids=57781
0.0159373	2.13569	NM_007383|MM8|transcript|chr5|115371297|115380312|ExemplarFor 'NM_007383'; gene_id '11409'; transcript_id 'NM_007383'; gene_name 'Acads'; alt 'AI196007|Bcd-1|Bcd1|SCAD'; acyl-Coenzyme A dehydrogenase, short chain|http://www.ncbi.nlm.nih.gov/entrez/query.fcgi?db=gene&cmd=Retrieve&dopt=full_report&list_uids=11409
0.0356652	2.13542	NM_146135|MM8|transcript|chr3|96781873|96791367|ExemplarFor 'NM_146135'; gene_id '229615'; transcript_id 'NM_146135'; gene_name 'Pias3'; alt 'MGC27936|Pias3L'; protein inhibitor of activated STAT 3|http://www.ncbi.nlm.nih.gov/entrez/query.fcgi?db=gene&cmd=Retrieve&dopt=full_report&list_uids=229615
0.0258859	2.10341	NM_025772|MM8|transcript|chr13|44933050|45013068|ExemplarFor 'NM_025772'; gene_id '94245'; transcript_id 'NM_025772'; gene_name 'Dtnbp1'; alt '5430437B18Rik|AW048963|dysbindin|sdy'; dystrobrevin binding protein 1|http://www.ncbi.nlm.nih.gov/entrez/query.fcgi?db=gene&cmd=Retrieve&dopt=full_report&list_uids=94245
0.0148503	2.07152	NM_145497|MM8|transcript|chr19|18699034|18719210|ExemplarFor 'NM_145497'; gene_id '225994'; transcript_id 'NM_145497'; gene_name 'BC016495'; alt 'AA408380|D630020N23Rik|MGC25909'; cDNA sequence BC016495|http://www.ncbi.nlm.nih.gov/entrez/query.fcgi?db=gene&cmd=Retrieve&dopt=full_report&list_uids=225994
0.00371562	2.06278	NM_146119|MM8|transcript|chr2|32698233|32747258|ExemplarFor 'NM_146119'; gene_id '227737'; transcript_id 'NM_146119'; gene_name '9130404D14Rik'; alt '-'; RIKEN cDNA 9130404D14 gene|http://www.ncbi.nlm.nih.gov/entrez/query.fcgi?db=gene&cmd=Retrieve&dopt=full_report&list_uids=227737
0.000442184	2.04301	NM_031392|MM8|transcript|chr9|108430415|108436869|ExemplarFor 'NM_031392'; gene_id '83669'; transcript_id 'NM_031392'; gene_name 'Wdr6'; alt '-'; WD repeat domain 6|http://www.ncbi.nlm.nih.gov/entrez/query.fcgi?db=gene&cmd=Retrieve&dopt=full_report&list_uids=83669
